# Supplementary material for: Gene expression analysis of the biocontrol fungus Trichoderma harzianum in the presence of tomato plants, chitin, or glucose using a high-density oligonucleotide microarray
Source: BMC Microbiol. 2009 Oct 13;9:217. doi: 10.1186/1471-2180-9-217 (PMC2768740; doi:10.1186/1471-2180-9-217)
Supplement: Additional file 1 — Table S1. Identification codes of the Trichoderma sp. (EST-derived) and T. reesei (genome-derived) transcripts that were excluded from the Trichoderma HDO microarray. [file 1471-2180-9-217-S1.XLS]

## Sheet: Hoja1
Table S1. Identification codes of the Trichoderma sp. (EST-derived) and T. reesei (genome-derived)
transcripts that were excluded from the Trichoderma HDO microarray.
Sequence name
L50TH2P001R00096
L50TH2P002R00148
L50TH2P004R00339
TH2C11
TH2C16
TH2C25
L14T53P108R00195
L14T53P108R00280
L14T53P109R00351
L14T53P110R00437
L14T53P111R00566
L14T53P123R00596
L14T53P129R00819
L14T53P130R00868
L14T53P131R01032
L14T53P133R01162
L14T53P133R01247
L14T53P136R01444
L14T53P140R01869
T53C84
L51TP1P010R00902
L51TP1P014R01268
L51TP1P016R01530
L51TP1P020R01832
L51TP1P020R01862
L53TP1P022R02028
TP1C182
TP1C220
TP1C222
L59T22P002R00157
L59T22P002R00189
L59T22P002R00190
L59T22P004R00376
L52T3KP010R00907
L52T3KP011R00964
L52T3KP011R00973
L52T3KP011R00974
L52T3KP011R00980
L52T3KP011R00982
L52T3KP011R00992
L52T3KP011R01014
L52T3KP011R01028
L52T3KP011R01048
L52T3KP012R01122
L52T3KP012R01140
L52T3KP014R01286
L52T3KP014R01336
L52T3KP015R01389
L52T3KP016R01452
L52T3KP016R01454
L52T3KP016R01469
L52T3KP016R01475
L52T3KP017R01569
L52T3KP017R01571
T3KC98
T3KC147
L20T59P001R00115
L20T59P001R00285
L20T59P001R00309
L20T59P002R00530
L20T59P002R00581
L20T59P002R00732
L20T59P002R00757
L20T59P003R00853
L20T59P003R00985
L20T59P003R00987
L20T59P003R01082
L20T59P003R01103
L20T59P004R01224
L20T59P004R01253
L20T59P004R01456
L20T59P004R01469
L20T59P004R01497
L20T59P004R01504
L20T59P005R01744
L20T59P005R01789
L20T59P005R01843
L55TSTP001R00044
L55TSTP001R00090
L21T78P005R00405
L21T78P005R00440
L21T78P009R00798
L21T78P009R00826
L21T78P010R00954
L21T78P012R01105
L21T78P013R01159
L21T78P013R01226
L21T78P015R01425
L21T78P016R01474
L21T78P016R01510
L21T78P017R01583
L21T78P018R01670
L19T52P001R00101
L19T52P001R00280
L19T52P002R00447
L19T52P002R00681
L19T52P002R00746
L19T52P002R00766
L19T52P003R00780
L19T52P004R01165
L19T52P004R01277
T52C3
T52C144
T52C169
L92S34P001R00005
L92S34P001R00018
L92S34P001R00019
L92S34P001R00028
L92S34P001R00088
L92S34P004R00341
L92S34P004R00374
L92S34P005R00396
L92S34P005R00475
L92S34P006R00482
L92S34P006R00521
L92S34P006R00541
T34C355
T11C106
T11C109
T11C234
L07T11P011R01020
L07T11P040R03752
L12T11P093R08785
L12T11P093R08800
L12T11P105R09873
L12T11P118R10492
L12T11P119R10561
L12T11P119R10584
L02T34P019R01753
L02T34P103R09695
L02T34P128R11282
L03T34P023R02198
L03T34P048R04429
L03T34P061R05719
L03T34P071R06642
L10T34P076R07143
L10T34P081R07614
L10T34P086R08117
L11T34P092R08703
L11T34P096R09047
L59T22P010R01049
L13T11P094R08877
L13T11P094R08893
L13T11P095R08997
L13T11P097R09138
L22T11P124RE12
L22T11P125RB3
L22T11P125RD10
L22T11P132R11830
L22T11P137R12329
L22T11P138R12424
L22T11P139R12522
L22T11P140R12577
L22T11P140R12615
L22T11P141R12665
L22T11P141R12666
jgi|Trire2|43472|gw1.14.514.1
jgi|Trire2|112103|fgenesh5_pg.C_scaffold_33000001
jgi|Trire2|112558|fgenesh5_pg.C_scaffold_44000023
jgi|Trire2|71126|e_gw1.63.1.1
jgi|Trire2|112687|fgenesh5_pg.C_scaffold_63000001
jgi|Trire2|112676|fgenesh5_pg.C_scaffold_55000003
jgi|Trire2|112678|fgenesh5_pg.C_scaffold_56000001
jgi|Trire2|112683|fgenesh5_pg.C_scaffold_61000001
