# Supplementary material for: Gene expression analysis of the biocontrol fungus Trichoderma harzianum in the presence of tomato plants, chitin, or glucose using a high-density oligonucleotide microarray
Source: BMC Microbiol. 2009 Oct 13;9:217. doi: 10.1186/1471-2180-9-217 (PMC2768740; doi:10.1186/1471-2180-9-217)
Supplement: Additional file 2 — Table S2. List of 1,617 Trichoderma transcripts whose probe sets afforded a significant difference in expression levels (FDR = 0.23) in microarray experiments in at least one of the culture conditions considered: T. harzianum CECT 2413 grown for 9 hours in MS medium in the presence of tomato plants (MS-P), chitin (MS-Ch), glucose (MS-G), or MS basal medium alone. [file 1471-2180-9-217-S2.XLS]

## Sheet: Sheet1
Table S2. List of 1,617 Trichoderma transcripts whose probe sets gave a significant difference in expression level (FDR = 0.23) in microarray
experiments in at least one of the culture conditions considered: T. harzianum CECT 2413 grown for 9 hours in MS medium in the presence of
tomato plants (MS-P), chitin (MS-Ch) , glucose (MS-G), or MS basal medium alone.
Sequence name				Processed expression data							Fold
	MS-1	MS-2	MS-P1	MS-P2	MS-Ch1	MS-Ch2	MS-G1	MS-G2	d-value	MS-P vs MS	MS-Ch vs MS	MS-G vs MS
T34C207	7.5832	5.6318	2.03219	7.27697	4.98522	5.55777	42.4273	43.5915	103.354	0.704439	0.797805	6.50918
T34C817	18.1055	14.0269	8.13743	9.17747	8.45729	2.07952	55.4046	52.4073	90.4057	0.538861	0.327918	3.35524
T3KC42	5.99816	10.4128	36.804	37.7795	17.0997	16.33	6.83148	6.4845	74.4763	4.54474	2.03704	0.811409
L03T34P014R01270	4.051	8.76787	34.1932	34.8681	16.9049	13.9129	2.45808	1.47034	61.5149	5.38746	2.4041	0.306456
L02T34P053R04948	1.09469	0.432651	0.0831401	0.00698543	0.417738	0.193346	18.3693	20.0584	57.1579	0.0590083	0.400098	25.1599
T34C738	1.85713	0.779402	1.24458	1.18059	18.3474	18.2717	0.0947517	0.14001	53.7297	0.919832	13.8891	0.0890418
L03T34P045R04169	1.67608	7.18169	31.6632	33.0581	15.2155	13.2884	2.34175	0.470335	51.0834	7.30672	3.21795	0.31747
L02T34P068R06358	2.59143	8.6609	32.2593	35.6629	15.6591	14.0737	1.54004	1.08719	46.2578	6.03629	2.64236	0.233483
L05T34P051R04733	1.0533	0.456444	0.101234	0.110409	0.836015	0.415708	17.7051	16.1149	43.8881	0.140185	0.829097	22.4011
T34C434	2.09688	8.42811	34.7487	36.6313	16.906	13.0761	3.75986	2.30617	43.3423	6.78195	2.84866	0.576346
T34C368	3.26251	8.46701	31.5766	35.6752	15.6995	13.3436	3.07421	1.1555	42.3641	5.73356	2.47607	0.360604
T34C242	7.7424	7.00887	31.5122	30.5242	12.4748	7.84575	10.4259	11.9149	40.3043	4.2055	1.37754	1.5145
T34C870	34.9956	30.1161	17.8433	22.3911	27.3765	31.2509	0.831803	1.03247	39.8594	0.617929	0.900412	0.028632
T34C635	0.603058	0.13258	0.125045	0.537772	0.850647	0.0550345	14.9788	15.8952	38.7559	0.901009	1.23115	41.969
L08T34P063R05860	0.757042	0.170724	0.795917	1.11513	1.5072	0.578301	15.7937	17.8952	37.7306	2.05984	2.24788	36.3118
S34C19	3.31564	2.57328	1.33782	2.35377	2.37132	2.3981	16.8874	17.7468	37.5032	0.626871	0.809897	5.88125
L10T34P112R09996	16.2532	11.4025	23.3355	23.9783	21.4987	20.938	0.244737	0.820134	37.4915	1.71081	1.53446	0.0385045
L02T34P026R02412	2.07759	6.88359	28.7024	30.7912	16.3773	12.1398	2.43897	0.864479	37.0719	6.63903	3.18229	0.36864
L52T3KP007R00643	5.19961	7.11949	27.3379	25.8403	15.2891	11.8773	6.54989	5.32392	37.0042	4.31673	2.20522	0.963854
T34C495	19.8758	17.591	17.0185	15.2547	22.1877	19.9476	0.689366	1.37269	36.9566	0.86138	1.1246	0.0550367
S34C34	18.1256	21.162	20.6162	20.3709	20.7872	18.7072	2.28307	0.0247613	35.2281	1.04326	1.00526	0.0587421
L21T78P008R00723	7.59881	6.78085	4.59167	4.79876	3.98538	1.37951	21.1642	20.1565	35.0689	0.653036	0.373089	2.87356
L02T34P053R04891	0.181323	0.0408826	0.0162427	0.0258234	0.133993	0.0287802	13.8173	13.513	34.1485	0.189311	0.732533	122.995
L03T34P023R02192	0.374701	0.503111	0.0166684	0.600594	0.232624	0.62354	14.6581	17.1705	34.0027	0.703183	0.975339	36.259
L06T34P027R02535	1.17812	0.372334	0.315739	1.31523	0.998973	0.217999	15.5445	14.613	33.4017	1.05193	0.784912	19.4507
T34C788	0.451862	0.518296	0.0854375	0.265808	0.219944	0.210344	14.0294	16.2795	33.1991	0.362049	0.443523	31.2411
L02T34P015R01368	0.825458	0.445621	0.240734	0.244817	0.639035	0.434709	13.9727	15.8061	33.1827	0.382	0.84475	23.4279
L10T34P112R10010	6.31957	5.08329	26.6361	23.8126	8.78089	7.21332	7.59461	10.0712	32.3913	4.42422	1.40265	1.54924
L06T34P027R02587	2.13459	2.02111	0.098259	0.58154	1.32754	0.687287	14.6033	14.0833	31.4176	0.163582	0.484833	6.90294
L02T34P021R01988	3.65114	2.0632	0.651887	0.798822	3.2367	1.89979	15.8214	17.1878	30.6623	0.253872	0.898877	5.77656
L05T34P052R04825	2.80881	1.20935	0.171549	0.448072	0.663985	0.591867	16.3526	20.3093	30.453	0.154205	0.312544	9.12403
T78C72	16.9585	20.1648	19.4699	20.7633	18.1279	19.5806	2.72472	2.95689	30.1572	1.08377	1.01577	0.153047
TSTC160	10.6837	9.23882	29.6136	31.6696	13.4987	9.84364	12.986	15.6716	29.8212	3.07608	1.17166	1.43846
T34C592	5.62368	4.24612	3.78795	5.98011	6.40893	2.21112	23.5719	22.9234	29.7374	0.989692	0.873377	4.71086
L92S34P002R00158	0.577654	0.736946	0.10847	0.544963	0.268919	0.505641	13.1713	13.1058	29.5238	0.497059	0.589198	19.9887
T34C776	3.1824	4.24255	0.495922	0.246083	3.62012	5.15529	15.7541	16.3694	29.4882	0.099934	1.18188	4.32644
L51TP1P006R00484	10.8161	10.1128	25.1573	26.8318	11.7441	9.42935	12.4238	11.6639	29.3843	2.48407	1.01168	1.15092
T34C100	23.6768	25.4252	28.0449	28.0434	6.52564	7.39084	26.9826	22.0707	29.3149	1.14228	0.28342	0.999008
L03T34P075R07023	8.9909	6.92308	12.4632	12.2519	17.031	18.9898	0.486954	0.604345	29.2695	1.55304	2.26347	0.0685748
L02T34P053R04939	1.27087	0.817247	0.794839	0.127787	1.48359	1.27087	14.2772	16.9951	29.1744	0.441845	1.31911	14.9763
T34C823	6.46722	3.3769	0.711081	1.49049	17.7287	17.0196	0.488331	1.54465	28.7216	0.223644	3.52985	0.206518
T34C799	1.26253	1.01809	1.76055	0.874326	14.0926	16.1925	1.53875	1.02809	28.5674	1.15533	13.2793	1.1255
L05T34P052R04838	0.559504	1.12278	0.343201	1.41524	0.716584	0.151473	16.8918	14.0492	27.754	1.04527	0.515998	18.3922
T34C40	2.24408	0.190738	2.67004	1.97154	1.89527	0.25789	15.5229	15.6353	27.4378	1.90634	0.88432	12.7969
L05T34P052R04876	0.580331	0.780643	1.69341	1.06909	0.597417	0.457177	13.1974	15.2993	27.2398	2.0298	0.774881	20.9385
T34C272	2.46079	4.49669	3.46917	2.75515	2.21196	4.55723	19.9269	24.4836	27.1962	0.894622	0.972936	6.38312
L10T34P102R09627	1.22705	0.238127	0.831309	1.66731	1.51141	0.303235	14.4807	13.622	27.0088	1.70534	1.23852	19.1804
T34C669	0.0724051	0.0660865	1.02114	0.880834	12.8709	12.1243	0.0724549	0.0377378	26.7963	13.7335	180.481	0.795663
TP1C2	8.55637	8.28058	24.388	28.8124	10.0728	8.3628	10.849	11.4065	26.5331	3.15974	1.09495	1.32182
L03T34P023R02166	0.79369	0.666357	0.115754	0.415122	0.79406	0.586386	12.2249	13.0988	26.1342	0.363602	0.94548	17.3444
L10T34P080R07524	13.9457	15.2548	14.3999	15.1423	13.824	13.3462	1.90642	0.0186533	26.0313	1.0117	0.93047	0.0659258
L03T34P023R02204	0.501344	0.427902	0.435495	0.332664	0.741114	0.593217	12.8099	15.4655	25.9877	0.826648	1.43593	30.4283
L03T34P014R01283	0.865769	0.274313	0.668133	0.129805	2.66756	1.29682	15.6397	13.4563	25.8254	0.699894	3.47727	25.521
L10T34P083R07839	10.6185	9.89651	13.3783	12.907	15.4952	14.1664	1.12087	0.365298	25.7324	1.28127	1.44584	0.0724431
T34C429	21.0851	19.0476	3.40706	2.41551	20.6817	16.6477	20.1688	19.5284	25.6183	0.145083	0.930149	0.989148
L10T34P083R07782	9.99818	7.65325	5.95032	6.99428	6.11298	1.34993	31.5334	26.0002	25.5557	0.733346	0.422793	3.25943
TP1C12	6.33516	4.97647	23.6405	25.4759	9.91908	5.80448	9.36835	10.8864	25.3574	4.34211	1.39004	1.79062
L10T34P112R10000	1.79311	1.86061	0.349296	0.256496	2.992	2.47268	13.052	14.8331	24.9572	0.165801	1.49565	7.63199
TP1C33	6.30875	4.96111	23.1767	23.5613	9.90705	5.73048	8.99777	9.67487	24.9337	4.14717	1.38755	1.65687
T34C732	2.89484	2.54443	3.34308	1.46137	9.97673	3.96374	24.9394	22.7968	24.9264	0.88329	2.56293	8.77623
L92S34P001R00067	1.49755	0.69303	0.542154	0.527058	1.04137	0.6821	12.3467	13.8711	24.5243	0.488096	0.786763	11.9684
L10T34P076R07091	4.11175	2.35573	1.51008	1.21568	3.50835	1.90337	15.1526	17.2638	24.2326	0.421456	0.836759	5.01221
L03T34P048R04428	19.0216	11.7598	24.1323	25.652	21.4735	21.8879	0.217989	1.00728	23.9896	1.61735	1.40869	0.0398054
T34C306	23.6666	22.0702	14.4209	8.74942	17.9552	18.4944	1.89704	1.6186	23.7044	0.506601	0.796942	0.0768667
L10T34P072R06789	14.3899	16.134	15.7661	14.4485	13.4019	15.2968	1.8248	0.0247613	23.6772	0.989866	0.940204	0.0605937
L02T34P019R01794	1.93212	2.65006	2.00808	4.52929	3.91553	1.67744	16.3874	17.1529	23.0902	1.42669	1.22059	7.31972
T34C352	13.2426	12.3677	11.947	11.6563	15.1478	15.9927	2.35536	0.448563	23.0406	0.921633	1.21594	0.109484
T34C555	7.11028	3.59043	2.51548	2.33223	6.90908	3.9147	20.0223	19.7329	23.023	0.453028	1.0115	3.71519
jgi|Trire2|47710|estExt_Genewise1.C_80398	21.6302	23.1894	19.5509	15.085	24.1552	26.2115	6.78109	4.55142	22.4113	0.772782	1.12376	0.252847
L10T34P080R07494	14.5602	11.8599	6.24293	8.90396	16.0757	17.7443	0.328081	0.0924775	21.848	0.57331	1.28009	0.0159182
L06T34P031R02905	3.07699	1.04061	0.856188	1.11067	1.66681	1.10229	13.3882	13.0557	21.2144	0.477671	0.672503	6.42215
L10T34P112R09978	0.663668	0.315524	0.133257	0.255674	1.47694	0.882226	13.867	11.4799	21.0651	0.397196	2.4093	25.8855
T34C247	5.96838	4.32043	2.05514	2.37807	2.18922	3.63385	19.1296	15.6418	20.8488	0.430877	0.565961	3.37954
L92S34P005R00458	4.88496	6.19241	15.0056	17.0935	6.23361	5.73796	2.23788	1.59391	20.8314	2.89772	1.08072	0.345911
TSTC84	8.56058	10.4315	30.7919	35.1317	11.653	9.00575	13.8026	20.1545	20.7459	3.47111	1.08775	1.78796
L02T34P100R09418	1.67322	0.985036	0.0653336	0.591801	0.767504	0.695895	12.2484	15.6553	20.5086	0.247205	0.55051	10.497
T34C392	8.54773	11.8227	2.25287	0.522724	10.4405	13.255	25.7069	21.1301	20.4632	0.136256	1.16323	2.29926
T34C151	14.5322	10.8841	2.44672	4.6317	3.96005	3.41452	17.8197	19.3617	20.4576	0.278499	0.290151	1.4629
T34C649	2.59812	1.34668	1.35002	0.290701	0.674273	1.09684	13.8075	18.2305	20.0163	0.415919	0.448975	8.12157
T34C123	25.6786	14.985	28.833	31.3507	27.7358	28.2469	0.52561	1.02355	20.0018	1.48004	1.37673	0.038097
S34C7	8.15091	3.42647	2.57612	0.514506	3.77661	0.466385	20.8249	25.8531	19.999	0.266954	0.36649	4.03183
T34C559	8.15091	3.42647	2.57612	0.514506	3.77661	0.466385	20.8249	25.8531	19.999	0.266954	0.36649	4.03183
L52T3KP010R00895	4.94368	5.62	22.3962	21.9299	13.2779	8.29416	6.63107	5.34244	19.9855	4.19609	2.04209	1.13346
T34C651	5.43975	1.11294	1.92589	2.06599	3.11248	0.865552	17.7984	17.1583	19.9644	0.609197	0.607083	5.33471
L02T34P100R09466	0.790107	1.08549	0.00731908	3.4111	0.280255	0.236184	13.4392	15.1241	19.8292	1.82257	0.275346	15.2289
T78C146	13.7704	15.244	21.5087	18.3366	3.97211	4.43255	17.4722	15.6836	19.7758	1.37329	0.289672	1.14273
L02T34P021R01991	2.47386	1.8209	4.09465	3.43878	3.8417	2.19257	13.7296	14.4838	19.5759	1.7541	1.40503	6.56926
L02T34P001Rc0007	0.414307	0.20436	0.0763042	0.156086	0.469889	0.192991	11.0738	14.257	19.3968	0.37563	1.07146	40.9443
T34C653	6.09595	2.80356	2.73216	3.6231	15.1733	17.6155	0.802416	1.24915	19.3797	0.714113	3.68434	0.230526
L10T34P112R10001	1.65466	1.26643	1.30932	2.10202	1.19627	0.679659	13.4374	17.8989	19.2969	1.16783	0.6422	10.7276
T34C320	1.42086	1.11085	0.653971	1.71607	0.806792	0.353364	12.7228	16.7508	19.2752	0.936145	0.458251	11.6418
jgi|Trire2|109903|fgenesh5_pg.C_scaffold_17000233	44.6973	46.7557	59.806	59.8321	50.4129	52.0732	54.4253	53.7604	19.0374	1.30819	1.12064	1.18297
L02T34P003R00237	1.74689	1.7541	1.79873	1.84867	0.507862	1.67879	11.893	14.1782	18.8081	1.04182	0.624581	7.44683
L02T34P103R09765	2.80191	3.55591	0.564523	2.82343	3.27642	2.399	14.7703	13.6548	18.7832	0.53288	0.892668	4.47089
T34C336	15.5964	17.0308	26.1574	22.1147	8.55274	7.00185	21.3132	20.452	18.7249	1.47951	0.476738	1.28008
L52T3KP009R00811	9.25111	12.6546	29.2994	25.4957	12.794	11.547	12.6087	10.4094	18.7019	2.50141	1.11117	1.05078
T34C240	17.4838	11.5028	2.7203	5.34121	15.3374	14.9905	26.3568	24.8372	18.6422	0.278112	1.04628	1.76612
L03T34P046R04300	3.77239	3.6616	1.96245	1.25448	0.507923	0.105942	12.6976	11.3647	18.5185	0.432732	0.0825754	3.2368
T34C302	14.2459	10.1045	25.1459	27.178	25.8207	17.6587	0.774028	0.881165	18.4535	2.14879	1.78557	0.0679739
L10T34P084R07894	1.5228	1.00164	0.787991	1.05406	1.84202	0.48985	11.7444	11.39	18.3548	0.72969	0.92372	9.16418
L02T34P067R06241	4.26835	0.646501	0.628259	0.0381932	2.685	1.3819	17.3334	14.3791	18.1772	0.1356	0.827472	6.45238
L52T3KP006R00531	4.0564	3.5026	7.84594	7.2238	4.95321	4.13784	14.8722	15.0408	18.1589	1.99362	1.20268	3.95726
L02T34P050R04638	1.1499	0.717551	0.320751	0.519037	1.00426	0.453343	10.7992	13.4393	18.0149	0.449697	0.780531	12.9794
L50TH2P017R01594	8.42286	5.36914	27.4849	29.7384	13.3548	6.52477	12.6328	13.3961	17.9518	4.14902	1.44138	1.88725
L51TP1P005R00418	9.40184	11.6725	32.3508	36.1929	12.5592	9.65265	14.6916	22.3875	17.9274	3.25247	1.05397	1.75944
T34C798	6.50177	9.06096	17.6195	22.0935	6.95378	7.96659	2.75963	1.74034	17.7401	2.5518	0.958724	0.28915
L50TH2P014R01277	8.39649	10.1035	28.7919	34.5146	11.2357	8.88538	13.5826	19.4625	17.7129	3.42198	1.08763	1.78622
TP1C40	8.39649	10.1035	28.7919	34.5146	11.2357	8.88538	13.5826	19.4625	17.7129	3.42198	1.08763	1.78622
L02T34P013R01197	1.68456	1.48009	0.19893	0.57144	1.27463	1.07826	11.8927	10.5326	17.6852	0.243431	0.743493	7.08622
T3KC56	9.77557	9.95352	18.5858	20.7725	5.56969	4.38015	9.12232	11.6449	17.6807	1.99494	0.504324	1.05262
L11T34P090R08507	2.80576	1.14847	0.858817	0.630005	1.7216	1.40672	11.9252	11.5073	17.3827	0.376514	0.791132	5.92595
L02T34P017R01619	10.1052	5.82204	1.99433	2.24716	7.08478	5.1898	18.3919	21.8146	17.3647	0.266304	0.770665	2.52439
T34C174	19.8351	13.5689	20.0669	17.374	18.9025	19.4498	1.22678	1.17143	17.1861	1.12085	1.14814	0.0717943
T34C81	10.8367	3.47622	1.19137	1.35349	5.92669	3.29383	22.0385	23.7771	17.1683	0.177802	0.644211	3.20101
L15T34P117R10420	1.47506	2.32769	1.29112	2.24499	1.778	0.840018	12.1937	15.4613	17.0889	0.929884	0.688454	7.27239
L10T34P113R10083	5.41001	3.72423	0.559206	0.907797	4.77655	1.32475	14.5289	15.2917	16.9797	0.160605	0.667959	3.2647
jgi|Trire2|123658|estExt_fgenesh5_pg.C_240145	32.4676	33.4734	33.4393	34.9704	29.8025	28.582	22.2221	22.6898	16.7945	1.03744	0.885406	0.681092
L21T78P018R01652	13.6301	9.53864	21.3807	22.9705	22.8579	16.0928	0.555024	1.26453	16.7331	1.91427	1.68118	0.0785347
T78C164	13.6301	9.53864	21.3807	22.9705	22.8579	16.0928	0.555024	1.26453	16.7331	1.91427	1.68118	0.0785347
T34C650	12.7823	13.1359	11.5807	10.322	14.0526	15.8361	2.33652	3.31826	16.5288	0.845067	1.15319	0.218177
TSTC55	9.19572	11.105	31.3508	36.1929	12.4617	9.39601	14.5251	22.1545	16.5263	3.32717	1.0767	1.80682
L51TP1P003R00268	11.7796	15.3585	38.4489	40.7599	16.9777	11.8148	20.1201	28.8623	16.472	2.91874	1.06096	1.80493
L10T34P113R10096	3.94053	1.57903	2.03657	3.41201	5.9367	0.914778	20.9068	17.5991	16.3034	0.987139	1.24131	6.97627
T34C750	8.93354	5.47418	5.5068	8.76902	6.6634	0.0569241	31.8685	25.3756	16.2903	0.990845	0.466439	3.97315
T52C275	7.06441	6.98162	15.2935	14.6127	11.8585	11.5039	4.32021	4.32076	16.2648	2.12915	1.66327	0.61519
T34C401	1.0202	0.464793	0.199686	0.0513553	1.01883	0.389568	9.72068	10.9655	16.2579	0.169052	0.948416	13.9302
L10T34P076R07089	0.993882	1.63166	2.20651	1.56168	2.61948	2.8243	11.1682	11.967	16.2247	1.4352	2.07339	8.81159
L10T34P080R07532	0.88039	0.599429	0.0943046	0.0355164	0.24672	0.286202	9.57875	9.85736	16.2229	0.0877275	0.360126	13.1341
T78C65	2.73945	1.73564	4.2718	3.60981	5.3618	1.90192	14.6702	16.5839	16.0498	1.76122	1.62315	6.98401
TSTC7	8.3457	12.3109	27.3694	23.9259	12.1595	10.8571	11.9898	10.2006	16.0128	2.48325	1.11425	1.07426
TSTC171	7.1884	7.71183	25.0721	26.4524	11.4017	7.06769	11.8035	16.8686	15.9606	3.45797	1.23954	1.92427
T34C764	0.993987	1.06144	4.88884	4.38603	17.6496	13.0209	2.16488	1.73951	15.9603	4.51238	14.9217	1.89955
T34C829	19.3909	21.2671	4.87244	2.19854	9.62846	11.3587	13.3803	17.4418	15.9067	0.173914	0.516187	0.75808
TSTC12	9.84881	13.0211	36.962	41.5995	14.5546	11.1732	16.7847	26.8264	15.8695	3.43514	1.12496	1.90692
L21T78P015R01391	3.66399	1.44047	0.643058	0.843179	2.32328	1.01067	15.2118	12.2132	15.8602	0.291165	0.653146	5.37276
L21T78P016R01497	3.66399	1.44047	0.643058	0.843179	2.32328	1.01067	15.2118	12.2132	15.8602	0.291165	0.653146	5.37276
L03T34P014R01259	11.2348	16.8136	26.4241	30.2633	5.66986	1.20267	10.1445	14.6993	15.7198	2.02105	0.245024	0.885744
T34C188	20.6114	20.549	8.29647	11.262	15.9508	14.2784	22.7975	22.1902	15.7181	0.475178	0.734424	1.09298
TP1C20	11.8469	11.5317	19.4987	20.2894	15.1973	15.5901	22.4374	24.6681	15.6811	1.7019	1.3169	2.01489
T3KC35	6.53276	7.44195	23.7699	23.5871	15.4948	9.51297	8.71615	8.03907	15.6243	3.38877	1.7895	1.19897
TP1C204	9.25232	11.7471	31.4383	37.5758	12.3394	9.77916	14.6337	22.139	15.6116	3.28648	1.05329	1.75113
T11C75	13.1283	18.981	33.63	33.8863	18.5063	13.8119	15.3494	16.8301	15.5747	2.1027	1.0065	1.00219
TP1C212	9.24922	9.72393	31.0894	30.1316	16.1729	8.6346	16.9073	20.1751	15.549	3.22672	1.3075	1.95447
L02T34P004R00351	4.93721	4.87793	0.601593	3.08836	1.32729	0.541578	12.2018	12.8862	15.4445	0.375945	0.190407	2.55606
jgi|Trire2|122886|estExt_fgenesh5_pg.C_160102	20.959	21.5667	8.42618	10.5335	10.4359	12.2118	11.5945	11.5008	15.3573	0.445842	0.532566	0.543089
T34C337	11.7757	12.3808	10.3477	9.90395	13.1497	11.3662	1.95606	1.674	15.3524	0.83835	1.01488	0.150272
L52T3KP006R00520	10.3806	10.8442	18.9316	21.8798	6.67868	4.94881	9.83357	12.1875	15.3063	1.92282	0.547827	1.03752
L06T34P029R02731	1.46317	3.34052	2.97096	2.83558	1.30037	3.54127	14.0013	12.9639	15.2977	1.20877	1.0079	5.61343
L21T78P009R00777	2.97756	1.40575	1.95192	0.913527	5.37536	0.475429	18.9648	15.5715	15.119	0.653718	1.33479	7.87903
T34C407	13.1155	20.8007	32.0631	39.6051	5.29793	1.20267	11.5086	17.8477	15.0138	2.1131	0.191667	0.865556
T34C281	10.7693	11.8418	13.8153	10.5803	12.8992	12.6642	1.38625	0	14.9764	1.07892	1.13057	0.0613083
L10T34P076R07115	0.858904	0.882692	2.17899	3.00621	0.552129	0.933267	12.0657	17.0521	14.9051	2.97727	0.852893	16.719
T78C37	12.4251	12.7813	20.8081	24.9853	5.33336	2.42017	8.40101	12.7759	14.8762	1.81673	0.307602	0.840138
L15T34P120R10658	10.4428	9.03904	5.28387	6.6968	11.218	12.0787	0.439841	0.574118	14.6891	0.614966	1.19582	0.0520463
L03T34P023R02189	4.51671	2.52908	0.114581	2.75993	1.29793	0.616414	12.4876	14.9319	14.672	0.407975	0.271701	3.89161
L55TSTP005R00477	8.98441	10.6096	29.0427	34.5758	12.0088	9.06434	14.2927	21.4625	14.5212	3.24683	1.07549	1.8248
TH2C110	8.98441	10.6096	29.0427	34.5758	12.0088	9.06434	14.2927	21.4625	14.5212	3.24683	1.07549	1.8248
T34C114	13.6791	22.0821	33.2729	41.0519	5.48543	1.20267	11.9973	18.7428	14.4893	2.07837	0.187022	0.859595
T3KC136	7.21991	5.91126	8.23123	7.74823	7.68657	5.58914	16.9053	19.766	14.2859	1.21691	1.01101	2.79269
TP1C260	12.3852	16.1855	39.3237	43.736	17.9839	12.0677	20.7817	30.3058	14.2665	2.90717	1.05183	1.78811
L51TP1P020R01873	7.68015	7.95294	27.2531	28.7022	12.3457	6.5862	12.6945	18.8069	14.2037	3.57928	1.21101	2.01505
L10T34P114R10210	4.15237	1.85114	1.20756	2.31865	1.35591	0.653554	11.4653	12.9372	14.1109	0.587358	0.334714	4.06471
L03T34P071R06656	4.33497	2.03945	1.9429	1.2645	3.03984	3.66537	15.0594	12.3511	14.0978	0.503168	1.05189	4.30008
L02T34P012R01076	10.7729	9.70272	7.56002	6.27503	11.3643	12.1157	0.364298	1.49596	14.058	0.675683	1.14673	0.090852
TP1C190	12.3234	15.6156	37.928	40.736	17.7508	11.6095	20.6073	29.8623	13.7599	2.81557	1.05087	1.80642
L02T34P101R09505	2.49276	0.476633	1.49801	1.373	1.98784	0.843525	13.153	10.8236	13.7492	0.966867	0.953517	8.0746
L02T34P104R09802	0.968872	0.161457	0.0858736	0.118089	0.541155	0.048766	13.7312	9.76097	13.6908	0.180445	0.521902	20.7835
L10T34P085R07951	0.731162	0.743642	0.499366	0.520457	1.29658	0.724548	12.6826	9.57484	13.6887	0.691498	1.37044	15.0918
L10T34P076R07133	0.802387	1.10319	0.35489	1.02106	0.345689	1.01021	9.5899	12.5118	13.6227	0.722064	0.711543	11.5984
T34C460	14.3359	22.8884	33.3082	42.0519	5.49343	1.20267	12.6194	19.4565	13.6072	2.02449	0.179885	0.861691
jgi|Trire2|51499|estExt_Genewise1.C_230206	6.7025	7.15773	5.03644	3.93704	3.1827	5.54708	14.5005	15.4605	13.5902	0.647427	0.629844	2.16165
TH2C17	9.06652	5.57869	27.7119	27.824	14.5007	6.45084	12.8883	12.4986	13.3528	3.79208	1.43061	1.73346
T34C882	5.31047	1.28658	2.86097	4.31041	2.01563	0.665009	13.9157	16.2598	13.2734	1.08706	0.406339	4.57409
T34C563	3.04942	7.34971	3.38642	7.13199	8.70408	5.95537	21.2936	19.5154	13.1835	1.01147	1.40968	3.92427
T34C50	23.2445	19.2033	1.61321	6.28025	14.0165	7.4533	23.1696	24.9309	13.1557	0.185957	0.505793	1.13317
T34C492	8.78161	7.88	9.7286	7.95077	10.3004	11.3982	0.387637	0.0344305	13.131	1.06108	1.30231	0.0253318
L02T34P128R11256	0.736226	0.298039	0.523378	0.672635	1.05934	0.51079	9.21026	9.06279	13.1192	1.15639	1.51811	17.6677
L05T34P052R04841	2.24976	1.65723	0.556546	1.28223	1.39455	1.42683	10.8754	9.62139	13.0997	0.470637	0.722135	5.24617
L92S34P006R00573	5.56807	3.7273	2.5047	2.11891	2.25668	1.39462	11.6639	14.3866	13.0076	0.49741	0.392809	2.80253
T34C476	15.8193	24.9048	35.0668	45.0519	5.74815	1.20267	13.7636	21.4843	12.7801	1.96735	0.170681	0.865528
L03T34P022R02108	9.0839	6.27485	11.7416	13.8358	9.63154	10.9484	0.030293	0.718771	12.7732	1.66533	1.33995	0.0487711
L10T34P072R06726	0.257251	0.416642	0.69913	0.611184	1.10718	1.01482	9.5069	8.66256	12.7332	1.94439	3.14887	26.9619
T34C274	3.43427	2.2573	2.48692	1.74407	4.49919	1.37842	12.5232	14.9578	12.6676	0.74338	1.03269	4.82836
L10T34P112R10022	17.2092	14.9715	17.6521	11.2204	16.5912	19.2609	1.46811	0.338569	12.614	0.897202	1.11409	0.0561418
L02T34P017R01621	7.49153	4.27158	1.91274	1.38308	5.1874	3.84448	13.9132	17.6272	12.6133	0.280183	0.767814	2.6813
L05T34P051R04698	0.385879	0.714791	0.86681	0.669682	0.885001	0.88023	12.9499	9.34825	12.5345	1.39596	1.60378	20.2587
T34C252	15.8193	24.8912	34.2153	44.0519	5.64494	1.01628	13.6609	21.0984	12.5188	1.92253	0.163624	0.853816
L10T34P115R10283	2.22687	2.24711	2.29314	2.35804	2.52714	2.80954	14.7593	11.0463	12.4575	1.03961	1.19283	5.76792
T34C494	28.3445	28.2514	11.1422	2.75814	14.1193	15.2082	19.3381	23.0389	12.4574	0.245607	0.518191	0.748765
L15T34P120R10714	2.96155	1.7074	1.72161	0.851831	2.00954	1.39095	11.6248	16.6365	12.4358	0.551183	0.728322	6.05304
T34C746	16.1546	25.8912	34.9456	44.6422	5.76479	1.01628	13.98	21.4514	12.4321	1.89288	0.161278	0.842686
L02T34P069R06491	5.48668	3.10283	2.19606	2.31383	3.82965	2.2973	12.5133	12.7534	12.3837	0.525047	0.713306	2.94158
S34C20	15.8832	25.0336	32.9643	43.8367	3.43573	1.58024	13.063	20.5302	12.3432	1.87701	0.12259	0.821011
L92S34P006R00562	2.83109	1.79347	0.564419	1.71687	5.51961	1.8562	14.3723	12.4742	12.3348	0.493299	1.59492	5.80521
L05T34P051R04726	1.21886	0.596283	0.376695	0.595518	0.544706	0.657868	16.2795	10.682	12.3347	0.535612	0.662522	14.8537
L02T34P126R11046	1.11621	0.32941	0.117343	0.0275515	0.727648	0.409987	8.37289	9.54053	12.2961	0.10023	0.786952	12.3915
L15T34P122R10893	15.1437	14.8852	14.9785	11.3392	9.20332	11.6418	0.522832	2.73988	12.2925	0.876414	0.69417	0.108652
L02T34P002R00112	15.0541	10.7488	3.67083	5.44312	10.5681	11.3192	0.544432	0.00141655	12.2852	0.353214	0.848246	0.0211545
L02T34P019R01761	13.3606	7.04416	1.22315	1.46898	1.44041	1.12292	16.4324	14.7229	12.2746	0.131936	0.125624	1.52686
L10T34P112R10023	12.3051	7.14623	0.977825	1.29401	2.5619	3.53564	17.2049	14.2513	12.2433	0.116796	0.313477	1.61718
L08T34P062R05757	5.55073	1.28142	1.25155	0.883125	3.09245	1.13132	13.275	14.1193	12.2321	0.312446	0.61822	4.00963
L02T34P004R00310	12.1964	9.57625	6.28837	5.73303	10.0094	9.58025	0.752902	0.0105429	12.2279	0.552132	0.899733	0.0350643
L02T34P058R05404	20.0151	11.6236	18.0501	14.7856	20.2625	20.979	0.571248	0.23543	12.1926	1.03783	1.30352	0.0254966
L92S34P002R00155	3.68395	1.07068	2.68538	5.88248	3.01145	0.440184	15.3468	13.8575	12.1599	1.802	0.72595	6.14227
L02T34P103R09714	5.85245	4.90002	20.4108	16.3092	8.12751	6.69839	7.19177	9.05174	12.0784	3.41503	1.37884	1.51068
T34C42	16.2345	26.5008	36.1055	46.6422	5.90938	1.20267	14.216	22.121	12.0276	1.93629	0.166421	0.85028
T34C878	20.4799	17.2019	10.0663	6.30226	20.5188	14.8934	27.5789	26.4359	11.9755	0.434388	0.939768	1.43345
L50TH2P015R01434	10.2999	12.6714	33.1675	39.5559	14.999	11.1594	15.9623	25.4718	11.9504	3.16583	1.13874	1.80373
L10T34P112R10021	13.3813	15.8843	7.17782	2.52812	18.2269	15.571	3.83584	4.72343	11.9396	0.33165	1.15487	0.292469
L19T52P001R00153	15.3622	25.0336	32.9398	43.2462	3.31044	0.958234	12.063	20.3552	11.8751	1.88599	0.105671	0.802512
L02T34P055R05095	10.9163	11.4876	7.42297	8.35619	9.7559	12.0511	1.75135	0	11.8723	0.704305	0.973358	0.0781718
T34C673	13.185	8.07992	13.6125	14.5084	11.7852	13.8023	0.394735	0.42418	11.7494	1.32241	1.20327	0.0385101
T78C47	13.9593	11.9181	10.6787	9.80434	24.4449	16.4417	1.16047	0	11.733	0.791542	1.58002	0.0448449
T34C772	4.62163	4.26171	0.915075	2.3369	4.54176	3.07745	12.8684	18.0236	11.7211	0.366076	0.857697	3.47752
T34C214	7.64932	8.06376	6.33706	1.5791	7.50594	9.52744	17.861	21.798	11.6741	0.503794	1.08402	2.52395
jgi|Trire2|121686|estExt_fgenesh5_pg.C_80360	12.8612	12.64	10.5392	9.60458	10.9704	14.1431	23.6609	20.933	11.6416	0.789915	0.984796	1.7487
T34C727	10.2168	4.48171	1.64538	0.517654	11.5124	7.99612	17.5252	20.0106	11.581	0.14716	1.32724	2.55371
T78C94	2.64107	2.36988	2.99548	4.3816	16.1539	12.2088	3.77252	4.82565	11.5804	1.47219	5.66014	1.71588
T34C575	9.60404	5.63016	1.72639	5.04188	4.3532	2.94301	16.2656	16.2979	11.5254	0.444282	0.478937	2.13752
L15T34P120R10691	2.46153	0.435253	1.94091	1.76769	1.25601	0.518891	9.71918	11.9583	11.5044	1.28025	0.612713	7.48328
L20T59P001R00153	10.7555	17.9069	25.2489	34.6543	2.30362	0.572573	9.69826	15.062	11.4436	2.08997	0.100348	0.863861
T34C173	12.2152	10.4777	13.6016	14.0168	12.8052	8.94176	2.12812	0.556307	11.4384	1.21706	0.958318	0.118294
L03T34P059R05489	3.68676	0.971945	5.35896	2.73886	20.6271	13.9702	0.467037	1.05198	11.4311	1.73821	7.42639	0.326061
T34C463	16.0951	25.8912	33.9456	44.528	5.54542	1.00228	13.78	21.328	11.4019	1.86903	0.155948	0.836179
L05T34P051R04753	0.91885	0.224287	0.903782	1.04194	1.36646	0.325338	12.6007	9.07964	11.3761	1.70209	1.47996	18.9656
jgi|Trire2|68812|e_gw1.26.152.1	18.5355	17.8178	11.0811	10.2119	14.393	17.0325	8.47584	7.1385	11.264	0.585724	0.864448	0.429516
TSTC161	9.61593	13.593	32.6916	37.4712	13.3496	9.43747	15.9793	26.0329	11.261	3.02309	0.981822	1.81017
L02T34P055R05076	15.4165	26.0336	33.1604	43.344	3.90082	1.12863	12.4214	20.3552	11.2572	1.8457	0.121337	0.790748
L10T34P102R09595	4.36787	2.93131	10.306	10.8938	3.72496	1.54625	0.155034	0.0360794	11.2541	2.90441	0.722165	0.0261829
T34C773	1.43266	1.54085	3.81414	3.89158	2.87058	0.680451	12.7223	10.4125	11.2405	2.59145	1.19422	7.78031
L52T3KP003R00281	7.73671	4.75089	8.15936	7.49991	5.75902	4.83013	16.3199	21.2435	11.1686	1.25399	0.847973	3.00806
L02T34P068R06366	2.37504	2.89523	1.41473	2.03792	9.5576	13.4923	0.115491	0.231064	11.0836	0.655118	4.37356	0.0657564
L10T34P076R07113	0.97873	1.84743	3.2806	2.64911	11.7205	9.98555	2.10893	3.17376	11.0755	2.09815	7.68038	1.86921
T34C231	14.9753	14.5076	8.43709	10.0006	10.5362	8.20528	3.55049	0.342743	11.0609	0.62537	0.635674	0.132051
T59C103	9.0437	9.86221	17.0835	17.0588	16.6044	14.7386	19.0531	20.3948	11.046	1.80591	1.65784	2.08654
L57TSTP020R01832	10.6152	15.9108	40.6093	44.7635	15.9738	11.5878	18.0683	31.8298	11.0244	3.21846	1.03904	1.8811
T34C69	4.29797	2.47662	1.78342	1.23518	5.1086	2.05907	11.9869	14.4846	10.9976	0.445577	1.05802	3.90747
L50TH2P017R01593	10.2501	14.6155	36.0898	41.6476	14.5989	10.0575	16.9414	28.6015	10.9819	3.12631	0.99159	1.83156
L06T34P031R02937	4.67999	3.03534	1.07825	1.65522	3.9519	1.20072	11.409	12.3986	10.9568	0.35429	0.667843	3.08575
T34C439	11.6163	10.6741	18.0708	26.0711	25.1092	18.0177	1.27471	2.12872	10.9312	1.98031	1.93478	0.152686
T34C216	7.03398	6.06523	4.68331	0.522224	8.56785	7.86525	14.7945	17.3833	10.9206	0.397393	1.25451	2.45647
T34C456	15.2365	17.9685	21.399	27.5121	16.3895	12.8394	6.47228	1.3655	10.9101	1.47301	0.880258	0.236043
jgi|Trire2|49918|estExt_Genewise1.C_140473	20.9031	20.6147	18.8887	18.0089	22.6642	21.9084	12.3828	13.5822	10.8955	0.888719	1.07358	0.625395
L10T34P102R09647	6.57196	4.15086	11.91	15.5622	11.7938	9.39969	0.175168	1.44499	10.8452	2.56203	1.97649	0.151094
T34C404	12.1052	16.0408	21.7583	29.5225	14.6818	10.6586	4.94914	2.04252	10.8304	1.82196	0.900321	0.248407
T34C442	12.1052	16.0408	21.7583	29.5225	14.6818	10.6586	4.94914	2.04252	10.8304	1.82196	0.900321	0.248407
T34C351	6.69975	2.64215	0.133047	0.880196	5.41794	1.65516	15.2879	13.8306	10.8111	0.108462	0.757138	3.11698
L02T34P049R04557	16.7253	26.8865	34.4876	43.5302	7.43494	5.02816	13.5999	21.5036	10.7689	1.78891	0.285773	0.804907
T34C752	15.8355	25.957	33.5262	44.4278	4.35182	0.958234	12.4589	21.3106	10.7633	1.86526	0.127057	0.808026
jgi|Trire2|47897|estExt_Genewise1.C_80804	38.1098	36.8929	36.8617	31.6969	36.8048	39.5287	24.7452	24.806	10.6832	0.914081	1.01774	0.660659
T34C852	21.9533	11.4891	24.1622	22.4877	20.7896	22.1425	2.24946	2.3531	10.681	1.39493	1.28377	0.137627
L10T34P082R07741	0.68326	1.37225	0.40299	0.0213606	0.640771	1.22059	8.15003	8.92443	10.6732	0.206445	0.905544	8.30667
T3KC85	11.9618	8.96344	9.07614	10.8578	11.8996	7.9592	21.5567	21.5788	10.6713	0.952625	0.949034	2.06141
T34C374	15.3868	9.26365	9.58312	13.1471	18.5552	16.3277	0.6468	0.199367	10.6666	0.922101	1.41511	0.0343267
L02T34P067R06246	4.0255	1.97015	1.0117	1.48347	4.51421	0.318712	17.3858	12.9137	10.6511	0.416163	0.806071	5.05357
T3KC128	10.1883	14.0456	34.6942	38.6476	14.3658	9.59935	16.767	28.158	10.6348	3.02642	0.988914	1.85381
T34C652	6.6738	1.69297	3.57225	5.21789	6.8761	0.668107	21.6669	18.6299	10.631	1.0506	0.901687	4.81629
T34C426	10.8796	9.57621	9.41065	9.70573	11.2227	12.8655	1.23901	2.9557	10.6204	0.934521	1.17757	0.205062
T34C611	0.438591	0.776068	1.21778	1.67253	1.20304	0.611997	8.26842	9.49302	10.6017	2.37952	1.49427	14.6226
L05T34P051R04702	1.04837	0.64251	1.51223	0.674132	1.0624	0.503303	9.2162	8.35407	10.6003	1.29303	0.925969	10.3912
L02T34P002R00100	2.54145	3.43968	3.41218	1.3807	2.72366	3.03868	12.0077	10.7308	10.5657	0.801334	0.96342	3.8017
T34C428	11.1994	11.285	7.99101	10.3332	8.85487	10.2571	1.75795	0.869413	10.5438	0.814975	0.85001	0.116853
T34C200	6.99559	1.3404	1.80166	0.285363	4.7861	1.66683	18.203	15.0825	10.5284	0.250363	0.774105	3.99298
L10T34P073R06871	1.32152	1.2546	0.545332	0.65143	0.352362	0.903361	8.01046	9.62971	10.4833	0.464561	0.487449	6.8476
L57TSTP019R01790	11.2757	12.2869	34.2938	38.6931	16.3088	10.8972	15.9162	27.0017	10.4386	3.09757	1.15463	1.82144
L56TSTP014R01256	4.62494	4.56964	9.32717	8.28312	5.57775	5.85635	13.3356	13.0784	10.4334	1.91529	1.24357	2.87278
TSTC46	8.15303	6.71512	16.5271	16.7042	8.01426	7.41183	10.082	12.1218	10.3733	2.23507	1.03753	1.49338
L02T34P078R07355	9.30635	8.26689	4.35826	4.59377	9.37198	8.77112	1.28731	0	10.3633	0.509413	1.03243	0.0732541
L02T34P067R06254	1.91702	0.675174	1.95532	0.729449	0.66721	0.756336	10.9807	17.4669	10.3307	1.03571	0.549166	10.9743
T34C598	4.06758	2.24039	2.8536	3.47958	3.23798	2.78884	14.3646	11.1243	10.3257	1.004	0.955429	4.04073
T34C233	31.6156	29.3444	18.6305	31.5612	23.2678	21.6558	5.57752	1.08156	10.3197	0.823354	0.736936	0.109237
T34C455	2.98444	3.87868	3.13478	1.38551	4.82683	3.25322	11.8023	11.4138	10.3021	0.658635	1.17731	3.38273
L02T34P056R05172	17.2896	16.4494	11.461	4.24338	14.6872	14.3306	2.01004	0.745546	10.2658	0.465467	0.86007	0.0816737
T34C648	10.7328	9.53004	12.5048	17.8269	9.28946	11.4259	0.950005	0.785589	10.2309	1.49691	1.02233	0.0856538
L10T34P085R07966	6.08523	6.15137	3.20269	1.06822	2.68128	3.34812	11.3239	11.1845	10.2299	0.349028	0.492735	1.83943
L02T34P125R11000	1.06235	1.1215	1.52755	0.0806422	1.89078	0.652987	11.5386	8.80892	10.2176	0.736403	1.16481	9.31727
L10T34P113R10079	0.726513	0.114079	0.637508	0.102025	1.47933	0.122888	8.5071	8.18661	10.1535	0.879777	1.90606	19.8595
L21T78P017R01602	6.45897	5.92091	16.9381	15.6333	13.8983	8.68581	3.70401	3.11563	10.1515	2.63099	1.82426	0.550865
T34C785	24.1664	21.2538	14.5384	20.2384	17.4403	16.463	7.24405	1.7042	10.1504	0.765668	0.746435	0.19701
L92S34P006R00543	1.89731	0.363276	2.4362	1.16712	1.27193	0.298167	9.28536	9.48057	10.1289	1.59397	0.694555	8.30136
T34C19	13.2511	8.92343	3.77303	4.5179	13.8709	6.79867	23.378	21.7529	10.0959	0.373895	0.93213	2.03526
L03T34P070R06561	1.43162	1.17671	2.20843	5.05565	10.4349	10.8263	1.43045	1.81271	10.0769	2.78495	8.15127	1.24339
L10T34P081R07604	10.6587	2.66133	2.21553	0.961511	6.38727	1.80866	21.1054	19.4691	10.0699	0.238515	0.615308	3.04612
jgi|Trire2|50531|estExt_Genewise1.C_170445	25.6672	28.4377	26.4996	25.5394	24.6223	27.248	15.4167	17.2276	10.0564	0.961817	0.958699	0.603351
L55TSTP007R00623	8.16923	7.41184	17.8013	17.5916	9.14377	7.60116	11.1693	14.1769	10.0486	2.27153	1.0747	1.62673
T34C640	16.391	12.4436	16.4724	11.6413	19.8193	17.243	3.17191	3.48666	10.0462	0.974996	1.28534	0.230922
T34C448	14.626	25.3365	16.166	20.0019	4.48905	8.71757	31.4001	32.1574	10.0344	0.905047	0.330475	1.59043
L10T34P076R07128	7.55449	2.14633	1.92942	1.86804	4.14029	2.64148	14.3156	15.1413	10.0251	0.391458	0.699093	3.03654
L10T34P114R10230	9.96637	8.96227	4.28505	1.25343	4.27271	4.12897	12.6576	12.0407	10.006	0.292598	0.44386	1.30481
L02T34P078R07323	1.36627	0.493949	0.0477096	0.317558	0.354995	0.231772	12	8.1606	10.0036	0.196357	0.315429	10.8377
L10T34P084R07864	2.06227	1.54331	0.200096	0.382	2.78706	2.18384	9.88168	8.37555	10.0018	0.161443	1.37867	5.0636
T34C710	14.1378	5.80134	3.32163	5.51505	8.95704	5.54921	24.5888	22.168	9.94992	0.443183	0.727526	2.34497
T78C40	6.3726	5.24901	4.25655	0.392614	7.82248	7.10038	13.494	15.5154	9.91771	0.400045	1.28406	2.49616
L52T3KP007R00584	5.88347	3.48744	8.78424	10.0634	6.31308	4.43154	15.3026	14.0213	9.88211	2.0113	1.14659	3.12925
T34C67	13.7412	16.7999	9.44387	6.30184	10.0501	13.7692	1.39329	2.05018	9.87657	0.515558	0.779909	0.112749
L02T34P056R05241	8.96398	11.0604	10.992	7.38297	12.8635	11.1281	0.00247932	0.842707	9.85197	0.917632	1.19812	0.0422079
T3KC86	12.096	16.2107	43.4397	46.9361	21.5752	11.4222	25.8875	39.7809	9.84322	3.19273	1.16571	2.31989
T34C589	11.4404	7.78766	2.47515	4.28905	13.4314	12.0229	15.7606	20.3551	9.81664	0.351789	1.32381	1.87829
L02T34P066R06191	6.42719	5.21829	3.16705	2.94758	5.03728	2.72681	15.5315	12.1615	9.80562	0.525065	0.666705	2.378
L02T34P067R06309	5.5418	7.17419	17.2381	18.0506	10.9387	6.20693	15.4713	15.2308	9.77273	2.77514	1.34836	2.41445
L02T34P050R04678	13.1237	19.4832	24.6276	34.687	2.8762	0.587039	9.68823	16.591	9.77258	1.81908	0.106212	0.805939
L02T34P069R06503	3.61316	1.2579	2.94277	1.38298	2.66589	1.1602	10.6012	11.5303	9.72094	0.888049	0.785472	4.54347
T34C36	3.24246	0.727209	3.06505	14.7247	6.78932	5.62861	25.9377	24.2341	9.71919	4.48141	3.1282	12.6388
jgi|Trire2|74449|estExt_GeneWisePlus.C_11832	18.8899	16.0626	28.7583	27.2236	22.2423	20.1384	18.3066	18.8775	9.71795	1.60166	1.21252	1.06385
L10T34P076R07136	4.13101	1.62179	4.71772	5.18372	2.59619	1.25004	11.0439	13.7476	9.69168	1.72115	0.668585	4.30945
T34C472	21.8662	22.0547	24.827	25.0438	19.8075	21.8471	13.3211	6.63024	9.68222	1.13547	0.948399	0.454257
L10T34P102R09645	1.49726	0.219537	3.02061	2.17241	4.14874	0.386493	10.8961	12.4948	9.66621	3.02484	2.64169	13.6248
L03T34P022R02112	10.791	14.5993	23.9928	25.1636	8.82344	2.1861	11.8134	16.4194	9.64073	1.93603	0.433612	1.11195
TP1C97	4.38815	2.77472	14.3747	13.1136	5.71785	3.72766	6.38969	8.54775	9.63072	3.83761	1.31868	2.0854
jgi|Trire2|74568|estExt_GeneWisePlus.C_20022	15.0264	10.8716	4.37361	4.24837	18.7466	14.2671	16.9953	19.0351	9.55668	0.332921	1.27476	1.39124
jgi|Trire2|104359|fgenesh5_pg.C_scaffold_3000314	30.0026	32.6258	38.3982	40.3555	32.32	37.1289	45.6685	44.0643	9.54956	1.25748	1.10891	1.43278
T3KC77	5.16154	6.08919	11.4972	11.982	12.2063	12.3111	5.75588	5.54874	9.54777	2.08691	2.17919	1.00479
L10T34P073R06872	6.9621	2.124	2.25754	3.29463	3.96818	2.74171	14.9732	13.616	9.51829	0.611061	0.738479	3.14647
L02T34P002R00166	8.06207	4.08691	1.7335	2.20864	3.41474	2.92382	12.0767	14.0579	9.48321	0.324483	0.521736	2.15117
L02T34P003R00245	6.11278	2.87055	3.51691	1.7898	3.11607	2.96325	12.1873	12.5894	9.47494	0.590729	0.676733	2.75807
L92S34P006R00512	12.2508	8.89418	10.1871	14.8884	14.6678	11.8315	0.153268	0.0941781	9.47161	1.18588	1.25323	0.0117024
T34C78	11.8691	8.77779	2.53557	0.660128	8.42674	6.75209	14.0376	19.4621	9.46338	0.154779	0.735164	1.62251
L10T34P115R10326	2.93904	4.16566	5.69522	5.1797	14.1858	11.2591	3.79686	2.54252	9.46219	1.53067	3.58141	0.892281
TSTC58	10.8546	15.3903	39.1732	42.7196	17.4161	11.7009	22.7984	37.3459	9.44929	3.12033	1.10943	2.29165
L02T34P003R00211	12.8892	10.7861	8.32381	4.95832	9.30654	11.0249	1.22538	0.0506001	9.43682	0.561011	0.858761	0.0538949
L52T3KP006R00511	9.93507	10.1535	13.4606	13.0483	6.16899	7.14723	16.0109	14.6749	9.42949	1.3196	0.662874	1.52752
L11T34P090R08522	1.45656	0.333241	0.0805591	0.0674542	0.477755	0.246452	9.82202	7.42293	9.42215	0.0826983	0.40463	9.63513
L21T78P019R01774	1.36257	0.709421	1.60753	2.02135	1.8798	0.386767	13.1595	9.08364	9.41294	1.7514	1.09391	10.7351
T34C543	9.22877	13.8864	20.186	18.0984	5.66096	6.01713	14.9578	12.8991	9.38112	1.65625	0.505213	1.20514
L21T78P010R00945	5.12251	4.19837	1.5595	3.84308	5.59999	8.09213	12.5491	14.9117	9.38072	0.579621	1.46897	2.94616
L21T78P013R01155	6.05183	5.02873	2.67273	1.54552	7.15907	7.19806	10.8296	12.8375	9.37536	0.38069	1.29571	2.13591
L52T3KP019R01813	5.73692	4.65713	4.45088	5.29729	5.68952	4.81526	21.0885	14.437	9.37018	0.937861	1.01065	3.41787
L02T34P013R01200	3.62093	3.85698	0.264987	4.75171	1.0909	0.787975	11.7551	15.6658	9.33709	0.670869	0.251256	3.66692
T34C261	3.62093	3.85698	0.264987	4.75171	1.0909	0.787975	11.7551	15.6658	9.33709	0.670869	0.251256	3.66692
L02T34P026R02467	10.1049	11.4981	17.4605	24.608	5.07956	1.43307	7.87774	10.3313	9.33349	1.94734	0.301468	0.842892
L02T34P021R01958	16.7726	10.254	4.24274	3.79283	11.5256	11.3606	0.721967	0.309994	9.31843	0.29732	0.8468	0.0381831
L52T3KP016R01450	10.3165	6.70919	21.9558	21.0069	16.2785	10.618	8.30218	7.22768	9.28744	2.5234	1.57975	0.91214
L03T34P059R05502	8.37681	5.52807	13.7447	15.6379	13.5102	8.51493	1.18406	1.09178	9.27907	2.11311	1.58399	0.163672
L03T34P048R04419	9.13769	14.9195	12.7964	15.9345	5.64188	2.79995	19.6554	20.1781	9.2728	1.19427	0.350906	1.65578
jgi|Trire2|120231|estExt_fgenesh5_pg.C_20487	30.6417	36.8203	44.7861	45.1764	36.136	35.1099	44.5613	45.0106	9.25022	1.33353	1.05609	1.32774
L06T34P028R02666	8.66529	7.14094	1.65379	4.58304	2.40232	2.23175	12.1511	11.2339	9.23037	0.394581	0.29318	1.47948
T34C357	20.7437	11.784	3.93814	8.41726	12.8778	6.58852	29.4751	27.3535	9.22628	0.379842	0.598454	1.74708
L02T34P018R01702	0.889572	0.282933	0.127722	0.000117788	1.22833	0.351478	14.9206	9.0204	9.21253	0.109031	1.34738	20.4187
L10T34P077R07234	3.44328	0.479692	3.74049	3.03025	0.926087	0.332452	9.75228	10.9559	9.19789	1.72592	0.320813	5.2787
L10T34P113R10105	4.47376	3.6694	1.97105	4.83746	2.82373	0.518809	14.9229	11.5603	9.18879	0.836102	0.410472	3.2522
L03T34P047R04394	5.31212	2.92808	0.427642	1.71519	2.39142	1.55729	10.1677	13.8685	9.17921	0.260046	0.4792	2.91694
L03T34P075R07006	13.6408	8.72319	3.74118	7.96953	9.04672	5.07874	20.0661	21.8464	9.10553	0.523641	0.631616	1.87411
L57TSTP020R01889	10.5758	15.0906	35.4821	42.4309	14.6998	10.1488	16.7075	29.4234	9.08293	3.0356	0.968136	1.79732
L02T34P020R01901	2.85699	2.28149	1.13345	1.70721	1.24385	1.57674	10.5931	17.0745	9.08187	0.552819	0.548916	5.38439
L10T34P081R07615	2.14448	2.50779	1.46293	2.27587	1.3882	0.739371	8.59754	11.3131	9.08169	0.803651	0.457319	4.27975
jgi|Trire2|46794|estExt_Genewise1.C_50904	19.8333	16.0215	11.9489	13.1442	21.2899	16.3284	5.9689	5.88877	9.07313	0.699851	1.04919	0.330714
jgi|Trire2|123030|estExt_fgenesh5_pg.C_170141	33.5063	36.1015	47.4104	45.1319	34.3695	39.0383	33.4844	34.5868	9.06923	1.32948	1.05459	0.977925
T34C672	3.58241	1.9601	2.82959	0.235493	5.00104	1.40063	12.3304	12.3955	9.05303	0.553014	1.15501	4.46113
L52T3KP015R01381	5.78673	7.69041	18.8728	18.256	8.04282	5.89738	8.78894	13.6779	9.04283	2.75494	1.03436	1.66703
L10T34P085R07981	2.66433	0.116058	1.09215	0.30883	2.85944	0.425801	19.9564	12.0617	9.02685	0.503878	1.18158	11.5157
T34C795	4.01292	1.89333	7.06754	4.17543	6.26142	2.72333	13.8317	16.1222	9.02071	1.90357	1.52123	5.07156
L50TH2P002R00146	6.59946	4.66893	14.8463	14.3631	8.43117	7.04732	11.2279	10.9524	8.99656	2.59215	1.37362	1.96837
L02T34P078R07356	11.8143	11.5544	12.4268	10.9811	8.0254	5.97552	1.89168	3.90828	8.99541	1.00168	0.599132	0.248194
L02T34P026R02405	2.85856	3.74264	10.2388	8.07446	0.892167	4.52825	13.7732	12.1452	8.98997	2.77424	0.821128	3.92633
L03T34P074R06985	1.77417	1.07157	4.81449	2.71872	12.7627	9.03815	0.419397	0.185848	8.98377	2.64719	7.66084	0.212684
T34C26	2.41764	2.85937	10.9635	17.1647	3.2972	1.56894	1.71968	1.24266	8.97002	5.33032	0.92214	0.561368
L02T34P100R09406	18.9149	16.9904	6.82869	10.2718	3.21808	5.89652	16.6324	12.2275	8.96931	0.476267	0.253851	0.80378
T34C270	11.6916	9.97433	17.3739	24.4121	13.403	8.41479	2.88332	2.56958	8.938	1.92865	1.00701	0.251681
L19T52P003R00772	10.7441	16.8007	20.8288	24.3653	11.1714	12.6711	5.72426	7.87093	8.9346	1.64075	0.865593	0.493567
L10T34P113R10099	14.5615	13.6197	8.22732	3.74136	15.5582	14.5678	6.38204	5.816	8.92158	0.424704	1.06901	0.432843
L02T34P068R06331	9.89141	7.57336	9.81387	8.49978	6.81775	6.57859	0.706467	0.221428	8.90681	1.04861	0.76705	0.0531296
T52C106	11.1904	9.73996	18.948	19.4469	12.2635	11.3566	14.4446	16.0935	8.90473	1.83441	1.12851	1.45903
L02T34P057R05311	10.2802	5.73017	3.88727	0.781678	5.34719	2.78431	15.448	14.9507	8.90361	0.29162	0.50789	1.89869
L20T59P001R00144	5.93358	4.53722	15.5089	13.7413	6.30851	3.64227	7.92543	9.57381	8.87578	2.7935	0.950336	1.67124
L11T34P090R08493	2.74378	0.563545	0.400342	0.598346	0.773803	0.0881332	8.27407	8.76893	8.86937	0.301962	0.260614	5.15311
L10T34P112R09986	3.86307	0.381583	2.69691	2.6853	9.77232	11.1157	0.440468	0.580136	8.86101	1.268	4.92101	0.240445
jgi|Trire2|121474|estExt_fgenesh5_pg.C_70443	18.8339	18.9966	24.7968	25.9917	18.1711	18.692	15.4646	17.4548	8.84168	1.34253	0.974429	0.870183
L06T34P029R02700	3.00642	3.18741	0.51953	1.63411	2.55153	3.08	11.0352	8.87346	8.83952	0.347708	0.909215	3.21427
T34C503	23.9098	30.3468	17.9336	5.02077	31.1948	30.4667	6.91164	8.74016	8.83875	0.42307	1.13648	0.288477
jgi|Trire2|121191|estExt_fgenesh5_pg.C_60224	2.89104	3.81946	3.53406	4.09512	2.70783	2.72612	9.91587	11.8254	8.83472	1.1369	0.809769	3.23989
L10T34P072R06782	7.13469	9.16729	5.72941	3.03621	11.0986	13.7459	1.5057	1.80454	8.75348	0.537703	1.52402	0.203057
L10T34P085R07955	4.01055	1.41797	1.8288	0.655952	2.15915	0.974469	9.66663	10.474	8.75294	0.457722	0.57725	3.71015
L21T78P018R01680	3.96953	2.05048	2.53927	2.29637	3.74213	2.57804	10.2803	10.7005	8.74645	0.803259	1.04986	3.48518
L11T34P099R09327	4.54764	4.72709	4.19166	0	5.70047	6.0196	15.5452	12.4808	8.73522	0.451944	1.26366	3.02176
L02T34P066R06135	16.6807	18.0065	4.27341	12.4268	5.91971	5.46163	0.0353695	0.997091	8.72885	0.481453	0.328114	0.0297649
T34C202	21.5182	12.7959	15.8386	24.223	33.5399	24.3397	1.46156	0.0270217	8.70795	1.1675	1.68676	0.043381
L11T34P096R09063	10.039	8.85805	5.20317	6.78913	8.65406	9.82277	0.933603	1.51246	8.70553	0.634611	0.977761	0.129441
L21T78P005R00427	2.50812	1.19056	2.69921	3.04791	5.65589	0.000898446	14.4657	12.9083	8.69834	1.55383	1.5294	7.40099
L10T34P084R07900	7.07216	2.35113	3.09934	0.260858	2.9808	1.39758	17.0735	12.9662	8.69577	0.356584	0.464634	3.18781
L51TP1P009R00849	12.2054	7.70227	23.6661	24.7608	18.9682	11.2402	25.0849	26.7869	8.69241	2.43257	1.51743	2.60562
L52T3KP009R00825	8.82707	6.97021	19.1781	15.4763	12.4671	10.8483	6.8937	6.81648	8.68378	2.19369	1.47591	0.867882
L10T34P084R07939	15.1455	13.5025	11.9431	15.2957	12.238	11.0029	4.90083	1.54067	8.66559	0.950808	0.811258	0.22485
L52T3KP017R01597	5.4453	7.92684	15.3906	13.794	5.78612	6.19011	6.25625	6.98749	8.66342	2.18249	0.895611	0.990398
T34C108	4.35115	3.22799	0.109246	0.229939	2.2204	1.9022	8.16248	10.7983	8.65666	0.0447524	0.543941	2.50171
L50TH2P008R00731	5.60112	5.32777	5.64581	7.26889	5.71074	4.88577	12.7041	13.497	8.64856	1.1817	0.969587	2.39741
L03T34P045R04125	9.30851	15.1425	10.9679	14.4331	5.72832	1.91973	20.5841	19.6871	8.58348	1.03885	0.312791	1.64702
L92S34P002R00128	8.43598	6.28029	1.58207	2.18641	2.7728	1.58959	13.1012	9.78258	8.58012	0.256076	0.296433	1.555
L50TH2P015R01400	6.6586	6.75982	17.086	24.8882	7.27804	7.69704	8.58818	9.58421	8.55986	3.1281	1.11601	1.35429
T34C319	8.55974	8.70892	15.9004	17.8048	6.46956	9.7686	7.80422	6.93339	8.55424	1.95182	0.940325	0.85343
jgi|Trire2|121837|estExt_fgenesh5_pg.C_90225	12.9355	11.2123	8.61767	8.45834	18.9237	15.1056	20.2512	26.4113	8.55343	0.707146	1.40921	1.93237
T34C222	12.0234	16.4537	14.9536	22.374	13.1984	14.1929	2.02298	1.60837	8.54274	1.31079	0.96187	0.127518
L02T34P126R11043	4.39595	2.01138	0.394624	0.425548	3.4772	1.61462	12.2992	9.40211	8.50546	0.128005	0.794686	3.38695
L03T34P074R06912	5.50635	1.80893	0.969107	1.72485	4.64139	1.57867	16.0063	11.9502	8.5054	0.368264	0.850283	3.82166
L92S34P004R00298	5.57575	5.74153	1.25927	2.41702	0.873346	1.40546	8.30715	9.63145	8.48461	0.324838	0.201356	1.58506
L10T34P085R07989	12.2815	8.87366	1.05836	2.29458	4.34106	2.47718	10.1844	9.63366	8.46606	0.158493	0.322297	0.936799
L92S34P005R00412	0.59949	1.5202	0.398749	0.430808	3.51162	1.21717	8.45081	9.22031	8.4626	0.391357	2.23088	8.33664
L03T34P024R02291	8.7979	9.47034	7.45003	18.268	1.29008	1.12196	21.3273	22.6422	8.45587	1.4078	0.132034	2.40688
L19T52P003R00872	2.11074	1.84379	0.923997	0.920404	2.93546	0.803098	11.0027	8.54516	8.43751	0.466402	0.945387	4.94315
T34C289	14.4698	10.2155	7.6098	9.04412	13.6826	8.27213	23.1222	21.8109	8.42937	0.67465	0.889386	1.82024
T34C294	3.617	11.406	15.2486	18.4128	5.59642	5.41658	0.112433	0.137072	8.40908	2.24066	0.733078	0.0166082
L10T34P113R10101	1.7656	1.74695	0.069736	0.178397	0.645269	0.826023	7.44814	10.9826	8.38801	0.0706418	0.418867	5.2471
L51TP1P015R01382	6.30105	5.19019	12.6623	12.2203	6.67918	6.32973	11.596	12.0885	8.38706	2.16535	1.13207	2.06109
L02T34P103R09693	6.05529	5.84343	1.00687	4.65597	4.73294	4.45214	12.4738	16.5681	8.33496	0.475921	0.771939	2.44076
T34C180	26.063	21.7848	14.9228	21.9429	18.5143	16.6815	7.6493	1.71489	8.32274	0.770478	0.735577	0.195708
L10T34P081R07616	3.75145	2.62441	1.47659	4.00702	8.84328	11.0315	0.000473432	0.139536	8.30311	0.860057	3.11719	0.0219593
TSTC81	8.1107	7.55198	17.1624	15.5889	9.26605	6.76103	11.4328	12.2479	8.28769	2.09104	1.02327	1.51192
L21T78P012R01101	3.30869	2.78179	2.53061	3.63049	9.66682	9.82723	1.84993	2.638	8.28462	1.0116	3.20074	0.736878
L02T34P012R01078	2.18567	4.00114	8.46823	8.51407	9.38931	9.76706	1.52075	2.90059	8.28115	2.74492	3.09632	0.714639
jgi|Trire2|78757|estExt_GeneWisePlus.C_110377	24.9462	26.3899	17.4773	24.104	28.6114	40.7599	7.00188	10.4383	8.25751	0.809982	1.35132	0.339726
L02T34P026R02465	7.87686	7.40057	1.94706	2.35815	6.02656	6.21146	0.458206	0.363224	8.25666	0.281802	0.801052	0.0537676
L21T78P020R01889	10.1943	12.1895	5.57081	8.723	5.69525	6.52845	1.06984	0.195143	8.20963	0.638578	0.546096	0.0565135
TP1C80	11.8944	16.5677	40.3129	42.6383	18.8866	12.5234	22.6674	38.0564	8.20691	2.91445	1.10357	2.1335
L10T34P081R07636	6.7366	7.75083	9.67829	6.62604	9.45081	9.30045	0.641701	0	8.17732	1.12541	1.29431	0.0442936
L10T34P115R10279	0.47716	1.59761	0.374522	0.407612	3.03846	1.22621	7.87221	9.75952	8.137	0.376974	2.05549	8.49816
jgi|Trire2|120998|estExt_fgenesh5_pg.C_50325	17.1127	17.3826	9.74547	10.5976	13.9842	13.2485	9.223	10.2894	8.12857	0.589735	0.78946	0.565655
L02T34P003R00250	2.27214	0.890451	0.451888	0.693966	1.34836	1.34452	13.9202	8.6827	8.12624	0.362316	0.85148	7.14695
L12T11P089R08388	25.8655	32.371	43.0651	44.5443	29.1372	33.726	30.6024	31.7599	8.10891	1.50437	1.07945	1.07084
jgi|Trire2|122531|estExt_fgenesh5_pg.C_130082	6.59765	5.83152	8.87812	8.31413	8.7354	7.24174	14.4397	14.3059	8.09783	1.38322	1.28546	2.31276
T34C183	23.7402	18.0362	0.742391	6.52249	20.8828	15.6702	12.9874	13.1538	8.09674	0.173899	0.874967	0.62574
L21T78P015R01389	1.91049	2.36434	1.41266	3.2515	2.93378	3.26987	9.34137	10.0228	8.08707	1.09108	1.45121	4.52982
L02T34P017R01608	4.26314	1.2081	1.06644	1.30304	3.09499	1.16558	13.4562	9.91996	8.07473	0.43308	0.778722	4.27254
TH2C96	11.6882	16.0001	39.3129	42.6383	18.7891	12.2667	22.5008	37.8234	8.05243	2.95977	1.12162	2.17869
L06T34P031R02948	9.19279	9.83247	1.98514	2.9763	16.6298	10.4379	18.2348	27.2277	8.04164	0.260782	1.42272	2.38959
L10T34P115R10290	3.64113	2.23723	0.794298	2.93503	8.55022	12.1032	0.00236804	0.0603348	8.03024	0.634416	3.51346	0.0106667
L21T78P005R00467	2.50731	1.49499	3.64542	1.33865	4.68543	2.02978	15.8583	10.9773	8.02895	1.2453	1.67783	6.70504
L05T34P052R04840	1.37863	2.65491	0.0799219	1.38851	0.422671	0.98637	8.94396	14.5788	8.01347	0.364055	0.349331	5.83179
L15T34P120R10637	14.6267	11.1685	10.5914	6.98976	14.6114	13.7951	3.85408	2.63209	8.00805	0.681567	1.10123	0.251449
L03T34P016R01504	7.4822	5.91666	0.0170987	5.55922	5.54148	7.273	15.6897	15.2298	8.00798	0.416179	0.956386	2.30762
L51TP1P019R01820	6.07803	4.0146	14.4424	14.5604	7.62034	4.7861	8.25493	9.6073	7.97066	2.87365	1.22926	1.76983
L02T34P127R11193	3.77649	4.15096	0.785107	0.162542	3.41138	3.10328	8.21797	10.803	7.95309	0.11954	0.821786	2.39938
T34C227	25.5125	16.8622	4.76273	6.19358	4.54919	5.76148	24.1827	16.4078	7.92982	0.258558	0.243321	0.957894
T34C875	11.5129	14.4965	2.72067	3.11113	9.45584	11.226	10.6163	13.5679	7.9238	0.224219	0.795168	0.929827
L50TH2P020R01889	7.90609	7.67232	14.8208	16.7471	8.50868	7.6261	9.55849	7.67525	7.91936	2.02639	1.03571	1.10626
T34C64	6.55471	8.58012	10.7347	12.5031	4.57566	7.31034	1.46923	1.29823	7.90766	1.53539	0.785341	0.182854
L10T34P113R10065	20.3406	16.4057	0.664995	5.68546	19.1594	13.5735	10.4264	11.0671	7.9024	0.172819	0.89078	0.584918
L02T34P018R01712	3.50072	0.218503	0.385825	0.171061	0.945885	0.247816	12.7708	8.6674	7.89659	0.149732	0.320955	5.76417
L50TH2P011R01007	7.62174	5.76455	15.9226	13.804	10.3487	8.90058	6.19511	6.43995	7.88151	2.22068	1.43799	0.943881
L92S34P003R00241	13.9049	24.7369	25.9906	29.9222	17.9259	15.8711	5.51078	7.11864	7.88036	1.44695	0.874622	0.326833
T34C168	26.5367	25.3822	0.56884	11.7124	14.4204	23.1926	29.604	35.7873	7.8704	0.236547	0.724457	1.25949
L21T78P012R01103	6.61497	5.02329	2.88636	1.37379	5.00814	3.55679	11.0787	10.7847	7.86906	0.366047	0.735929	1.87858
L21T78P014R01277	2.49703	0.718707	1.80393	3.1862	1.62797	0.456129	8.61493	9.8471	7.85693	1.55178	0.648092	5.74115
L10T34P113R10124	13.0763	10.6282	2.26586	1.23013	4.02515	6.66397	6.26633	6.64011	7.84111	0.147482	0.450933	0.544472
L50TH2P009R00776	7.96521	5.0743	16.7671	15.9257	10.631	8.54044	13.4801	12.1893	7.80656	2.50721	1.47026	1.96859
jgi|Trire2|62380|e_gw1.10.113.1	15.2772	19.9858	13.8986	11.1567	16.1345	20.6488	4.98353	5.98396	7.80275	0.710529	1.04311	0.31102
L02T34P019R01792	6.55689	0.626947	1.52053	2.54678	3.91049	0.822207	15.3269	13.3812	7.79322	0.566175	0.658798	3.99621
L02T34P050R04634	11.0141	9.36724	2.89126	1.07416	8.96042	11.3079	10.1706	9.44744	7.75761	0.194561	0.994455	0.96255
L02T34P019R01821	1.4635	0.151898	1.61222	0.0383141	3.53509	1.57098	11.9005	8.47708	7.74903	1.02175	3.16087	12.6146
TP1C218	5.84805	3.28903	18.1403	20.5888	9.53344	5.45007	9.16855	15.1108	7.74038	4.23867	1.63986	2.65723
L03T34P045R04209	1.46236	1.51221	7.30989	8.78907	3.65508	1.42696	9.10449	12.7041	7.7271	5.4122	1.7085	7.33166
T34C775	7.67507	2.10668	1.33531	0.774939	3.77647	1.76427	12.4348	13.6627	7.72117	0.215733	0.566436	2.66797
L02T34P019R01785	7.52307	6.93319	7.0568	7.13111	6.50327	8.75411	0.00941463	0.219333	7.71969	0.981438	1.05542	0.0158235
jgi|Trire2|55552|e_gw1.2.1135.1	4.665	4.8163	2.6149	2.46768	5.76408	4.3374	10.2515	10.786	7.71104	0.536063	1.06541	2.21884
L10T34P112R09977	0.725495	0.0417957	1.34363	0.908998	3.77725	0.672334	9.20783	8.70736	7.70467	2.93582	5.79909	23.3486
jgi|Trire2|124115|estExt_fgenesh5_pg.C_340036	25.4614	25.4682	15.0119	24.3842	19.9264	20.2837	6.51295	9.04228	7.69749	0.773542	0.789525	0.305427
T34C213	11.9888	8.02086	2.86103	3.07121	21.3691	8.76383	25.2968	32.9404	7.68874	0.296469	1.50592	2.91046
L92S34P004R00303	1.27905	1.90718	1.99847	1.36614	0.860445	0.813758	8.20253	7.64173	7.68644	1.05599	0.525451	4.97274
L06T34P028R02613	6.0028	4.18472	1.11462	2.87277	7.78472	8.35028	10.1556	11.2204	7.67571	0.391399	1.5838	2.09825
L10T34P084R07893	1.06185	1.55089	1.49445	0.41714	0.698934	0.984913	7.21782	9.09769	7.67092	0.731644	0.644475	6.24459
T3KC61	9.24494	7.0966	19.9341	15.7736	13.4671	10.8483	6.95855	6.97136	7.66199	2.18509	1.48795	0.852423
L02T34P053R04960	6.87852	6.14129	0.595656	1.90994	3.96078	3.22456	8.88165	11.5339	7.61847	0.192445	0.551878	1.56804
L05T34P052R04852	0.902826	1.34763	0.20107	1.24985	0.240906	0.349205	7.85904	13.1112	7.60923	0.644721	0.262218	9.31818
jgi|Trire2|47315|estExt_Genewise1.C_70431	29.5548	31.6103	33.8427	34.7108	29.1166	28.5775	36.5468	37.0319	7.60001	1.12079	0.94325	1.20295
L02T34P058R05409	7.41522	11.7934	0.494174	4.73096	1.36354	4.55039	13.8811	17.0639	7.59579	0.272021	0.30788	1.611
T34C79	14.9173	11.3126	0.490884	3.33916	5.94847	3.90809	12.7669	19.7763	7.59335	0.146019	0.375777	1.2407
L03T34P046R04231	7.39694	2.61916	4.08702	3.06156	4.14382	1.18045	14.2962	13.2919	7.5843	0.713709	0.531572	2.75437
T34C396	10.2576	8.65989	8.30517	17.7186	2.24101	0.455873	21.5315	18.3229	7.57722	1.37564	0.14256	2.10674
jgi|Trire2|52841|estExt_Genewise1.C_400053	23.7613	22.2231	26.2949	25.8978	17.4253	20.9705	16.4251	16.8047	7.57569	1.13501	0.834974	0.722634
T34C111	14.2199	13.265	9.19387	24.7153	1.52473	0.216253	28.8103	27.5436	7.57324	1.23374	0.0633432	2.05036
T34C862	15.9922	10.8778	11.9809	5.24979	16.1599	17.2137	1.8175	0.69371	7.54428	0.641259	1.24203	0.0934575
T34C518	10.4338	12.5588	20.9607	25.8427	14.635	10.2995	12.2733	12.1535	7.53205	2.03558	1.08445	1.06237
T34C757	12.0868	23.2859	25.2046	29.5967	16.1686	14.5511	5.23453	6.10216	7.51101	1.54926	0.86846	0.320493
T34C397	9.00372	10.4676	2.13753	0.882168	6.30958	6.78977	1.27717	3.61934	7.49487	0.155085	0.67275	0.251472
jgi|Trire2|21758|estExt_fgenesh1_pm.C_40114	17.4018	18.6195	15.222	13.0582	11.1896	12.3579	9.37257	9.3392	7.48588	0.785095	0.653709	0.519463
T34C859	3.26914	0.554609	0.0356514	0.145113	1.12582	0.17519	13	8.27899	7.48516	0.0472743	0.340246	5.56496
L92S34P006R00563	1.35888	1.91754	1.8521	1.94892	0.62318	1.50363	8.1054	12.3798	7.46656	1.16012	0.649128	6.25233
T34C153	10.381	7.08232	9.9566	14.104	9.74486	7.28396	0.15146	0.0478874	7.44707	1.37778	0.975117	0.0114152
T52C209	13.1523	22.3213	24.8315	27.7516	14.7236	14.9809	7.41759	9.41892	7.44599	1.48232	0.837372	0.474621
L10T34P083R07766	12.1823	7.03411	2.69275	2.37957	13.0828	10.08	1.56777	0.26086	7.42514	0.263957	1.20537	0.0951597
L10T34P102R09668	1.71677	1.53758	2.30954	2.44404	1.45909	1.38365	8.39291	13.027	7.4243	1.46069	0.873521	6.58195
L03T34P075R07014	5.40957	3.74323	0.195372	0.753708	2.76513	3.54289	8.37302	11.1418	7.40601	0.103693	0.68919	2.13211
L05T34P051R04730	8.90351	6.78173	1.75582	3.43737	4.37617	2.19705	11.7436	10.543	7.39753	0.331088	0.41907	1.42087
T34C109	3.24249	1.16315	6.11083	3.7923	4.57656	2.0494	11.0037	12.6246	7.39676	2.24783	1.50398	5.3632
T34C191	5.15372	2.98041	7.62102	9.26278	10.5603	0.245646	23.1314	20.4092	7.37075	2.07568	1.32847	5.35283
L10T34P114R10170	6.56599	4.39073	1.42409	2.68857	6.26309	2.33363	12.1873	16.9073	7.34931	0.375355	0.784607	2.65541
L50TH2P012R01110	8.72531	10.2995	14.7585	16.0519	9.72386	8.37873	7.26317	7.17995	7.31765	1.61948	0.951524	0.759172
L51TP1P015R01439	6.95756	6.7931	13.8803	13.7046	7.62414	7.38315	10.3725	10.0775	7.31176	2.00608	1.09139	1.48721
L02T34P026R02493	6.98812	8.32945	8.30348	5.59562	9.90642	8.44617	0.0342691	0.689411	7.3097	0.907396	1.19814	0.0472451
L02T34P079R07419	10.5111	5.01263	1.33503	5.44227	16.3608	9.79346	19.808	20.1337	7.30426	0.436577	1.68479	2.57295
TP1C232	18.6242	18.5864	22.6182	25.9255	20.5428	21.9793	27.5058	30.5659	7.29586	1.30456	1.14274	1.56062
L02T34P126R11079	6.67197	5.15368	9.37202	6.11	9.04841	9.18806	0.177859	0.0390582	7.28859	1.30919	1.54211	0.0183429
L52T3KP006R00564	7.71691	4.90103	7.84999	7.84773	5.91345	5.29331	19.1136	13.9674	7.28587	1.24408	0.888161	2.62174
L02T34P067R06281	5.66076	13.9822	15.5166	19.3022	6.4828	5.70851	1.05386	0.767582	7.2849	1.77259	0.620647	0.0927276
TP1C11	10.8723	11.2534	18.2109	19.3712	16.4087	14.3753	18.4327	17.9821	7.27933	1.69858	1.39133	1.64582
T59C49	10.196	9.22254	19.2577	18.2762	12.4653	9.07733	13.4436	14.7401	7.25769	1.93289	1.10938	1.45138
L02T34P066R06159	2.11956	0.952691	1.74748	0.0607651	1.94332	1.13985	7.99338	8.49065	7.23766	0.588573	1.00355	5.36545
T3KC81	6.13124	10.8994	18.8947	15.7582	6.79651	7.3088	6.56111	7.25286	7.20916	2.03474	0.828232	0.811126
T59C36	4.16275	2.41448	6.53198	7.60515	19.1429	12.7601	5.91163	6.26131	7.20098	2.14941	4.85053	1.85077
L02T34P079R07437	12.4391	7.05063	9.96717	4.14592	15.0678	14.8352	0.226895	0.0693461	7.18733	0.72413	1.5343	0.0151999
TSTC15	11.8944	18.4982	42.8247	46.1743	19.3558	12.1156	25.0526	43.3494	7.17519	2.92831	1.03549	2.25061
L92S34P006R00536	9.72769	3.84562	1.10569	3.42836	14.6903	8.83557	17.4374	17.5353	7.15668	0.334042	1.73325	2.57658
L02T34P058R05373	13.0058	9.65837	0.574912	1.60801	5.83537	6.11784	11.9617	8.20454	7.13146	0.0963162	0.527406	0.889788
L02T34P067R06298	1.34368	0.986949	2.33017	0.455916	3.03439	0.0670972	13.075	8.85858	7.12738	1.19542	1.33075	9.411
T34C488	19.0854	16.7404	21.1895	17.9407	17.7333	9.81903	3.14618	5.41469	7.1246	1.09224	0.769067	0.238958
T34C31	6.93501	10.4207	1.34502	5.15043	1.42709	3.68455	12.3437	15.5535	7.12319	0.374255	0.294522	1.60738
L03T34P060R05572	11.9198	11.3566	6.88522	11.2732	11.0961	8.44427	1.36283	0.924532	7.1204	0.780121	0.839492	0.0982694
L02T34P069R06482	9.02865	7.68862	14.1497	17.8147	12.9397	9.10997	4.86275	0.932601	7.11658	1.91206	1.31898	0.346668
S34C32	8.94929	3.31698	3.3908	5.64651	15.794	2.9574	31.8834	24.8104	7.11648	0.736761	1.5287	4.62192
L03T34P059R05509	16.1554	23.9751	33.0027	45.4526	14.0378	3.12655	15.4366	19.6982	7.09308	1.955	0.427714	0.87551
L21T78P016R01481	2.078	2.69316	2.15164	0.928884	2.9702	4.13514	9.19605	8.68759	7.08641	0.645655	1.48923	3.74828
L02T34P101R09500	4.57011	1.74131	1.77705	1.74349	4.1437	0.670757	10.9338	16.5029	7.07833	0.557805	0.762817	4.34714
TSTC134	7.74133	5.04204	13.3335	12.8893	6.89161	6.78941	12.2468	13.8848	7.06539	2.05132	1.07022	2.04419
jgi|Trire2|122717|estExt_fgenesh5_pg.C_140156	15.7173	16.8946	15.9681	12.4223	24.4494	19.093	9.18771	8.53897	7.0627	0.870554	1.33517	0.543564
T34C725	1.6121	2.75862	2.94781	3.00237	3.06398	2.633	9.48454	8.70134	7.06235	1.36137	1.30344	4.16084
L07T11P033R03099	17.9932	22.6702	46.3321	56.6492	26.3811	15.4836	27.2944	42.1013	7.05944	2.53253	1.02954	1.70659
L10T34P083R07805	3.75067	1.27334	4.04288	5.14702	2.23257	1.0061	9.31418	11.9701	7.05413	1.8292	0.644639	4.23651
L19T52P002R00673	3.53229	2.1213	5.71089	6.56523	17.4027	11.4976	4.36888	5.07662	7.05364	2.17138	5.11185	1.67071
L21T78P006R00526	4.19106	5.57171	5.32596	4.26058	3.04417	3.33694	10.2552	11.6557	7.04425	0.98195	0.653617	2.24433
TSTC109	7.84465	5.17752	13.2183	12.4854	6.43614	7.0486	12.6265	13.4083	7.04331	1.97384	1.03552	1.99927
L21T78P013R01231	2.83579	4.32133	2.1538	3.33023	2.93627	2.1752	9.49731	9.76171	7.03174	0.766234	0.71418	2.69089
jgi|Trire2|80994|estExt_GeneWisePlus.C_210334	14.508	12.6489	9.5918	11.0914	12.6529	13.7577	6.40115	4.57733	7.02166	0.761617	0.972515	0.40426
T34C804	20.78	17.6548	3.39924	3.44502	24.5148	14.5131	20.9697	17.4296	7.02131	0.178075	1.01543	0.999076
TP1C131	9.35943	6.36019	16.048	16.119	8.80414	6.96394	10.1227	9.24312	7.01141	2.0463	1.00308	1.23196
jgi|Trire2|76875|estExt_GeneWisePlus.C_60501	14.9495	15.9738	18.0113	20.0603	10.886	13.7994	10.2475	9.53656	7.00646	1.23116	0.798278	0.639778
jgi|Trire2|80920|estExt_GeneWisePlus.C_210182	13.8376	12.7862	3.90586	6.11311	7.61975	7.05719	10.8803	13.7392	7.00364	0.376317	0.551273	0.924719
jgi|Trire2|108299|fgenesh5_pg.C_scaffold_11000272	6.45636	7.11148	10.3489	8.5675	5.18671	6.20778	14.18	12.8905	7.00007	1.39421	0.839816	1.9952
L15T34P122R10884	8.12506	6.68006	5.9238	7.04102	8.27638	11.7759	0.018786	0.817819	6.99969	0.875698	1.35442	0.0565078
L92S34P001R00027	7.78646	8.84751	10.9128	8.02088	10.9348	9.02152	2.03983	0.794064	6.99516	1.13825	1.19974	0.170368
jgi|Trire2|77706|estExt_GeneWisePlus.C_80721	17.0502	16.62	14.5608	14.5453	19.1263	18.199	11.6539	9.00802	6.98861	0.86445	1.10856	0.613656
T11C35	16.9499	19.4165	19.9748	23.8703	22.5356	21.3517	28.1273	30.6055	6.98632	1.20565	1.20681	1.61503
L52T3KP012R01152	6.22777	3.47336	8.84971	8.76921	9.05518	3.56484	17.2221	15.7259	6.96392	1.81617	1.30088	3.3963
L10T34P114R10166	9.48947	1.19085	0.531636	0.12866	4.01453	0.860862	17.0655	14.4292	6.96289	0.0618235	0.456484	2.94886
L02T34P019R01755	1.87604	2.00963	0.229738	0.757819	0.884156	1.06769	8.79469	16	6.95327	0.254153	0.502319	6.38105
L02T34P057R05343	11.1986	11.6321	2.39279	2.82444	7.98736	6.54954	11.1795	17.0324	6.93109	0.228518	0.636726	1.2357
T34C43	24.6951	22.0588	9.63667	14.8094	20.7409	15.4516	27.9958	25.129	6.9161	0.522867	0.774106	1.13626
L03T34P014R01254	14.987	10.9481	3.15394	2.35453	6.75742	7.04472	8.9929	7.41167	6.89721	0.212394	0.53218	0.632524
L21T78P012R01118	5.4209	5.57685	13.3203	12.3076	11.9453	7.28099	3.30828	2.34051	6.8843	2.33029	1.7482	0.513632
T34C642	3.67871	1.55852	5.51969	3.22759	9.92933	0.834029	18.1541	17.7527	6.88342	1.67021	2.05516	6.85608
L92S34P005R00401	20.9901	18.2889	0.526343	9.80734	13.0262	17.1147	21.9867	27.2791	6.87803	0.263084	0.767354	1.25425
L21T78P008R00686	8.06662	6.80419	8.46424	9.15305	9.79159	7.60101	1.02908	1.72681	6.87767	1.18469	1.16958	0.185322
T34C167	19.5308	11.5765	1.7728	6.6634	15.3082	16.6066	21.7532	19.7351	6.8656	0.271197	1.02596	1.33372
jgi|Trire2|120568|estExt_fgenesh5_pg.C_40047	17.0872	12.2412	9.31865	7.22567	15.1314	12.2578	20.0088	24.2977	6.86519	0.564107	0.93388	1.5107
L03T34P047R04381	7.78594	11.8347	11.3475	17.2565	10.331	9.5312	0.666002	1.14885	6.86338	1.45785	1.01231	0.0924971
L02T34P002R00174	2.1823	2.19919	3.38364	3.12272	5.72683	2.46676	9.93886	11.5929	6.86295	1.48497	1.87005	4.91426
T34C49	11.3616	10.2257	6.22541	8.90642	8.31011	8.66197	2.76982	0.130276	6.85865	0.700958	0.786205	0.134342
jgi|Trire2|76013|estExt_GeneWisePlus.C_40659	5.80652	6.65164	12.1446	9.93272	9.86796	9.92807	14.2132	14.9727	6.85784	1.77212	1.589	2.34272
L51TP1P008R00710	6.33327	4.2639	15.3923	18.1729	7.78786	5.98537	8.93972	13.981	6.84982	3.16737	1.29971	2.1629
T78C28	11.65	11.8966	7.85613	20.4473	1.86706	1.45314	23.7632	22.488	6.84666	1.20201	0.141005	1.96424
L10T34P082R07690	3.79144	1.36065	3.9618	0.873205	2.09971	0.934545	9.75364	10.946	6.82007	0.938456	0.588938	4.01773
L92S34P001R00095	6.00238	6.3899	3.38203	6.72728	2.99099	2.96162	11.224	12.9913	6.81931	0.815775	0.480349	1.95406
L02T34P055R05149	2.50914	2.31252	2.04189	3.36937	3.64971	0.415826	9.71743	14.2294	6.81772	1.12228	0.843182	4.96651
T3KC71	7.92322	7.04826	10.1405	12.3156	11.4076	10.1316	17.2412	24.0954	6.80305	1.49992	1.43868	2.76102
L02T34P104R09797	11.3957	8.71888	7.87564	5.46151	7.92771	10.0473	1.37261	0.244799	6.77804	0.663058	0.893631	0.0804097
L02T34P053R04927	3.49125	2.70865	5.36068	7.61779	7.67398	1.84782	13.8974	18.1152	6.76831	2.09333	1.5358	5.1634
L10T34P113R10119	19.9448	14.5073	4.00447	6.42764	12.3591	13.8255	15.2714	19.4829	6.7602	0.302801	0.760028	1.00877
jgi|Trire2|51492|estExt_Genewise1.C_230199	22.3027	23.9041	18.9509	16.4738	17.7268	20.7558	26.8287	26.7728	6.75884	0.766655	0.832836	1.16004
jgi|Trire2|69751|e_gw1.30.15.1	10.8402	13.6664	18.2557	18.0352	14.8029	16.5648	21.3442	20.7609	6.75672	1.48087	1.27997	1.71812
L03T34P061R05729	4.49331	0.545486	2.51637	3.39967	9.1754	10.865	0.550655	0.497317	6.75439	1.1741	3.97722	0.207981
L55TSTP006R00543	6.46368	4.94264	9.66339	9.84906	6.05003	6.44864	12.3439	12.6609	6.73533	1.71067	1.09577	2.19219
jgi|Trire2|2091|fgenesh1_pm.C_scaffold_1000425	16.4109	15.5404	14.1796	12.6853	13.7554	13.7447	19.9689	21.328	6.72782	0.84081	0.860689	1.2925
T34C264	3.97012	5.67338	2.06427	3.60391	10.6724	6.22094	16.1716	27.4428	6.72297	0.587772	1.75179	4.52267
L10T34P080R07511	11.9232	7.97322	0.980966	0.492714	5.36586	6.03731	8.76369	11.9592	6.71993	0.0740676	0.573127	1.04154
L52T3KP008R00685	5.9958	6.51612	10.6341	11.8443	7.21731	6.59247	13.3797	12.2902	6.71258	1.79656	1.10373	2.05164
L19T52P004R01521	5.86949	4.25192	3.66467	4.67802	5.83902	5.16514	11.3694	11.3688	6.70193	0.824262	1.08722	2.24654
L10T34P112R10025	1.02872	0.135316	1.12835	0.796986	1.29967	0.20947	10.5705	6.82567	6.69523	1.65401	1.29647	14.9446
T34C510	8.43304	15.6708	9.74076	10.2288	1.0937	6.94962	20.4251	20.1662	6.67779	0.828483	0.333695	1.68402
T34C367	25.6185	13.8397	13.4678	12.2344	22.5506	17.3143	0.977195	1.02293	6.6745	0.651378	1.01031	0.0506898
L10T34P073R06837	3.38894	3.03657	8.79074	8.43323	6.82816	3.87031	10.9641	11.9002	6.66126	2.68056	1.665	3.55837
L50TH2P015R01404	8.78195	5.94144	14.431	14.0584	9.79521	7.99484	5.86343	5.44422	6.65992	1.93498	1.20828	0.768006
L02T34P103R09725	10.1924	11.3774	2.84662	2.64438	7.03671	6.77148	0.9494	4.52918	6.65904	0.254569	0.640163	0.253993
L02T34P018R01695	4.87451	4.69931	1.03505	0.710636	3.17509	3.81762	7.87577	10.56	6.64349	0.18234	0.7304	1.92564
jgi|Trire2|53785|e_gw1.1.1203.1	33.8574	34.9451	37.3018	37.1087	28.6404	33.0133	27.1323	27.9731	6.6433	1.08151	0.896096	0.800921
L92S34P006R00532	12.1403	5.00286	5.47413	4.19638	10.722	4.78024	19.3609	21.5024	6.64199	0.564104	0.904283	2.38365
L02T34P020R01880	6.11923	5.47714	20.2474	14.5429	8.4663	7.22895	7.24144	9.95619	6.64007	3.0001	1.35346	1.48302
L10T34P112R09970	10.5911	8.82686	3.88209	2.35019	5.59596	3.5054	10.0113	12.3861	6.62742	0.320955	0.468709	1.15344
L06T34P032R03057	0.320042	0.22478	0.569343	0.682873	0.198617	0.16166	16.4481	8.32881	6.62367	2.2984	0.661275	45.4771
L03T34P074R06925	0.986004	0	7.96118	7.88481	3.81084	1.31279	0.717543	0.807838	6.62296	16.0709	5.19636	1.54703
L52T3KP014R01265	10.0709	9.37692	14.6318	12.4479	9.94441	10.0149	5.72905	4.87547	6.62048	1.39243	1.0263	0.545282
L02T34P066R06130	7.94186	7.16641	14.8875	16.1724	16.1536	10.2483	19.1583	23.8398	6.61783	2.05582	1.74752	2.84599
T34C705	8.08083	1.22228	3.53727	1.71997	8.04573	0.171114	19.7214	17.8288	6.61414	0.565105	0.883237	4.0363
L51TP1P017R01590	8.28781	10.2462	16.6229	17.1862	12.537	11.6021	15.0894	14.5936	6.5969	1.82416	1.30242	1.60154
jgi|Trire2|119735|estExt_fgenesh5_pg.C_10410	19.9322	21.5651	6.65125	12.0775	12.7766	18.6209	22.4909	23.4996	6.59568	0.451326	0.756616	1.10828
L10T34P073R06819	6.53526	6.0251	4.20117	1.11254	5.04531	3.99802	10.7577	14.1266	6.58459	0.423054	0.71999	1.98117
L02T34P125R10970	2.01507	0.743546	0.514257	0.274474	1.13285	0.987081	12	7.22279	6.58441	0.285915	0.768476	6.96826
L02T34P128R11216	8.71233	12.7194	12.6992	17.0382	12.0174	11.6286	1.4708	4.20864	6.56062	1.38754	1.10331	0.265001
T11C68	9.11201	7.82482	19.1674	21.2082	15.1589	10.419	14.5055	11.7408	6.5544	2.3839	1.51019	1.54966
L02T34P003R00233	9.50871	7.67995	3.88297	0.00014525	7.32536	5.34454	12.3497	11.8275	6.55312	0.225911	0.737108	1.40658
T34C184	17.031	27.9694	34.5344	39.1514	23.8336	19.9725	10.2304	17.1799	6.55279	1.63745	0.973459	0.609114
L10T34P073R06857	2.93807	3.13421	2.12349	2.98657	2.1873	1.23214	8.13607	11.2927	6.53482	0.841538	0.563123	3.19958
L03T34P024R02261	21.8068	40.718	41.4205	51.027	28.6222	23.5403	8.91575	13.2	6.53441	1.47857	0.834268	0.353712
T34C70	9.33093	10.3383	12.7907	10.2511	7.6035	7.44814	1.73113	4.05284	6.52156	1.17146	0.765237	0.294061
L02T34P049R04577	4.08751	5.03558	5.09976	5.01037	0.548587	3.58962	10.486	10.6859	6.50705	1.10819	0.453597	2.3207
L92S34P003R00193	4.67764	5.48084	7.72721	7.28932	5.7267	4.89067	0.427058	0.0371657	6.49111	1.47823	1.04517	0.0456981
T34C542	7.2096	5.67617	5.1746	5.73774	4.78853	0.748864	13.3789	21.1075	6.47486	0.846852	0.42973	2.67632
T34C621	3.40012	2.06569	5.56314	4.24417	8.0971	0.710453	18.6371	14.3113	6.45719	1.7943	1.61139	6.02809
L02T34P049R04548	2.00031	0.822735	1.41763	0.830175	1.19688	1.00954	7.70226	13.0881	6.4549	0.796235	0.781573	7.36452
L10T34P081R07579	10.6522	9.47664	4.64638	9.56579	9.43855	13.0984	0.148746	0.347182	6.43931	0.706059	1.11963	0.0246376
L56TSTP013R01182	9.49898	6.08613	17.7549	21.7762	10.6937	5.89229	14.4924	12.2663	6.4311	2.53646	1.06422	1.71694
L03T34P047R04333	11.9753	10.809	20.5856	24.1801	8.24567	14.5372	11.4562	9.0623	6.42938	1.96476	0.999936	0.900555
T34C624	1.63372	1.33633	4.26083	3.92413	4.03678	0.300952	11.309	9.24655	6.42012	2.75584	1.46049	6.92095
L10T34P080R07517	6.13679	9.98684	9.88649	14.3273	9.57188	8.73349	0.630983	1.06962	6.41189	1.50176	1.13531	0.105472
L51TP1P016R01446	6.19881	3.72771	12.8944	13.4108	7.2575	4.78263	6.92032	6.49135	6.39755	2.64999	1.21293	1.35109
L14T53P116R00618	4.83174	3.60996	2.72558	0.12961	4.11363	4.9329	9.26915	11.2126	6.39636	0.338224	1.07165	2.42626
T34C94	23.0561	21.2961	1.63839	6.09229	10.3898	6.94957	18.0916	32.7112	6.39423	0.174302	0.390947	1.14544
L02T34P128R11248	1.7514	1.66759	2.24886	2.32343	1.90256	0.943267	7.3925	10.5567	6.39411	1.33732	0.83236	5.24987
L03T34P023R02185	10.8186	13.1718	5.36374	4.35314	6.40961	10.1918	1.95134	2.93431	6.39181	0.405031	0.692002	0.20365
jgi|Trire2|66091|e_gw1.17.308.1	10.9746	13.2739	20.3217	19.1945	13.4078	14.1515	16.7481	17.4404	6.39075	1.62963	1.13654	1.40992
T34C209	15.9403	14.9014	13.5041	17.8325	15.9541	13.7496	6.792	0.551215	6.38935	1.01604	0.963098	0.238093
L50TH2P006R00535	3.44149	3.94965	2.45708	4.239	3.31075	3.34	9.34504	10.5159	6.38538	0.90596	0.899827	2.68713
jgi|Trire2|122091|estExt_fgenesh5_pg.C_100263	20.3722	22.1841	20.13	21.0301	16.6583	19.1527	12.0328	13.9337	6.38452	0.967192	0.841498	0.610169
T78C46	10.1293	4.54221	3.66492	3.76217	5.41955	3.92756	14.7383	13.6314	6.36193	0.506226	0.637093	1.93366
T34C522	28.6103	23.8632	2.00765	19.3873	20.739	21.4026	37.8253	40.6846	6.35763	0.40773	0.803103	1.49618
T34C80	5.42683	1.049	2.586	18.1277	5.14203	1.63166	29.2277	24.77	6.35376	3.19862	1.046	8.33835
L02T34P104R09774	7.30232	4.39084	0.488177	1.57047	3.9304	2.17396	9.08701	12.1473	6.32773	0.176055	0.522046	1.81596
TP1C36	10.1442	10.3056	17.9848	18.1271	16.0409	13.2535	17.0931	16.4188	6.32301	1.76588	1.4325	1.63874
L06T34P029R02749	3.41325	6.22989	4.28613	6.35442	8.48287	8.3857	14.0252	21.7022	6.32059	1.10343	1.74928	3.70496
TP1C76	8.52925	4.63058	16.3667	17.3379	9.84803	5.76265	8.90008	7.50416	6.31049	2.56117	1.18624	1.24654
T34C504	11.111	19.6975	17.9263	24.978	11.4304	5.94443	2.56372	1.8589	6.30961	1.39262	0.563963	0.143552
L03T34P014R01291	2.62747	3.02944	4.49664	6.11709	4.28451	0.974565	11.8276	10.0871	6.29174	1.87624	0.929673	3.87398
L02T34P019R01784	8.76507	3.26	2.32283	0.323799	3.66172	2.5883	11.4961	15.659	6.28429	0.220093	0.51975	2.25821
L02T34P057R05334	12.4895	9.75099	2.82477	4.43848	7.92932	7.64712	3.75503	4.18383	6.28365	0.326578	0.700364	0.356955
T78C55	8.19921	11.5561	14.7406	22.2889	12.2099	8.84763	3.90029	1.25662	6.28344	1.87441	1.06591	0.261039
jgi|Trire2|75383|estExt_GeneWisePlus.C_30561	12.1142	19.1183	11.3927	7.18251	20.0204	19.014	5.72069	6.97517	6.2767	0.59474	1.2498	0.406495
L02T34P013R01229	5.42939	12.3439	20.8651	20.9573	12.4387	9.91121	10.6105	8.59287	6.27416	2.3531	1.2575	1.08046
T59C99	13.8643	16.8765	21.116	33.415	18.1492	14.8177	6.68722	5.0837	6.26241	1.7739	1.07242	0.382909
jgi|Trire2|57600|e_gw1.4.52.1	23.5121	24.5684	23.7312	25.0375	21.6496	22.6158	31.1155	28.9892	6.25596	1.01431	0.92065	1.25008
T34C774	20.8264	25.3705	8.08959	7.01442	20.1132	22.7086	17.6506	27.156	6.25412	0.326949	0.926941	0.969906
L03T34P074R06935	6.71409	5.62733	4.80485	4.44408	7.84469	6.81384	0.600113	0	6.24547	0.749422	1.18775	0.0486259
T3KC52	10.7153	6.87334	7.82003	7.8025	8.83014	8.19386	15.2805	17.4813	6.24259	0.888219	0.967899	1.86267
jgi|Trire2|59100|e_gw1.5.453.1	26.6551	28.9512	38.2083	36.5387	23.9666	29.3946	25.8891	28.5927	6.23891	1.34422	0.959626	0.979778
L14T53P138R01648	9.02568	9.60395	2.97439	3.15138	7.58963	10.557	10.6278	12.0613	6.23461	0.328819	0.974074	1.2179
L54TP1P031R02884	6.51054	6.01302	12.9197	13.0954	7.6291	7.48397	7.25882	8.26062	6.23375	2.07729	1.20677	1.23922
T34C500	9.6743	11.2009	7.22692	22.2149	0.599429	0.499643	23.5694	25.2214	6.23056	1.41037	0.0526495	2.33726
L02T34P128R11306	11.824	13.277	3.0248	9.89935	3.88567	3.57735	0.128771	0.0443006	6.22729	0.514885	0.297319	0.00689499
L02T34P012R01122	20.3082	19.4313	6.79621	1.49159	9.22334	15.6824	4.53049	9.95278	6.22586	0.208553	0.626725	0.364455
L06T34P029R02729	3.24623	0.879798	0.684663	0.283598	2.62153	0.791165	11.8081	7.82439	6.22406	0.234671	0.827113	4.75821
T34C133	23.3005	22.776	0.526343	11.684	13.7298	19.8304	24.965	32.7267	6.21555	0.265002	0.728356	1.25208
L02T34P126R11077	9.56102	12.499	7.12902	11.7413	8.35611	11.2554	0.052301	0.919327	6.21295	0.85541	0.889009	0.0440449
L51TP1P010R00875	7.50101	7.53794	13.1658	14.1615	9.00354	8.71807	6.79919	7.54084	6.20746	1.8171	1.17838	0.953526
L02T34P125R10990	7.41402	5.99092	6.37268	2.06723	12.419	10.1073	1.22586	0.993777	6.19475	0.629612	1.68045	0.165583
L02T34P049R04506	14.45	13.2103	6.18811	12.7829	11.405	8.52261	1.68004	0	6.19254	0.685855	0.720441	0.0607381
L21T78P009R00857	3.52935	3.64448	3.50534	3.57212	9.64108	9.34524	4.00778	2.74538	6.19087	0.986566	2.64661	0.941361
jgi|Trire2|50625|estExt_Genewise1.C_180178	20.3124	20.6133	15.2591	10.9921	18.1944	18.5564	7.66079	12.1602	6.18189	0.641434	0.897986	0.484314
L10T34P077R07263	3.50149	2.6641	2.09253	2.3622	1.05693	0.191668	7.71089	12.3714	6.18013	0.722513	0.20251	3.25716
L11T34P099R09356	11.5271	5.91564	8.22164	5.03785	14.5184	12.2277	0.694281	1.21451	6.17951	0.760171	1.53336	0.109432
L06T34P029R02721	6.42358	8.07423	6.31155	8.76108	3.37936	2.89451	0.419161	0.406128	6.17816	1.03965	0.432746	0.0569251
jgi|Trire2|109946|fgenesh5_pg.C_scaffold_18000043	19.0688	20.2962	28.2416	27.8623	22.9107	19.7792	25.8424	29.8374	6.1726	1.42522	1.08446	1.41445
L10T34P080R07480	0.136165	1.49369	0.855887	0.684318	8.75916	6.08604	0.208218	0.132626	6.16705	0.944996	9.1083	0.209125
T3KC158	6.35879	4.67352	8.07852	7.58761	5.58504	6.29163	16.0748	12.1168	6.16514	1.42002	1.07654	2.55537
L55TSTP003R00193	6.03828	6.39563	8.41312	10.0052	11.771	7.08704	15.5363	18.7923	6.1648	1.48129	1.51666	2.76088
T34C468	47.7932	47.6022	30.6524	12.1546	22.2724	24.635	33.7616	37.8949	6.16105	0.448732	0.491716	0.751152
L21T78P017R01557	2.69641	1.81956	1.1378	2.05672	3.29148	2.7741	7.99231	11.996	6.15089	0.707383	1.34314	4.42613
L52T3KP006R00483	7.35063	6.8122	13.0067	14.1577	6.9452	7.68003	8.97388	8.72936	6.1506	1.91801	1.03265	1.24998
L50TH2P015R01361	7.13552	6.54066	10.2963	11.829	18.7401	11.3868	19.6849	26.504	6.14378	1.6178	2.20288	3.37733
L02T34P056R05222	1.97506	0.14281	4.36388	0.73849	4.704	2.07273	12.8602	9.72521	6.13355	2.4092	3.19979	10.6642
L50TH2P020R01854	17.9139	16.0117	8.08154	12.6783	11.3036	14.1067	20.1542	24.0797	6.1313	0.611923	0.749001	1.30385
jgi|Trire2|78109|estExt_GeneWisePlus.C_90621	68.984	69.3576	64.8369	65.2011	49.3442	62.4162	51.1371	48.6204	6.12923	0.939977	0.807858	0.721095
L92S34P002R00146	14.8245	21.246	13.3335	21.2295	5.4656	9.11703	1.85547	4.21391	6.12882	0.958209	0.404281	0.168265
L52T3KP018R01724	6.66395	5.32963	9.45067	8.72951	6.94941	5.82321	12.6095	12.8313	6.1273	1.51583	1.06496	2.1212
T34C530	13.0699	13.4509	2.43706	2.17694	11.4576	6.34932	12.9582	20.092	6.12319	0.173977	0.671435	1.2462
L02T34P066R06165	5.25138	2.33165	0.547142	0.398327	4.18547	5.49083	14.9748	9.34058	6.11419	0.124682	1.27605	3.20655
L55TSTP004R00362	8.61357	7.84121	17.2414	15.8015	12.3036	9.81133	12.8909	14.575	6.09291	2.0081	1.34398	1.66917
L02T34P012R01110	9.9942	10.9855	6.9109	22.5919	0.682312	0.400395	24.3043	25.7615	6.0906	1.40626	0.0516075	2.3864
L02T34P068R06369	6.03685	2.15819	0	1.96805	2.1462	1.274	12.429	9.11389	6.0895	0.240151	0.417351	2.62877
L02T34P017R01589	4.61802	4.72602	4.49127	1.75635	4.44159	3.502	10.0213	11.733	6.08877	0.668621	0.850123	2.32815
L10T34P083R07798	2.85727	3.72616	3.42191	2.93572	5.30943	3.57988	9.25863	11.9913	6.08012	0.9657	1.35025	3.2278
L02T34P055R05101	11.3778	12.2223	10.5696	15.2609	9.11164	4.93627	2.93878	1.27065	6.07765	1.09451	0.595249	0.178366
T34C91	19.1279	11.0944	9.49687	5.37576	18.8079	12.7374	0.479479	0.149182	6.07094	0.492108	1.04377	0.0208013
L19T52P001R00233	2.15523	0.707619	4.88889	3.19691	2.28285	2.50577	8.4212	8.78176	6.06041	2.82439	1.67268	6.00905
L56TSTP015R01411	4.41551	5.35987	4.90517	7.98293	8.07516	6.16273	12.6503	15.6736	6.05824	1.31842	1.45651	2.89748
L10T34P080R07477	1.38818	1.18087	5.04494	4.3939	3.24056	0.773582	12.4103	8.30964	6.04801	3.67406	1.5625	8.0652
L03T34P074R06941	15.8333	19.6618	8.49168	0.674982	14.6126	21.1065	4.14918	6.592	6.04545	0.258252	1.00631	0.302611
T34C338	4.02834	3.40058	2.97189	3.11354	3.61211	2.46134	8.71703	11.7123	6.04436	0.819153	0.817542	2.74998
L02T34P078R07316	6.69303	4.94098	1.65345	2.46797	6.22987	2.92371	10.2829	13.0835	6.04073	0.354256	0.786794	2.00845
L52T3KP009R00832	5.97	4.80774	8.51309	8.22136	7.00145	4.8644	12.5271	17.4002	6.02874	1.55269	1.10096	2.77677
T3KC117	25.3972	23.0643	7.34616	16.0664	14.1514	21.7195	28.641	33.2964	6.02047	0.483117	0.740194	1.27807
jgi|Trire2|105854|fgenesh5_pg.C_scaffold_6000080	14.9439	16.5303	22.2194	25.2583	16.0612	15.486	17.3753	14.535	6.01967	1.50846	1.00232	1.01386
L92S34P001R00057	9.58459	8.12037	0.841289	4.47335	3.30886	4.71397	11.0086	16.264	6.01349	0.300178	0.45314	1.54039
L02T34P127R11141	7.28414	2.47726	1	2.71174	2.77157	1.49556	15.2185	10.5753	6.00803	0.380247	0.437143	2.64243
L03T34P070R06566	7.61536	6.20459	17.6109	20.0696	16.9091	8.11625	5.13736	3.91033	6.00657	2.72653	1.81081	0.654683
jgi|Trire2|78683|estExt_GeneWisePlus.C_110262	15.661	20.4196	10.104	10.9398	11.0702	14.692	6.71931	7.10064	5.99332	0.583246	0.714019	0.38303
L21T78P016R01483	2.98446	1.87702	1.77985	2.03739	2.54115	1.84011	10.1263	7.56932	5.98898	0.7852	0.901218	3.63996
TP1C241	7.29018	7.53794	13.0515	13.579	8.00354	8.67633	6.51882	7.35104	5.98895	1.79594	1.12488	0.935376
jgi|Trire2|123718|estExt_fgenesh5_pg.C_250118	18.3168	17.2452	12.5307	9.77309	13.5231	13.6353	10.5928	9.32038	5.98673	0.62718	0.763692	0.559956
L10T34P086R08139	10.5086	9.08827	2.04893	0.0515509	5.037	7.82579	2.30942	4.20184	5.98569	0.107185	0.656369	0.33226
L06T34P028R02673	13.6185	13.9356	4.72645	7.68711	8.36926	10.517	13.3332	15.6994	5.97354	0.450515	0.685425	1.05366
T34C868	17.6579	14.1751	8.79258	5.24842	16.5763	10.4807	4.56722	0.524098	5.97176	0.441084	0.849968	0.159939
L10T34P114R10231	6.41629	4.00123	1.42331	3.22162	3.04066	1.89772	12.9343	9.28325	5.97027	0.445876	0.474045	2.13271
L02T34P049R04504	6.66599	6.6057	12.1762	15.0901	6.29396	6.71092	7.96095	8.18843	5.96351	2.05448	0.979896	1.21683
L51TP1P009R00776	6.28977	5.57198	8.40318	9.20584	8.31156	7.59325	12.4719	14.8752	5.95737	1.48452	1.34085	2.30549
jgi|Trire2|49048|estExt_Genewise1.C_110543	25.6945	28.4204	34.0409	34.8582	25.9444	27.7234	29.7721	28.8349	5.95347	1.2732	0.991736	1.08301
L50TH2P009R00839	6.63857	4.17737	14.0731	13.9205	8.42546	5.12046	8.10132	7.80828	5.94628	2.58818	1.2524	1.47094
T34C354	7.66512	6.54582	12.8063	13.4832	14.3164	9.28818	17.2642	22.2678	5.94367	1.84995	1.66102	2.7818
L57TSTP019R01773	6.27196	6.846	13.4921	13.1607	6.78085	8.07135	9.23075	10.2187	5.94158	2.03178	1.1322	1.48266
TP1C95	9.33151	6.49959	16.2655	15.1651	9.25697	7.21622	10.4468	10.022	5.93672	1.98537	1.04056	1.29295
L02T34P019R01776	11.3569	9.6777	6.21164	3.36374	8.32888	6.37518	2.39628	0.614724	5.93544	0.45522	0.699041	0.143145
jgi|Trire2|121255|estExt_fgenesh5_pg.C_60356	16.9495	12.2791	10.4603	9.22466	19.1391	17.3154	8.97392	9.52711	5.93413	0.673484	1.24722	0.632976
jgi|Trire2|77829|estExt_GeneWisePlus.C_90135	15.6974	16.5299	23.156	25.3497	15.9756	17.728	17.2938	19.8492	5.92742	1.50511	1.04581	1.15253
L53TP1P023R02147	6.22231	4.71305	12.5559	12.2419	8.47488	6.04347	11.4523	11.5035	5.92279	2.26767	1.32765	2.09923
L03T34P061R05671	4.89023	4.81899	1.00921	3.64137	3.41373	3.60221	9.48501	13.7641	5.9198	0.478986	0.722605	2.39454
T34C65	18.5664	9.55032	3.19621	6.21279	8.71572	6.88237	18.8448	25.78	5.91751	0.334641	0.554763	1.58713
T34C766	16.1364	24.5156	15.7905	24.4451	6.79275	10.631	2.37478	5.02709	5.9167	0.989754	0.428607	0.182079
L21T78P020R01838	5.56655	6.62085	1.35289	3.40556	5.59242	11.1622	12.7715	15.0176	5.91019	0.390441	1.37475	2.28015
L06T34P028R02606	3.47617	6.49608	2.32606	3.63828	11.1738	7.08973	16.0488	28.4718	5.90976	0.598093	1.83143	4.46445
jgi|Trire2|112390|fgenesh5_pg.C_scaffold_38000022	12.4983	14.8715	16.9161	16.775	12.6983	14.3307	8.65867	8.91145	5.90611	1.23096	0.987546	0.641952
L03T34P022R02084	11.0861	7.24771	7.68488	1.18538	16.387	14.1566	1.52603	3.5625	5.88158	0.483821	1.66597	0.277549
L55TSTP003R00255	7.33861	6.70093	16.5096	14.0657	11.4107	9.72658	12.8088	15.5634	5.87497	2.1778	1.50556	2.02088
T34C579	3.13123	3.94397	1.76406	1.49579	7.71706	6.85454	9.73347	16.6306	5.87421	0.460743	2.05953	3.72627
L15T34P117R10436	9.8305	2.44306	3.66696	2.2691	8.58356	3.09979	16.5417	18.3561	5.87319	0.483646	0.951912	2.84333
jgi|Trire2|123965|estExt_fgenesh5_pg.C_290043	17.5818	19.1322	18.5649	18.4313	15.3186	15.1136	9.43296	12.5642	5.87266	1.00769	0.8289	0.599148
L03T34P061R05723	8.91169	12.9479	13.1816	18.0703	12.7881	10.7556	1.62738	4.63392	5.86241	1.42967	1.07705	0.286433
jgi|Trire2|74163|estExt_GeneWisePlus.C_11233	24.3301	22.1798	15.9752	13.0374	18.5668	19.8148	20.3303	20.5353	5.85105	0.623794	0.825236	0.878643
T78C120	6.20461	3.41709	4.31478	4.06222	5.19933	2.949	11.1119	15.9535	5.84821	0.870635	0.846869	2.81296
T34C603	10.2185	8.32141	3.88641	6.49242	5.62908	4.32252	12.0727	12.516	5.8481	0.559809	0.536765	1.32626
T34C11	6.92054	6.19868	7.0568	7.01689	5.83048	8.23884	0.319445	0.677916	5.84599	1.07275	1.07242	0.0760229
T34C126	3.03766	5.51767	2.32606	3.3717	10.398	6.06228	14.9882	26.6087	5.83933	0.665989	1.92398	4.8621
L53TP1P028R02650	5.47774	5.91621	12.9524	12.2499	8.37077	8.27688	9.63483	10.6972	5.83434	2.2119	1.4611	1.78446
jgi|Trire2|49970|estExt_Genewise1.C_150101	15.2902	20.8412	14.6795	14.6283	17.5166	20.1282	8.24102	8.94016	5.83016	0.811143	1.04189	0.475519
L92S34P006R00528	0.666755	0.0566492	0.295857	0.0646797	1.22136	0.044311	11	6.20084	5.82517	0.498389	1.7496	23.7776
TP1C262	10.8511	6.08436	21.8022	24.1152	17.0768	10.1565	16.5394	19.1559	5.82475	2.71132	1.60807	2.10773
L15T34P117R10358	8.65494	5.07526	4.4493	4.255	3.18855	1.3973	12.7196	10.3062	5.81603	0.633953	0.333998	1.67702
L52T3KP011R00965	5.10836	3.97629	9.2466	7.39	5.48495	4.596	10.8066	12.4214	5.81593	1.83129	1.10967	2.55683
L11T34P096R09091	5.74572	8.79069	7.15276	7.90711	10.4395	10.9243	17.0206	27.1086	5.81265	1.03601	1.46968	3.03577
jgi|Trire2|75316|estExt_GeneWisePlus.C_30437	43.5806	40.4071	48.0684	45.1503	37.8036	35.9669	42.1243	42.0538	5.80937	1.10991	0.87835	1.00227
L15T34P122R10902	5.56298	3.50858	1.52427	0.44638	6.04671	2.25938	10.1876	10.3748	5.80568	0.217234	0.915619	2.26669
T34C166	25.999	19.1058	1.28956	8.85668	23.2889	16.758	13.0148	13.3692	5.80108	0.224948	0.887865	0.58495
L02T34P126R11024	8.37285	1.65999	2.91704	0.044501	5.20827	2.77696	14.6327	13.3781	5.79484	0.295185	0.795909	2.79192
L10T34P076R07135	9.7482	3.00878	1.22747	0.60973	1.00584	1.7989	12.2175	11.0282	5.79228	0.144015	0.219859	1.82219
L02T34P066R06178	3.53077	1.38236	1.43085	2.1795	5.82261	1.88381	11.048	9.87555	5.78939	0.734836	1.56854	4.25869
L06T34P027R02540	2.81882	1.1323	1.34348	4.10661	3.34419	0.350886	11.4052	9.16784	5.76667	1.37938	0.935197	5.20688
L02T34P079R07414	12.6826	9.39241	0.38081	2.47438	4.83516	6.1529	6.16961	8.62081	5.75913	0.12934	0.497759	0.670006
L52T3KP017R01562	10.7666	9.37056	17.1816	21.619	14.7487	9.68332	8.47057	5.65649	5.75249	1.92682	1.21328	0.701542
L03T34P022R02056	2.77244	2.84777	7.30596	6.84982	4.44083	3.12087	9.187	13.2952	5.75194	2.51873	1.34545	4.00024
T34C527	13.5569	11.3123	14.9605	21.901	17.6662	14.0397	6.32525	1.34586	5.74695	1.48221	1.2749	0.308458
T34C872	9.11938	11.9553	12.1385	7.60734	10.8118	12.2261	1.54635	2.50319	5.7423	0.936947	1.09316	0.192152
L02T34P056R05262	4.46998	7.36533	4.85133	7.01048	10.4599	8.7366	14.9283	23.3565	5.74149	1.00224	1.62197	3.2348
L51TP1P008R00721	8.89815	7.38879	16.2283	13.6546	7.96083	7.34979	10.3433	10.6466	5.7365	1.83478	0.940055	1.28876
L51TP1P013R01229	7.03668	9.05174	18.2111	15.3771	10.0578	6.76908	12.6345	15.2454	5.73366	2.08772	1.0459	1.73291
T53C109	13.1692	9.52774	0.815503	3.24385	13.6299	8.41668	12.9369	12.8503	5.73175	0.17885	0.971344	1.13615
L02T34P017R01542	5.54037	4.97712	4.72592	5.06223	4.73095	3.93211	10.2015	14.1227	5.72796	0.930655	0.823682	2.31274
L03T34P022R02096	3.18536	2.25684	5.93234	0.495731	9.68796	14.3068	0.13445	0.473099	5.71359	1.18115	4.40902	0.111637
L56TSTP011R00983	4.7387	5.78201	8.53964	7.84482	7.27857	7.82077	11.964	15.6141	5.71089	1.55735	1.4352	2.62131
T78C150	7.55405	4.48675	1.65246	2.98736	19.0543	7.07235	19.2434	26.5834	5.70746	0.385341	2.16985	3.80596
L54TP1P029R02717	7.64834	6.67229	13.1877	13.8732	9.00476	9.44644	12.4651	12.0093	5.70437	1.88964	1.28844	1.70903
L02T34P018R01663	2.09052	2.353	10.1704	7.99314	4.82926	3.05594	2.36216	2.11078	5.69619	4.08764	1.77454	1.00662
L03T34P023R02122	2.96674	1.88489	7.33326	8.48024	6.96233	1.61621	11.5814	13.8513	5.6952	3.25943	1.76818	5.24209
T34C533	14.7838	14.1723	8.41519	10.4826	27.5513	16.17	30.6675	49.2741	5.69372	0.652634	1.50991	2.76078
L92S34P006R00555	6.77204	7.86997	7.39637	7.35608	7.98309	5.47776	1.18279	0.00134909	5.69032	1.00754	0.91933	0.0808728
T34C740	9.69113	5.55167	10.7635	13.9457	14.932	13.5178	5.28113	0.777684	5.68287	1.62104	1.86644	0.397487
L02T34P055R05160	18.7869	14.4324	11.3045	17.9558	5.17525	1.95825	13.532	13.2901	5.67715	0.880825	0.21474	0.807424
L21T78P015R01374	2.49589	3.8051	3.95908	4.42544	2.89063	3.20201	8.6293	11.2872	5.65174	1.33067	0.966934	3.16085
T59C197	9.91241	9.70281	8.33525	11.862	5.98432	5.40963	3.30683	1.94622	5.64423	1.02967	0.580873	0.267805
L02T34P100R09468	2.45645	1.42942	4.9546	2.13605	3.15735	1.90241	8.78911	12.7362	5.63796	1.82473	1.30209	5.53939
L52T3KP016R01527	5.12316	4.99168	11.9726	11.7439	8.36794	7.55233	9.10148	8.79338	5.63398	2.34473	1.57395	1.76917
L92S34P005R00437	4.96765	3.61871	1.17534	1.12572	1.85993	0.158131	8.4783	15.4596	5.63276	0.267989	0.235031	2.78789
jgi|Trire2|67408|e_gw1.21.30.1	17.1855	16.9939	17.7301	17.8857	15.0882	16.4514	11.2341	11.5368	5.63273	1.04203	0.922767	0.666218
L52T3KP003R00275	7.80206	8.74384	8.75612	12.6981	14.8213	8.38925	19.4385	23.3751	5.63216	1.29665	1.40279	2.58756
TSTC120	6.45992	4.45451	12.2214	13.8431	8.42848	6.21129	10.6425	11.419	5.63199	2.38807	1.34132	2.02131
TSTC85	7.00537	5.98044	17.0712	13.4839	12.1842	9.5121	13.4818	14.5952	5.61069	2.35296	1.67077	2.16213
T78C139	18.7361	23.6321	9.55464	8.87275	21.5187	19.3124	14.2267	20.1147	5.60364	0.434934	0.96372	0.810546
L15T34P120R10675	4.3155	0.415282	1.3901	1.67177	2.3807	0.698118	10.8374	8.55575	5.599	0.647223	0.650806	4.09936
L10T34P102R09634	11.4759	4.28027	6.71718	11.7332	23.0635	6.13391	30.959	38.6366	5.59284	1.17099	1.85308	4.41704
L03T34P022R02042	9.03994	4.81693	2.15162	3.24588	5.38815	1.9055	12.9091	11.7307	5.58307	0.389518	0.526356	1.77817
jgi|Trire2|80142|estExt_GeneWisePlus.C_170155	27.0664	26.6534	24.1762	23.1274	22.414	23.6488	14.0812	19.3275	5.57499	0.88056	0.857464	0.621907
T78C39	9.2313	5.6936	10.8775	10.1216	10.6336	10.0876	1.43853	3.65235	5.56537	1.40699	1.38836	0.3411
L02T34P055R05141	2.81036	3.59368	1.34363	1.70956	4.20345	4.13734	7.6107	9.99088	5.55635	0.476759	1.30243	2.74851
L03T34P045R04158	9.60307	6.14577	6.25271	0.939817	14.4922	12.3482	1.50784	3.55956	5.55458	0.456702	1.70428	0.321763
L02T34P026R02448	2.11759	1.21437	2.57603	2.1179	9.38843	6.87075	1.74658	0.590173	5.54843	1.40876	4.87978	0.701317
L02T34P069R06455	7.45725	5.96947	4.7649	6.26838	5.89201	3.81759	11.7854	12.2398	5.54354	0.82174	0.723155	1.78936
L02T34P018R01657	9.4024	4.08485	2.94615	3.55695	6.25524	0.904844	14.1856	14.8434	5.53841	0.482167	0.530878	2.15233
L51TP1P010R00872	7.72369	8.02454	14.5048	15.9742	10.3365	8.95512	10.4045	12.0971	5.53795	1.93539	1.225	1.42883
T34C225	1.67868	6.45235	0.934842	6.64961	0.857231	1.92018	12.258	15.5426	5.5268	0.932779	0.341582	3.41907
T34C276	18.8503	9.40678	2.88312	3.91844	8.5249	9.22938	23.9158	17.2822	5.52605	0.240703	0.628312	1.45797
L21T78P012R01080	7.58356	3.87787	3.37555	3.10267	5.15732	2.61775	13.6943	10.8855	5.51837	0.565219	0.678368	2.14457
L12T11P093R08774	9.35225	5.962	4.31444	6.86902	14.7849	6.1962	18.6319	22.7809	5.51005	0.730266	1.37004	2.7042
L02T34P018R01664	12.2845	7.01375	2.37534	2.7321	6.95004	6.79131	11.7474	15.2958	5.50592	0.264658	0.71205	1.40133
T34C125	4.19571	8.51308	1.20945	1.37698	4.55247	6.44946	10.1548	12.9951	5.49997	0.203516	0.865695	1.82156
T34C190	5.79217	7.59069	2.38513	1.59578	10.591	8.10339	14.5218	26.8548	5.49833	0.297464	1.39689	3.09176
T3KC89	6.9085	10.5757	12.7039	12.4291	11.6008	13.791	18.9531	27.4862	5.49283	1.43747	1.45227	2.65606
L10T34P084R07855	5.40765	3.53472	12.6458	16.491	7.17809	1.45505	5.23891	4.64023	5.49214	3.25828	0.96542	1.10476
L51TP1P014R01309	6.2079	5.9952	12.167	12.9063	5.80182	5.58438	6.92506	9.46917	5.48997	2.05466	0.933058	1.34345
L02T34P068R06403	7.77185	5.1276	1.16074	0.48175	12.7605	10.3344	5.21813	9.94915	5.48394	0.127331	1.79038	1.17581
L03T34P075R07079	9.24264	8.50481	9.4497	6.36175	8.03724	6.79124	1.99335	0.285847	5.4809	0.890914	0.835528	0.128424
jgi|Trire2|108533|fgenesh5_pg.C_scaffold_12000152	29.2539	29.8969	34.4397	36.1568	24.6001	29.9743	25.6848	25.0099	5.47925	1.1935	0.922631	0.857042
jgi|Trire2|4626|fgenesh1_pm.C_scaffold_14000037	25.5789	25.306	31.359	33.4181	24.436	26.088	29.6633	27.6077	5.47812	1.27301	0.992907	1.1255
L03T34P059R05491	16.3432	24.8252	16.4417	24.7581	8.00539	11.0736	3.37478	6.6696	5.46437	1.00076	0.463437	0.243983
L06T34P030R02828	2.22336	2.34625	0.555111	4.99978	0.985942	1.90479	8.97549	11.434	5.46093	1.21562	0.632599	4.46636
T52C86	15.7654	20.5267	24.6325	38.0947	20.9637	17.29	9.77813	9.01432	5.45137	1.7284	1.05405	0.517811
T34C383	7.4877	5.48861	11.458	13.2805	13.0258	6.74798	1.11668	1.34098	5.44699	1.90643	1.52384	0.189396
T34C501	32.2268	20.1832	8.53546	10.4356	9.80801	5.46183	31.6556	20.7988	5.4463	0.361975	0.291354	1.00085
T53C30	10.0171	10.6961	7.11405	6.74856	13.4189	10.2881	17.799	28.4141	5.43135	0.669264	1.14453	2.23109
T34C3	13.7888	5.15873	8.29929	4.06557	8.42125	5.18908	20.5417	19.837	5.42966	0.652584	0.718317	2.13108
L02T34P019R01779	8.00027	5.00036	7.44637	9.38139	7.88646	7.20996	1.12799	0.36028	5.42798	1.29438	1.16121	0.114477
L56TSTP016R01447	9.57434	5.71585	16.6117	18.7908	10.8669	5.94668	9.17305	7.75541	5.42395	2.31538	1.09963	1.10715
L53TP1P023R02115	11.0383	6.76758	18.4811	21.1982	11.4668	5.37348	10.5474	8.70207	5.42238	2.22844	0.945771	1.08108
T78C16	9.74842	19.7824	19.4077	24.061	13.8383	12.3733	4.1376	5.06418	5.40173	1.47198	0.887602	0.311599
L10T34P113R10152	0.975685	1.08179	1.51602	1.34457	12.3973	9.18067	2.1693	7.51192	5.39367	1.39034	10.4876	4.70538
L53TP1P026R02486	8.01898	6.37401	13.6858	13.6553	8.08933	7.36868	9.6844	8.74488	5.39086	1.89962	1.074	1.28043
T59C159	8.83433	10.3031	6.22812	14.1082	14.9366	9.13825	22.3683	24.1826	5.38934	1.06265	1.258	2.43245
L10T34P076R07153	10.1229	8.29096	3.47035	4.418	7.52703	2.52753	13.1017	12.8537	5.38676	0.428392	0.546033	1.40956
L52T3KP004R00384	9.17219	10.1342	14.8638	14.8731	8.55037	10.5052	7.38682	8.4121	5.36972	1.54027	0.987011	0.818327
L02T34P101R09514	2.43417	0.438021	1.36292	0.710151	2.00011	0.45864	10.9358	6.9386	5.36904	0.721775	0.856055	6.22328
jgi|Trire2|109492|fgenesh5_pg.C_scaffold_16000076	33.7275	37.6142	41.6792	45.6792	36.0867	36.2403	32.1244	34.7069	5.3681	1.22451	1.01381	0.936776
L11T34P092R08620	2.5532	1.35445	1.41301	1.30416	2.48688	0.540876	7.51835	12.8034	5.36783	0.695345	0.774827	5.20051
T34C485	7.34793	12.1125	18.0822	17.3271	30.464	17.1044	4.01182	4.28456	5.36424	1.81955	2.44436	0.42632
T34C600	6.57439	0.235418	5.20607	1.33101	7.78086	2.48157	18.3774	14.5481	5.35117	0.959952	1.50701	4.83502
L55TSTP004R00341	6.01021	5.21387	11.5348	9.90566	7.56875	7.06817	11.6141	12.0918	5.34443	1.91023	1.30406	2.11207
L10T34P073R06873	2.8732	1.72498	2.14739	4.73723	2.91299	1.1128	8.44614	11.123	5.34223	1.49725	0.875519	4.25583
L10T34P086R08111	4.05128	1.8163	5.97955	1.5206	1.22951	1.51599	11.1518	9.79205	5.33967	1.27824	0.467911	3.56942
T34C431	21.1233	19.3484	3.34213	10.0404	14.913	6.83992	19.3198	20.4485	5.33267	0.330663	0.537482	0.982617
L21T78P011R00984	1.22088	1.80905	0.0094271	2.10423	0.492966	0.316052	6.25932	8.62999	5.3234	0.697596	0.267009	4.91409
T3KC41	7.36083	5.97595	8.33093	11.5071	10.4027	7.17958	14.9483	18.7954	5.31573	1.48747	1.31833	2.53012
T34C525	16.115	16.6718	5.81244	4.53256	5.91854	10.6628	13.0702	20.6293	5.31558	0.315524	0.505733	1.02784
L15T34P120R10684	10.8896	1.76745	3.89183	2.88207	8.61287	3.10926	18.3818	18.3896	5.31386	0.535187	0.926134	2.90521
L51TP1P013R01167	8.12545	6.83246	13.0617	13.863	9.0992	9.03385	7.28544	7.71491	5.308	1.80003	1.21227	1.00284
T34C93	25.9986	24.3512	16.5822	30.2954	8.47827	2.88094	22.584	21.331	5.30737	0.931039	0.225606	0.872197
T59C52	16.8362	17.9036	13.0264	12.5924	10.4055	10.0052	12.2903	14.1538	5.30556	0.73745	0.587533	0.761208
L03T34P022R02094	4.0112	7.64871	9.2384	13.3462	1.18155	0.110585	3.30418	5.69832	5.30524	1.93695	0.110819	0.77209
L02T34P015R01411	7.44381	5.51105	7.56589	5.71084	13.6817	4.45678	18.2803	22.5118	5.30424	1.02485	1.40013	3.14878
L50TH2P015R01402	10.7913	12.1659	14.4045	14.1613	7.20963	7.08079	12.5105	15.6492	5.2984	1.24431	0.622481	1.22662
L50TH2P018R01714	10.7913	12.1659	14.4045	14.1613	7.20963	7.08079	12.5105	15.6492	5.2984	1.24431	0.622481	1.22662
L52T3KP015R01357	6.67427	5.57087	12.2671	16.0431	8.35462	7.4204	6.99345	7.90866	5.29833	2.31195	1.28827	1.21698
TH2C95	7.94391	10.6201	12.877	14.1495	11.5822	13.052	18.496	26.6291	5.2972	1.45585	1.32698	2.43078
L03T34P074R06926	18.2295	15.8087	7.21228	8.89119	16.3873	11.8307	21.243	16.9241	5.29137	0.473101	0.829012	1.1213
jgi|Trire2|2095|fgenesh1_pm.C_scaffold_1000429	29.3189	25.894	25.0361	26.9618	18.1893	20.1341	24.7133	24.8132	5.28815	0.941771	0.694102	0.897009
L50TH2P015R01425	10.7302	8.72372	16.4084	16.0517	16.0993	10.6	19.2238	21.2952	5.28443	1.66856	1.37244	2.08282
L52T3KP011R00984	6.10968	5.37308	11.9842	12.8915	7.26832	7.55932	8.61165	7.26634	5.28437	2.16635	1.2913	1.38277
L52T3KP015R01408	4.42927	4.27856	7.62308	9.39205	10.5585	14.1033	5.693	5.88879	5.28341	1.954	2.83214	1.33004
T34C632	12.5209	5.72783	8.94723	13.7989	27.1612	7.93431	34.015	45.7919	5.28204	1.24645	1.92317	4.37328
T34C82	27.8319	16.4315	25.8823	17.7795	34.9851	20.4012	0.910702	0.451851	5.27829	0.986409	1.25129	0.0307828
T34C409	9.29279	6.0929	7.23396	9.81316	9.83156	1.62742	24.9394	17.9086	5.27333	1.10799	0.744782	2.78492
jgi|Trire2|57091|e_gw1.3.739.1	10.5244	12.6321	10.1444	9.86129	10.2759	12.0601	5.13633	4.48494	5.26897	0.863934	0.964569	0.415489
L03T34P024R02232	7.57119	9.60112	15.2959	9.00878	9.02173	10.6579	0.789639	1.55634	5.26526	1.41534	1.14601	0.136614
L10T34P077R07213	1.75558	5.39529	1.70369	7.98738	1.34058	1.6669	11.8593	16.2196	5.25829	1.35523	0.420576	3.92664
T78C41	3.08464	3.79399	2.39662	7.05589	0.10407	0.191368	8.93593	9.82082	5.25756	1.37419	0.0429501	2.72682
L52T3KP012R01087	19.5344	9.81668	20.4799	18.9345	18.1278	19.024	5.67427	6.11593	5.25636	1.34286	1.26577	0.401696
L10T34P084R07854	6.93575	3.87255	0.0260875	1.27617	6.13682	2.5266	9.83325	15.3934	5.25075	0.120487	0.801553	2.33401
L02T34P017R01539	14.19	6.53978	3.15056	3.03479	4.50288	3.31601	14.4482	13.3797	5.2455	0.298379	0.377181	1.34241
L02T34P018R01687	5.67363	7.51204	4.71642	13.6032	0.150571	0.382017	14.0845	14.5462	5.24012	1.38936	0.0403914	2.17135
T3KC76	9.04677	7.03194	11.1717	12.9563	21.7159	12.048	22.1826	30.2234	5.23883	1.50062	2.09991	3.25934
L52T3KP019R01744	5.8481	5.8231	9.63334	9.064	5.9721	5.61362	10.7963	13.0368	5.23811	1.60201	0.992676	2.04204
jgi|Trire2|51287|estExt_Genewise1.C_220057	16.5693	15.4684	18.8405	20.8554	15.4888	16.301	12.9756	11.335	5.23641	1.23903	0.992258	0.758809
jgi|Trire2|80191|estExt_GeneWisePlus.C_170253	14.9292	16.0587	11.3731	13.0778	10.2381	13.1076	4.77605	7.92478	5.23067	0.789046	0.753378	0.409863
jgi|Trire2|61032|e_gw1.8.124.1	8.25598	10.9512	17.185	16.0951	11.2079	10.3295	13.7551	13.9533	5.22698	1.73269	1.12132	1.44261
L15T34P120R10651	3.82661	1.92464	2.33541	1.35639	3.1016	2.09392	8.10526	12.97	5.22502	0.641913	0.903371	3.66446
T59C4	15.8789	21.4242	27.1683	27.4662	23.8252	22.7255	16.0367	18.973	5.22461	1.46461	1.2479	0.938519
L02T34P021R01963	6.05276	2.46545	0.816041	1.66554	7.41669	3.12923	14.5741	10.4882	5.22341	0.291327	1.23805	2.94221
L52T3KP009R00854	11.306	10.3977	17.4335	20.512	11.4284	11.1837	16.5663	13.1514	5.22155	1.74834	1.04185	1.36924
jgi|Trire2|60847|e_gw1.8.384.1	4.39215	4.45168	2.01609	1.44759	4.33428	5.44104	8.10034	8.89545	5.22146	0.39165	1.10533	1.92177
T34C115	16.4067	25.5554	15.5285	24.6774	6.80568	10.7999	2.50326	5.6626	5.2204	0.958148	0.419558	0.194601
L02T34P104R09778	11.3508	15.8099	8.79057	4.02359	11.3605	9.29772	1.3487	3.36242	5.21609	0.471792	0.760594	0.173454
L03T34P047R04345	1.34018	0.640273	3.82457	2.71065	5.50243	0.8159	10.9649	9.25146	5.20896	3.29986	3.19034	10.208
L19T52P003R00968	1.63034	1.80244	2.22727	3.87464	3.54893	2.44416	7.64439	10.0964	5.20515	1.77754	1.74584	5.16804
jgi|Trire2|68479|e_gw1.25.151.1	18.9865	19.6299	17.6271	15.8616	17.4449	17.919	24.0463	22.7956	5.19184	0.867215	0.915775	1.21301
T34C813	5.33317	4.32978	4.78248	6.06216	19.304	8.7928	17.9503	26.6219	5.18862	1.12229	2.90768	4.61269
jgi|Trire2|45868|estExt_Genewise1.C_40205	23.7306	21.8257	14.6133	11.9546	20.146	20.7004	21.7704	17.4965	5.18381	0.58319	0.896614	0.861945
L21T78P010R00920	1.991	0.939381	2.53165	1.69999	2.49869	1.58217	7.1443	7.84546	5.18148	1.44406	1.3926	5.11529
L02T34P026R02496	9.8114	7.19223	7.3098	4.87254	7.68597	7.24849	1.48897	0.00384779	5.17993	0.716455	0.87831	0.0877941
L10T34P083R07794	0.437394	1.58414	0.304222	0.398706	1.93987	1.19968	5.87221	8.82417	5.17976	0.347721	1.55306	7.26993
T59C78	15.0596	12.4323	10.9059	13.7928	16.8281	15.1556	20.5784	20.4716	5.17613	0.898401	1.16339	1.49317
jgi|Trire2|123468|estExt_fgenesh5_pg.C_220056	6.01658	5.38353	14.5024	13.0471	7.8936	6.86947	6.1183	9.74223	5.17427	2.4166	1.29499	1.39126
T34C656	7.69886	4.90043	2.5835	3.7663	10.0495	7.41293	1.19059	0.0186033	5.17355	0.503981	1.38598	0.095973
T34C568	10.1501	10.8181	3.55112	5.3734	13.3544	8.26172	14.3268	14.185	5.16894	0.425621	1.0309	1.35976
L51TP1P003R00270	4.93804	5.86662	11.6655	11.7584	6.20556	7.02416	8.01348	7.7468	5.16869	2.16794	1.22445	1.45866
T3KC60	9.80768	5.8132	19.0278	20.1713	12.6304	6.13562	12.2532	10.1366	5.16818	2.5094	1.20134	1.43333
jgi|Trire2|102612|fgenesh5_pg.C_scaffold_1000245	16.289	15.5484	12.9953	12.3002	10.3538	10.4729	10.3382	9.26915	5.1651	0.794521	0.654156	0.615857
L15T34P117R10412	10.6616	8.20448	12.6342	9.50395	12.0102	13.3212	5.0589	1.08694	5.15517	1.17344	1.3427	0.325761
TH2C31	5.16599	9.58518	9.94867	11.2816	9.7538	11.6358	16.6646	23.5427	5.15343	1.43922	1.45003	2.7257
L05T34P051R04764	7.82885	3.43779	2.79863	1.28845	4.33163	2.61818	11.0525	10.6342	5.15108	0.362759	0.616848	1.92487
L06T34P031R02955	13.0571	13.8055	4.34857	6.55014	8.11494	10.8223	12.3355	16.6261	5.14807	0.40572	0.704964	1.07813
L03T34P023R02208	15.296	8.59246	3.48402	6.34106	8.31201	10.3972	0.774612	0.159644	5.14775	0.411289	0.78319	0.039109
L10T34P085R08020	5.85443	5.2278	3.33447	6.41909	3.74773	1.98828	10.3766	11.1294	5.14772	0.880107	0.517587	1.94058
TH2C5	8.86304	8.75416	9.0533	13.8864	11.9086	10.21	17.4123	22.8081	5.14333	1.30212	1.25551	2.28302
L52T3KP016R01533	23.4018	22.2105	7.34616	15.3237	12.9105	20.2254	25.7479	32.2049	5.14275	0.497013	0.726469	1.27055
L19T52P005R01738	7.9125	15.3629	18.0023	24.0048	9.55182	9.55964	4.29161	7.94075	5.13863	1.80479	0.821102	0.525549
TH2C53	5.71244	5.51875	11.1525	10.0349	6.96639	7.91395	11.2796	12.0347	5.13334	1.88648	1.32491	2.07585
jgi|Trire2|122385|estExt_fgenesh5_pg.C_120056	24.0775	17.1379	19.4123	16.8506	18.9734	17.5708	38.0437	28.7133	5.12609	0.87984	0.886664	1.61971
jgi|Trire2|102627|fgenesh5_pg.C_scaffold_1000260	33.0473	36.6625	48.0996	47.0622	36.4184	42.0386	33.2841	39.1585	5.12025	1.36511	1.12548	1.0392
L03T34P014R01309	22.3169	18.5797	14.6483	24.316	7.896	2.14305	17.881	17.7525	5.11407	0.952749	0.245474	0.871306
jgi|Trire2|121826|estExt_fgenesh5_pg.C_90199	11.9659	14.2105	10.349	10.3099	10.6858	16.2149	19.5399	23.3524	5.11327	0.78922	1.02767	1.63859
T3KC145	8.08577	7.63186	7.79807	9.24253	7.59256	6.7193	12.8203	16.0155	5.11033	1.08417	0.910561	1.83462
L06T34P030R02869	8.15059	8.47558	13.9848	15.2465	9.63612	8.40074	12.162	11.178	5.10861	1.75815	1.08485	1.40381
TH2C111	10.2892	12.1997	20.5499	19.5495	15.7369	11.8775	14.0611	11.7587	5.1074	1.78308	1.22792	1.14811
jgi|Trire2|64345|e_gw1.13.342.1	12.1369	8.84519	4.65035	6.51874	13.449	11.7381	6.05624	4.87097	5.1017	0.532315	1.20041	0.520787
L02T34P100R09417	5.83854	1.30552	0.178647	2.24438	3.1766	0.81023	14.5157	9.4637	5.0886	0.339166	0.558063	3.35656
L02T34P019R01813	11.0986	7.77573	2.47704	0.357224	7.58001	7.93682	4.99859	2.92726	5.08583	0.150166	0.822115	0.419928
T34C720	8.42169	8.03637	20.2018	21.2205	19.9155	9.2433	6.84242	4.92638	5.08202	2.51684	1.7717	0.715078
L52T3KP012R01089	7.17233	10.187	11.8858	12.4474	11.8367	12.8128	17.6451	25.808	5.08202	1.40173	1.41996	2.50316
jgi|Trire2|81591|estExt_GeneWisePlus.C_260025	11.1016	11.6453	16.2034	16.3062	13.7412	12.0158	17.3944	17.3071	5.07356	1.42918	1.13233	1.52555
jgi|Trire2|123056|estExt_fgenesh5_pg.C_170196	35.5056	30.9297	30.2345	32.275	30.3644	29.9561	25.0115	21.3341	5.07202	0.940908	0.90796	0.697604
L02T34P069R06509	8.83771	14.3166	1.47697	3.287	5.5315	4.16156	2.28624	3.18226	5.07175	0.205749	0.418629	0.236176
L50TH2P013R01247	13.9112	14.458	9.68412	9.51488	9.7577	12.9059	17.2987	16.4717	5.07003	0.676754	0.79888	1.19039
L02T34P049R04521	3.89427	6.06601	1.98801	6.63987	11.0488	4.82441	14.6959	19.2707	5.06723	0.866229	1.59365	3.41021
L03T34P071R06663	3.89427	6.06601	1.98801	6.63987	11.0488	4.82441	14.6959	19.2707	5.06723	0.866229	1.59365	3.41021
L57TSTP020R01831	8.8802	9.09955	14.8228	13.3155	8.38969	8.31392	8.43522	8.49253	5.06458	1.565	0.929024	0.941489
L19T52P001R00348	6.43973	7.07373	8.97583	7.43423	11.48	8.89533	13.7026	18.2897	5.06449	1.21435	1.50778	2.36744
L02T34P018R01713	5.74985	2.98121	18.5732	15.9721	12.0851	4.45261	6.81445	2.09021	5.05559	3.95661	1.89412	1.01988
L02T34P054R05061	13.2542	13.983	5.10808	5.73837	11.3695	6.18143	14.0057	19.6193	5.05057	0.398223	0.644375	1.23453
T34C660	14.2947	13.4299	19.0786	20.7065	18.7235	8.4709	4.29146	4.44867	5.04641	1.43501	0.980874	0.315248
T34C179	23.453	17.5528	13.4741	26.8012	15.6552	13.0823	3.02175	0	5.04086	0.982186	0.700817	0.0736909
jgi|Trire2|63815|e_gw1.12.211.1	7.77216	7.64039	4.65963	2.43475	5.38958	8.19098	11.6014	11.4676	5.03018	0.460299	0.881136	1.49677
L02T34P101R09575	1.12927	2.3411	8.25828	7.31994	4.60177	2.76514	0.714864	1.73507	5.02926	4.48892	2.1228	0.705956
TSTC10	10.5883	8.9097	17.5755	18.6139	15.8635	13.6688	15.2056	18.9067	5.02627	1.85606	1.51463	1.74952
L53TP1P021R02014	5.91963	6.3199	12.758	12.3547	5.63282	7.84715	8.41248	8.26496	5.02592	2.05177	1.10135	1.36259
L92S34P002R00140	3.58256	1.59953	0.876469	2.18368	4.30094	2.89495	12.0577	7.9346	5.02406	0.590523	1.38861	3.85796
L03T34P046R04268	9.41626	6.62877	13.67	13.4125	10.2131	7.31778	5.27723	0.493935	5.02171	1.6879	1.0926	0.359685
jgi|Trire2|54441|e_gw1.1.1230.1	23.4969	27.5959	34.237	31.1228	22.4447	23.658	25.2578	27.2812	5.02073	1.27924	0.902332	1.0283
T34C777	16.8418	15.8608	5.57288	16.1416	2.16588	3.18199	16.7911	16.3421	5.02026	0.663998	0.16353	1.01317
L50TH2P017R01623	8.3971	7.45505	8.38197	11.7795	6.53406	4.94269	13.2312	14.4124	5.01149	1.27184	0.723987	1.74384
L21T78P020R01883	7.61316	6.51187	2.9204	3.3467	5.61297	4.35235	9.13934	11.8223	5.00772	0.443687	0.705508	1.48401
L52T3KP013R01242	9.90211	6.72892	8.4232	8.45948	18.1703	9.87585	19.3611	26.3839	5.00719	1.01513	1.68638	2.75058
jgi|Trire2|120110|estExt_fgenesh5_pg.C_20231	8.32112	8.25746	7.65069	8.91227	8.9786	8.20093	1.79955	3.46835	5.00639	0.999058	1.03625	0.317754
L20T59P003R00780	16.5422	17.3431	0.206666	8.04111	7.25705	15.5323	18.8765	23.9337	5.00553	0.243403	0.672544	1.26339
L56TSTP010R00895	9.01081	8.48987	7.20695	10.2874	9.98382	8.75363	15.8341	23.5638	5.00356	0.999637	1.07067	2.25122
TSTC169	9.01081	8.48987	7.20695	10.2874	9.98382	8.75363	15.8341	23.5638	5.00356	0.999637	1.07067	2.25122
jgi|Trire2|80231|estExt_GeneWisePlus.C_170330	11.284	11.2867	11.3646	13.8404	12.7633	11.0106	5.44016	6.11212	4.9996	1.11671	1.05331	0.511826
L51TP1P019R01734	5.80148	5.75273	11.7601	12.8738	8.6209	6.23838	10.552	10.8566	4.9991	2.13203	1.28605	1.85288
L52T3KP014R01282	9.7087	6.43523	7.42707	7.8025	8.4538	7.52587	13.6509	16.2346	4.99727	0.943362	0.989825	1.85119
T34C721	3.84669	5.00822	10.0204	13.5218	8.019	4.02572	2.69157	2.28929	4.99293	2.65867	1.36023	0.562497
L50TH2P009R00843	13.3865	13.675	9.29927	9.51488	9.36877	11.9059	16.3359	15.7506	4.99261	0.695235	0.786159	1.18569
L92S34P005R00461	12.5213	11.9302	3.57006	10.9289	1.4662	2.44458	12.1003	12.3493	4.99255	0.592968	0.159941	0.999923
L03T34P046R04289	13.3448	5.01944	1.57504	1.7312	3.53512	2.37084	13.4937	12.7307	4.98791	0.180037	0.321601	1.42802
TH2C101	10.3668	8.47876	17.5115	16.8855	14.6454	11.9091	15.7249	19.5082	4.98691	1.82521	1.40906	1.86957
L51TP1P003R00220	6.93478	5.19797	12.4165	13.0811	6.69274	7.69057	8.9596	10.472	4.98579	2.10155	1.18549	1.60158
L21T78P015R01375	4.05003	2.3861	0.95849	0.792225	11.0689	3.69442	11.4564	13.3556	4.98557	0.272014	2.29383	3.85511
jgi|Trire2|120635|estExt_fgenesh5_pg.C_40157	17.3408	12.8711	8.07629	9.22399	13.2241	11.6232	22.7209	17.388	4.98289	0.572631	0.822434	1.32758
L20T59P005R01738	2.75994	1.43379	3.18015	3.70039	4.95233	1.34728	9.17873	10.0484	4.98187	1.64067	1.50215	4.58473
L20T59P003R00996	7.82076	6.24652	16.9167	15.3472	9.98882	6.0327	8.47073	11.8415	4.98029	2.29354	1.13892	1.44394
T34C305	12.4583	9.94751	7.8312	9.13993	24.2277	7.36717	28.6575	37.7355	4.97705	0.757444	1.41012	2.9632
L03T34P014R01308	6.44005	6.25028	8.46647	8.56635	8.31267	1.46327	15.2415	15.3956	4.97448	1.34219	0.770345	2.41421
T34C549	7.13431	3.72002	4.58784	6.67282	5.46768	4.85514	16.6281	11.7231	4.97386	1.03744	0.951032	2.61197
L52T3KP014R01251	8.03146	7.68305	10.3315	10.5393	5.75488	6.01597	11.3118	13.2232	4.97314	1.32812	0.749043	1.56129
L51TP1P019R01823	8.36935	7.19923	14.9742	14.6423	9.55943	7.15597	9.52912	11.5015	4.9717	1.90233	1.07366	1.35084
L02T34P054R05065	7.93969	7.36443	3.50744	2.14432	2.16474	4.07448	12.2718	8.36124	4.96817	0.369297	0.407682	1.3482
jgi|Trire2|76238|estExt_GeneWisePlus.C_50107	43.2375	33.4447	18.8778	20.045	13.9473	23.1374	32.2118	23.83	4.96722	0.507585	0.483615	0.730831
L02T34P068R06349	8.88618	9.8665	7.3474	5.11147	9.97584	8.42813	3.44678	1.62527	4.96574	0.664378	0.981405	0.270471
L51TP1P014R01274	8.89648	6.81493	13.9543	14.3656	11.2523	8.40105	14.0964	15.1241	4.96491	1.80251	1.2509	1.85982
L02T34P069R06420	9.75799	2.54051	2.75809	2.9099	5.47663	3.96379	14.6049	13.3726	4.96489	0.460868	0.767607	2.27487
L55TSTP003R00200	6.95754	6.01139	12.96	13.0865	8.56132	6.64654	9.43758	10.2998	4.96254	2.00838	1.17264	1.5219
jgi|Trire2|104741|fgenesh5_pg.C_scaffold_4000119	20.7781	25.1521	30.913	29.9718	23.934	27.3554	17.806	21.5123	4.95932	1.3256	1.11668	0.856046
T34C210	18.665	11.26	1.8248	3.90003	3.54745	2.72943	18.1792	10.2219	4.95721	0.191306	0.209754	0.949076
L51TP1P005R00432	7.97773	6.73826	14.514	14.7965	8.48964	8.22761	8.25807	11.5016	4.95629	1.99174	1.13599	1.34273
L02T34P127R11182	1.22768	3.82448	0.29714	0.749245	2.44653	6.4605	9.17526	15.8797	4.95154	0.207117	1.76301	4.95927
L15T34P117R10370	11.386	8.13432	12.7735	8.77376	11.7811	10.4618	3.6098	0.325727	4.95006	1.10384	1.13947	0.201612
T3KC8	9.7505	12.0793	18.2109	17.2733	9.57092	10.9486	14.2091	11.5073	4.94845	1.6255	0.93998	1.17804
T34C803	11.2754	5.6525	4.3796	4.41883	6.97008	1.1831	14.5095	21.7171	4.94622	0.519758	0.48164	2.14005
S34C3	2.9272	1.24076	3.09283	4.00296	6.83066	1.3161	14.7693	10.5027	4.94302	1.70246	1.95462	6.0634
L50TH2P016R01535	11.5169	8.99718	12.8128	12.5752	10.5541	8.30222	18.4333	15.928	4.93803	1.23759	0.919191	1.67501
L02T34P066R06166	6.20095	3.45104	8.47747	10.8582	8.88962	5.21698	0.788615	0.279389	4.93709	2.00328	1.46152	0.110651
L03T34P059R05549	6.20095	3.45104	8.47747	10.8582	8.88962	5.21698	0.788615	0.279389	4.93709	2.00328	1.46152	0.110651
L02T34P019R01754	7.80871	5.01807	1.53872	1.99612	2.6844	3.81707	8.46734	12.9064	4.93391	0.275583	0.506867	1.66634
jgi|Trire2|120388|estExt_fgenesh5_pg.C_30231	33.2029	35.9249	36.4994	35.2141	27.7882	30.6132	28.9832	29.7087	4.92439	1.03741	0.844833	0.849036
L52T3KP002R00145	7.42962	5.77266	14.0885	11.5522	8.71903	4.94828	13.3413	17.7711	4.92349	1.94214	1.03522	2.35659
L02T34P012R01064	2.85784	0.635989	4.29206	1.60211	2.94305	1.58858	8.16075	11.4311	4.91992	1.68702	1.29704	5.60755
L52T3KP006R00489	6.61538	4.64457	10.7724	10.0117	8.756	6.9207	12.8789	12.2803	4.9199	1.84584	1.39225	2.2344
jgi|Trire2|103852|fgenesh5_pg.C_scaffold_2000440	10.5606	12.3199	16.5219	17.4206	10.2245	10.9268	11.8297	12.6425	4.91872	1.48347	0.924427	1.06957
L51TP1P001R00053	6.57126	5.88491	11.6208	16.1423	6.98488	6.29363	6.81121	7.24705	4.91639	2.22886	1.06602	1.12862
T34C703	1.16177	1.31629	6.08525	6.67006	14.2124	7.7023	2.26115	2.13253	4.91476	5.14731	8.84353	1.77304
L06T34P030R02809	12.6371	9.13194	1.1217	3.80079	7.77258	7.4677	9.04511	11.8406	4.91101	0.226124	0.700091	0.959423
T34C686	10.4593	8.70157	2.61734	0.975806	8.07944	5.37693	8.08739	11.2017	4.90919	0.187525	0.702285	1.00669
L52T3KP007R00579	7.6914	5.69535	8.88616	11.4661	9.8552	7.57212	14.4648	20.0954	4.90801	1.52033	1.30183	2.58167
L02T34P017R01618	15.3003	9.16616	0.718982	3.66026	5.99492	2.23126	11.3546	17.0332	4.90399	0.17899	0.336223	1.16027
L52T3KP002R00109	10.0583	8.59137	11.2455	13.1324	22.886	14.3852	22.3125	33.2007	4.90241	1.30715	1.99849	2.97664
L10T34P102R09635	18.572	22.5507	12.3145	0.841007	17.6659	24.5621	4.59234	7.84088	4.90218	0.319909	1.02688	0.302344
T3KC14	8.18898	8.82087	9.00573	13.6981	15.4607	8.38925	19.79	24.1455	4.89958	1.33475	1.40212	2.58294
T3KC152	8.18898	8.82087	9.00573	13.6981	15.4607	8.38925	19.79	24.1455	4.89958	1.33475	1.40212	2.58294
L02T34P017R01632	2.85969	1.572	3.68921	2.07745	7.29933	0.209438	13.6526	11.8124	4.89784	1.30123	1.69433	5.74611
L02T34P079R07386	10.6442	9.14817	4.22003	8.63185	7.76593	5.91849	1.33942	0	4.89765	0.649334	0.691397	0.0676734
L56TSTP012R01127	8.28048	7.57359	12.5826	13.3582	6.13867	7.439	10.0781	10.508	4.89726	1.63622	0.856415	1.29847
L02T34P001R00039	3.57302	4.00585	7.50627	11.9337	6.01862	3.70811	0.894663	0.226747	4.89033	2.56502	1.2834	0.147965
jgi|Trire2|77609|estExt_GeneWisePlus.C_80523	24.0031	25.7119	21.8207	21.343	21.4278	26.0367	15.0615	17.0681	4.89016	0.868221	0.954729	0.646276
T34C557	7.15296	4.44999	11.9522	12.3487	13.0467	7.80395	15.1166	18.3362	4.88065	2.09437	1.79701	2.88313
jgi|Trire2|112222|fgenesh5_pg.C_scaffold_35000005	31.6683	36.1759	42.1248	37.3007	44.7296	45.1164	39.533	40.6659	4.8743	1.1707	1.3243	1.1821
L02T34P127R11134	7.84542	5.37075	0.785889	3.66285	4.68993	2.67989	9.82214	10.5232	4.87337	0.336613	0.557636	1.53943
L52T3KP002R00106	8.65002	9.51454	14.106	13.2103	8.69394	8.79134	7.97021	6.42775	4.86308	1.50382	0.962605	0.792641
L50TH2P006R00530	5.9065	3.57122	1.74788	3.03456	9.30133	3.9403	11.5766	17.1768	4.86298	0.504599	1.39713	3.03379
L51TP1P007R00645	6.62897	4.85624	12.9237	11.8381	8.10027	8.29766	10.7366	13.6403	4.86058	2.15598	1.42774	2.12246
T34C832	15.8173	7.69627	9.10683	18.6175	21.2432	17.2204	1.06367	0.852512	4.84969	1.17908	1.6358	0.0814927
L52T3KP008R00728	8.50052	10.4055	12.9954	13.2091	8.47754	10.0775	5.93619	6.08438	4.83805	1.38604	0.981434	0.635805
jgi|Trire2|123890|estExt_fgenesh5_pg.C_280037	21.9882	17.9608	6.65435	11.6959	13.481	11.1077	9.41611	12.0914	4.83178	0.459341	0.615502	0.538375
jgi|Trire2|73508|estExt_GeneWisePlus.C_10014	21.5715	18.806	28.0091	25.6704	19.9664	19.8911	27.0278	34.8013	4.82995	1.32944	0.987122	1.53128
L51TP1P019R01772	7.49655	5.40515	16.4383	14.2659	10.5467	6.83692	10.034	11.915	4.82645	2.37986	1.34739	1.70124
L05T34P052R04847	5.25754	2.11935	2.51681	0.482067	3.06964	1.43422	9.3121	17	4.82178	0.406523	0.610536	3.56683
L02T34P013R01245	1.02003	1.62159	3.67568	1.22595	1.14437	0.499059	8.70793	6.61112	4.82152	1.85554	0.622131	5.79912
jgi|Trire2|22755|estExt_fgenesh1_pm.C_140076	27.9856	20.8341	15.3978	16.4531	18.0283	21.0971	13.2984	7.67638	4.81371	0.652419	0.801426	0.429637
TP1C188	6.70784	6.06081	15.337	14.1865	11.7715	7.20931	12.9246	12.269	4.80942	2.31219	1.48652	1.97308
T52C36	6.96539	8.19274	17.3993	16.6167	14.7403	9.54896	8.54988	10.6861	4.79991	2.24408	1.60239	1.26902
T34C37	26.9676	9.42899	12.071	6.17125	34.3335	24.8089	3.89558	0.728152	4.79682	0.501208	1.62494	0.127037
T34C186	14.8074	6.48382	1.99415	9.71142	25.2239	12.7681	26.9029	28.452	4.79454	0.549783	1.7844	2.59989
L57TSTP017R01589	6.85399	5.95714	13.6487	12.0017	7.2726	7.10554	10.1582	8.58058	4.79353	2.0022	1.12232	1.46269
jgi|Trire2|104219|fgenesh5_pg.C_scaffold_3000174	21.068	22.5389	31.374	28.6085	23.7531	27.8441	22.5717	21.7802	4.78933	1.37553	1.18323	1.01708
L06T34P029R02745	9.32224	3.29216	2.33914	0.370827	3.34673	1.18398	10.6096	11.8738	4.78892	0.214831	0.359169	1.78236
L50TH2P019R01761	7.58759	5.63965	11.9249	16.8483	6.9029	5.32253	6.79559	6.86283	4.78421	2.17529	0.924262	1.0326
T78C174	6.53172	4.17862	8.9528	11.628	3.86091	2.96657	3.74563	2.94137	4.77516	1.92159	0.637466	0.62435
L21T78P018R01683	3.21918	2.17432	6.24508	6.66713	3.9545	3.86787	12.9814	8.53435	4.77405	2.39403	1.45033	3.98919
jgi|Trire2|58887|e_gw1.5.93.1	12.7025	14.6497	21.4479	19.5259	14.0114	14.4553	18.393	16.3763	4.77308	1.49801	1.04075	1.27117
T34C169	8.8245	10.6985	10.5553	12.2954	9.86718	9.84487	5.11581	0.390289	4.76297	1.17045	1.00968	0.282031
L50TH2P002R00182	6.32336	5.2426	10.8306	11.2354	5.97988	7.10759	10.1777	11.4735	4.75858	1.90785	1.13155	1.87198
L54TP1P029R02756	8.33322	6.02657	12.8644	13.7013	7.34311	6.65023	8.59847	9.43387	4.75594	1.85001	0.974481	1.25575
L03T34P075R07034	13.7571	3.95291	6.82395	13.88	25.7146	6.71001	33.5048	42.126	4.75531	1.16905	1.83086	4.2705
L10T34P081R07593	12.2113	6.99011	3.75802	1.81243	2.91505	2.72831	14.0217	9.55081	4.74914	0.290107	0.293904	1.22765
L10T34P080R07512	4.76091	4.92974	2.17515	1.95666	4.8371	6.39424	8.27977	8.96317	4.74666	0.426371	1.15899	1.77934
L50TH2P003R00201	14.3823	12.4114	11.976	13.7209	12.2326	13.4035	7.74834	5.3656	4.73992	0.959062	0.956795	0.489441
L56TSTP011R01002	8.99163	8.13364	12.689	13.695	7.35008	7.40868	8.30405	7.88509	4.73801	1.54065	0.861812	0.945337
L55TSTP004R00352	6.93299	6.7345	12.5067	12.9001	6.97969	7.91601	9.3094	10.5729	4.73755	1.85892	1.08986	1.45471
L02T34P058R05361	9.82827	5.99868	10.4425	16.7232	19.8662	11.5234	1.47136	0.536497	4.73556	1.71642	1.9833	0.126863
jgi|Trire2|68582|e_gw1.25.153.1	12.4698	19.5743	23.5509	21.2463	14.9719	16.1197	24.7191	26.4187	4.7354	1.39798	0.970274	1.59586
L10T34P076R07112	6.74493	2.39201	3.17029	1.56322	2.64354	1.10724	9.11122	12.1166	4.73288	0.518063	0.410508	2.3233
L03T34P048R04433	8.74864	5.62999	0.19928	1.6449	5.69951	2.58736	8.60281	9.90016	4.73164	0.128258	0.576332	1.28684
L05T34P051R04714	7.30785	1.80481	3.24354	2.81034	4.58958	1.59364	11.5745	12.3772	4.72946	0.664337	0.678531	2.6284
L50TH2P001R00061	15.5903	14.7893	8.1161	11.6082	8.93131	13.8081	18.3557	21.0579	4.72816	0.649261	0.748511	1.29737
L57TSTP019R01742	9.02486	7.04321	13.8217	13.238	8.7323	6.98328	7.0692	7.44746	4.72297	1.68407	0.978062	0.903447
TP1C117	14.1352	8.23859	12.7073	14.3247	21.8087	10.5477	26.48	30.6544	4.72265	1.2082	1.44618	2.55364
L02T34P021R02000	6.76824	4.99512	1.7245	5.33639	2.19314	2.00586	9.49089	15.0088	4.72155	0.600244	0.356956	2.08272
TSTC136	5.9462	10.2764	8.9691	11.9072	7.73482	9.4608	16.4755	16.7619	4.71959	1.28686	1.05998	2.04883
L53TP1P028R02620	5.8067	4.23088	10.2994	12.0286	6.16124	6.01413	9.31324	11.5797	4.71255	2.22445	1.21298	2.08148
jgi|Trire2|22535|estExt_fgenesh1_pm.C_110116	19.5981	19.3005	21.507	21.9424	19.6843	18.3895	15.4887	15.2418	4.71135	1.11699	0.978794	0.790014
jgi|Trire2|109416|fgenesh5_pg.C_scaffold_15000218	25.9693	23.8524	21.9908	23.0717	22.21	23.936	14.3602	18.4108	4.711	0.904477	0.926224	0.657766
L50TH2P012R01067	6.8366	5.69681	9.07621	10.263	6.1276	6.49872	13.5885	11.2451	4.70968	1.54301	1.00741	1.9814
TP1C206	7.51297	4.6126	13.8676	13.0755	8.31728	5.86768	8.00653	8.52654	4.70472	2.22201	1.16984	1.36349
L52T3KP016R01457	12.3645	12.6399	9.20657	10.15	8.45888	10.7581	15.7699	15.4943	4.68585	0.774125	0.768545	1.25035
L51TP1P013R01173	8.48229	10.9437	15.9786	17.3265	8.53278	10.2715	12.1964	9.60222	4.68503	1.71446	0.967995	1.12214
jgi|Trire2|79111|estExt_GeneWisePlus.C_120414	12.5415	12.5689	16.6252	15.6702	11.8366	10.6042	16.238	17.3716	4.68267	1.28614	0.893685	1.33848
L92S34P002R00160	4.88448	5.50784	11.9368	9.28605	7.33777	4.7072	1.12532	3.38185	4.68156	2.04217	1.15903	0.433702
L10T34P113R10061	2.79157	1.56845	2.83591	1	2.89831	2.52823	7.21836	9.13419	4.67821	0.879792	1.24461	3.75057
L03T34P045R04116	3.51724	0.447238	3.69904	1.13631	4.424	0.558857	10.4709	9.81958	4.67441	1.21967	1.25688	5.11807
L10T34P077R07228	5.61998	2.02316	4.57968	2.20046	7.09405	0.802709	12.3047	16.0191	4.67434	0.887089	1.03318	3.70578
L20T59P001R00169	2.78467	2.1086	8.90766	8.59183	6.14251	4.40277	7.15066	7.11847	4.66563	3.57623	2.15506	2.91607
L12T11P089R08387	14.2433	12.6352	21.6458	19.8251	15.5734	13.2293	16.2258	18.2114	4.66131	1.5429	1.07159	1.28122
L02T34P056R05258	3.93727	1.54607	1.97545	1.41547	3.39435	1.7554	7.79956	12.7641	4.66099	0.618403	0.939164	3.75021
L03T34P047R04309	0.659473	0.645619	0.156616	0.382495	0.176374	0.0456581	10.5978	5.28966	4.65816	0.413083	0.170128	12.1735
TSTC78	6.62736	6.67978	11.5275	10.5469	10.1478	6.13339	14.0268	19.4855	4.65518	1.65884	1.2235	2.51837
L51TP1P010R00950	10.168	9.97838	16.9953	15.8737	15.011	12.9525	15.2799	16.0605	4.65209	1.63151	1.38802	1.55564
jgi|Trire2|112342|fgenesh5_pg.C_scaffold_37000021	19.6541	16.6794	15.097	15.4082	13.7809	16.9756	9.42461	10.3061	4.65153	0.839591	0.846506	0.543045
jgi|Trire2|81291|estExt_GeneWisePlus.C_230272	26.5543	26.1215	37.9364	33.2601	25.3336	29.4909	25.5884	27.9771	4.65144	1.3516	1.04079	1.01689
L56TSTP010R00923	7.74917	9.37008	18.1651	14.5881	7.14405	10.5881	7.69822	9.33038	4.6512	1.91324	1.0358	0.994704
jgi|Trire2|123720|estExt_fgenesh5_pg.C_250121	6.5813	7.83148	6.41842	5.29601	9.75028	9.91128	3.90386	2.41607	4.64641	0.812781	1.36418	0.438495
L51TP1P003R00254	11.7295	9.77841	16.5854	16.5443	12.3936	11.9423	16.2859	15.1745	4.64429	1.54035	1.13149	1.46274
L19T52P002R00438	14.8568	17.1059	14.5603	13.8617	9.88686	8.94781	14.4384	15.6448	4.64315	0.889221	0.589269	0.941195
L02T34P021R01959	12.0201	8.86869	3.75157	6.3793	7.59467	8.44213	3.2946	1.48868	4.63542	0.484991	0.767723	0.228988
jgi|Trire2|119762|estExt_fgenesh5_pg.C_10470	27.1765	28.8664	28.2865	27.5103	24.667	27.7098	21.7847	20.4955	4.63528	0.995609	0.934584	0.754425
L02T34P069R06437	7.4982	6.50016	10.6265	8.18866	5.86686	10.0823	0.114886	1.65951	4.63447	1.3441	1.13936	0.126757
L51TP1P019R01732	5.56955	5.30968	11.5085	12.1888	9.04908	7.81163	9.06489	10.0189	4.63169	2.17821	1.54981	1.75415
L51TP1P020R01910	0.359971	0.0905589	6.73522	6.50284	2.10292	0.255698	1.68061	3.22323	4.63154	29.3833	5.23522	10.8846
L02T34P104R09844	10.8871	5.07038	3.56928	0.483155	5.41972	2.58955	13.053	11.944	4.62997	0.253953	0.501913	1.56648
jgi|Trire2|82235|estExt_GeneWisePlus.C_330081	23.511	23.8543	21.6934	22.107	18.7714	20.5108	14.9546	17.932	4.62974	0.924737	0.829345	0.69432
L02T34P015R01393	0.163942	0.170469	0.0584679	0.293715	0.0940414	0.200041	4.79319	8.97566	4.6232	1.05315	0.879405	41.1735
L02T34P053R04940	1.01534	1.23524	0.170673	0.289624	0.470041	0.602402	5.78363	11.8802	4.61547	0.204523	0.476517	7.84852
L51TP1P020R01880	13.9766	8.23859	11.2172	13.9014	20.7108	9.89119	25.5718	29.5373	4.61297	1.13069	1.37752	2.48069
L56TSTP015R01348	9.22574	7.07859	14.411	14.6242	8.88599	9.33007	10.8229	12.0393	4.61283	1.78083	1.11725	1.40221
L02T34P101R09567	5.20161	0.403742	1.42278	0.759738	5.22308	0.171977	11.5646	10.6816	4.60888	0.389364	0.962484	3.96874
L03T34P070R06520	5.19585	1.39107	1.70428	3.42305	10.0414	0.775069	20.7192	14.1696	4.6082	0.778412	1.64211	5.29667
L50TH2P005R00418	6.45289	7.76332	10.41	11.5149	6.42304	7.03945	11.6203	14.1866	4.59688	1.54225	0.946982	1.81532
T34C843	7.94272	9.17622	8.81109	8.40621	13.2027	13.0319	13.744	18.8745	4.59117	1.00575	1.53249	1.90541
L52T3KP015R01353	3.7722	2.44875	2.37685	2.95551	4.57876	2.34056	8.16625	10.1328	4.58969	0.857161	1.11226	2.94152
L19T52P002R00530	4.60707	3.25084	2.23666	2.31285	12.6702	4.68367	12.3953	17.0368	4.58632	0.578972	2.20845	3.74554
T3KC45	5.51995	5.13947	10.6927	10.2433	7.60425	4.16655	11.605	16.8647	4.58368	1.96408	1.10426	2.67085
L51TP1P020R01877	7.93544	6.68914	12.9783	13.0772	7.28037	8.41569	8.13271	8.30235	4.58271	1.78163	1.07327	1.1238
jgi|Trire2|81457|estExt_GeneWisePlus.C_250053	41.3362	47.4357	56.9344	53.7984	44.4979	48.0698	47.5251	47.5603	4.58143	1.24739	1.04276	1.07112
L10T34P113R10094	3.76534	4.59406	0.238353	6.24856	13.2394	15.3355	11.4696	6.27598	4.57896	0.776002	3.4183	2.12282
T59C47	1.64248	2.46255	4.71005	3.49372	4.76634	2.31042	12.3264	8.26389	4.57834	1.99847	1.72392	5.01588
L51TP1P015R01428	6.75556	6.12694	11.8729	12.546	7.54919	6.29616	8.87627	9.35034	4.57825	1.89552	1.07474	1.41484
L55TSTP001R00017	5.66236	9.00819	8.88699	11.5442	7.35504	8.85076	15.1514	14.9404	4.57566	1.39267	1.10465	2.05117
L02T34P079R07407	0.689366	2.49379	2.51683	1.55395	1.26034	2.16078	6.6999	8.5036	4.57406	1.27885	1.07476	4.77623
jgi|Trire2|120012|estExt_fgenesh5_pg.C_20061	6.65318	11.5183	7.46131	7.69103	13.6966	12.1017	15.7571	22.4109	4.57378	0.833853	1.41971	2.10043
L11T34P090R08516	2.34592	5.61863	9.78005	10.6174	4.84426	4.69853	3.89975	3.1818	4.57143	2.56103	1.19816	0.889133
T52C219	5.33241	9.13219	9.87135	8.79832	11.1958	8.68966	15.2657	15.7374	4.56847	1.29071	1.37477	2.14338
jgi|Trire2|82385|estExt_GeneWisePlus.C_360055	15.5447	15.7585	11.0205	15.1511	10.6	11.1858	18.5015	18.7742	4.56751	0.836065	0.69596	1.19079
jgi|Trire2|73837|estExt_GeneWisePlus.C_10628	10.9785	12.1888	8.39756	7.81122	12.4996	11.6043	14.6863	14.3009	4.56628	0.699641	1.04042	1.25121
T34C676	15.1258	10.7104	2.95649	10.6086	9.77725	10.5481	18.3469	21.9789	4.56585	0.525042	0.786701	1.56082
L21T78P013R01169	4.53844	1.09752	3.26495	5.04363	2.14624	0.180352	9.95981	8.50412	4.56341	1.47421	0.412812	3.2761
L52T3KP002R00185	7.49203	5.43122	14.0003	14.6457	11.8031	7.94411	8.04296	7.67418	4.56277	2.21662	1.52804	1.21619
T34C753	9.51717	10.385	7.41067	0.812301	18.3157	10.7203	1.56559	0.910851	4.5592	0.413168	1.45894	0.124431
L21T78P016R01451	6.04102	3.16305	3.37344	2.05553	5.23753	2.31109	14.6291	9.66378	4.55712	0.589845	0.820139	2.63936
L56TSTP013R01208	7.54871	6.45501	13.4872	12.3699	7.90022	6.7394	8.51675	9.36929	4.55532	1.84645	1.04541	1.27724
TSTC159	7.54871	6.45501	13.4872	12.3699	7.90022	6.7394	8.51675	9.36929	4.55532	1.84645	1.04541	1.27724
L02T34P128R11272	10.0881	5.49671	10.4903	9.46732	9.57107	7.59096	2.40429	0	4.55505	1.28058	1.1012	0.154271
TP1C85	7.28006	4.56521	11.9393	10.748	8.2477	6.92867	12.4512	12.1311	4.55446	1.91531	1.28122	2.07528
L21T78P018R01669	5.97027	8.05276	7.21503	10.3606	4.60671	7.30406	0.669086	0.638808	4.5541	1.25334	0.849372	0.0932676
jgi|Trire2|71468|kg2.C_scaffold_1000253	13.7351	13.86	18.4733	19.5986	14.3392	14.501	17.9803	20.8225	4.55028	1.37966	1.04512	1.40615
L21T78P020R01920	2.66739	2.27132	0.812431	0.722932	2.57266	1.40408	6.21903	10.0631	4.54686	0.310883	0.805218	3.29683
L05T34P051R04699	2.50607	5.19413	0.843544	0.619762	1.8072	3.87742	7.58434	12.1935	4.54445	0.190035	0.738243	2.56849
L15T34P120R10665	6.71435	6.26795	6.42773	2.34959	3.11085	3.79649	10.8762	10.9504	4.54274	0.676099	0.532058	1.68126
TP1C86	5.72744	5.19475	10.8038	11.1783	7.79258	4.09255	11.4141	15.9127	4.54184	2.01261	1.08816	2.50195
L10T34P115R10309	7.25759	3.87149	1.44244	1.34715	7.11907	3.18687	11.9774	9.74425	4.53822	0.250657	0.926036	1.9518
T3KC53	9.29763	6.8398	9.12698	14.3199	12.0759	6.20192	18.1277	22.0203	4.53822	1.45295	1.13263	2.48788
L10T34P102R09638	10.8781	10.5127	4.65882	8.83058	7.08447	3.4639	1.95855	0.357398	4.53789	0.630616	0.493125	0.108268
L21T78P011R00982	7.09851	5.08808	7.99727	4.6078	13.8968	8.4933	0.562367	0.615791	4.53675	1.03434	1.83727	0.0966765
L03T34P060R05556	2.21112	3.44868	3.02722	5.11545	0.986688	0.168217	6.771	9.06372	4.53362	1.43868	0.204054	2.79775
L02T34P053R04956	16.1249	10.4607	0.235673	2.27553	7.79628	3.92582	6.53581	10.6471	4.53177	0.0944576	0.44092	0.646326
L50TH2P001R00013	7.54789	9.51215	8.33607	9.88405	11.7753	10.9081	14.2058	16.45	4.52772	1.068	1.32962	1.79694
L03T34P014R01343	10.8224	6.08252	9.03884	13.7734	9.97961	5.93795	0.122769	0.0540206	4.52541	1.34945	0.941593	0.0104578
L20T59P001R00029	3.48154	2.03658	3.1918	5.20116	3.19588	2.60697	8.55787	9.00739	4.52371	1.52098	1.0516	3.1832
jgi|Trire2|123934|estExt_fgenesh5_pg.C_280123	25.844	27.6972	20.6751	19.3908	25.063	23.8663	24.5199	25.5532	4.5223	0.748319	0.913862	0.935226
L50TH2P020R01864	9.3089	9.891	16.143	15.8417	13.4247	11.6014	10.2805	11.5765	4.51946	1.66588	1.30345	1.13839
L56TSTP014R01295	5.70024	5.1775	14.6687	11.0814	9.50705	7.60945	11.3908	11.4453	4.51937	2.36723	1.57353	2.09934
L50TH2P020R01904	8.9932	6.33317	14.5771	14.5316	9.6052	7.82182	10.1274	11.039	4.51763	1.89925	1.13706	1.38105
L92S34P004R00327	7.69228	6.28204	1.183	3.20502	7.97355	5.85872	9.58081	9.20085	4.50991	0.314006	0.989835	1.34401
L92S34P001R00094	14.6822	13.0543	7.5484	5.41418	15.74	12.2157	14.5903	20.5991	4.50888	0.467348	1.00791	1.2687
L07T11P038R03555	3.73973	2.91074	9.25173	9.8573	5.8288	4.80537	7.06857	6.26499	4.50776	2.87334	1.59901	2.00491
L52T3KP002R00126	5.74656	3.26179	7.1649	7.43993	4.94724	3.60897	10.0018	11.1466	4.50069	1.62125	0.949809	2.34764
L06T34P029R02728	9.8478	7.43344	3.47035	4.52066	7.4937	2.28105	12.4478	12.8871	4.50029	0.462409	0.565628	1.46603
T34C452	12.3902	9.96027	15.426	19.8753	13.2357	12.2626	9.52995	6.45318	4.49945	1.57944	1.14084	0.715115
T52C207	11.3949	8.64122	7.5899	11.9404	21.9495	9.8072	24.2765	28.0687	4.498	0.974752	1.58497	2.61253
L02T34P058R05393	5.93959	4.1739	2.98931	3.30736	3.67844	3.20094	8.40622	12.1289	4.49146	0.622601	0.680218	2.03047
L10T34P112R10043	1.19026	1.03455	0.137711	2.02768	0.913735	0.49989	6.55019	13.4353	4.48967	0.973294	0.635391	8.983
L02T34P058R05413	8.97796	5.49488	10.0631	9.41174	9.26049	7.4367	2.80703	1.45143	4.48719	1.34561	1.15369	0.294238
L52T3KP010R00917	6.52794	4.77845	9.97955	12.9059	8.23584	4.27066	12.435	15.3592	4.4867	2.02411	1.10614	2.45827
L51TP1P009R00773	8.93345	7.38726	13.95	13.542	7.24518	8.74183	8.95545	9.05034	4.48388	1.68448	0.979553	1.10325
TH2C90	9.48305	7.42128	9.03245	9.62119	15.1914	9.62782	16.568	21.8606	4.47888	1.10348	1.46822	2.2733
T3KC51	9.52393	6.43741	8.03191	7.79911	16.6908	9.16256	17.4038	23.411	4.47809	0.991835	1.61975	2.55711
jgi|Trire2|112134|fgenesh5_pg.C_scaffold_33000032	25.4896	29.6988	34.157	36.3123	31.1309	32.6517	28.3763	25.7296	4.47743	1.27689	1.15573	0.980386
jgi|Trire2|122226|estExt_fgenesh5_pg.C_110092	9.36109	11.4339	7.35076	8.6632	10.8776	9.01498	15.7252	14.5032	4.47708	0.770086	0.956604	1.45364
L02T34P068R06341	11.8185	6.68645	0.79721	4.30275	4.38267	2.53666	11.7242	20.4372	4.47681	0.275599	0.373917	1.73798
jgi|Trire2|108840|fgenesh5_pg.C_scaffold_13000186	27.5292	27.8859	39.0439	37.0947	26.8236	33.8325	29.1987	29.7972	4.47555	1.37397	1.09458	1.06462
L53TP1P025R02315	5.81832	4.37841	13.1761	10.7078	8.2358	7.48261	11.5908	9.81338	4.47479	2.34231	1.54151	2.09913
T34C335	9.3409	5.5631	2.92963	5.34226	23.8638	7.7558	22.8529	29.194	4.47478	0.555011	2.12155	3.49214
L55TSTP001R00008	8.29458	6.83098	12.6433	14.5307	8.12437	6.63989	10.0772	11.3313	4.47426	1.79656	0.976113	1.41539
TSTC64	8.29458	6.83098	12.6433	14.5307	8.12437	6.63989	10.0772	11.3313	4.47426	1.79656	0.976113	1.41539
jgi|Trire2|106649|fgenesh5_pg.C_scaffold_7000450	9.2619	11.4965	15.5203	15.6981	14.2314	14.9976	16.3064	18.3015	4.47096	1.50389	1.40806	1.66718
T34C187	15.3053	22.2416	4.40493	9.99811	11.32	12.5731	18.4359	26.452	4.47004	0.383601	0.636353	1.19551
L02T34P049R04559	6.08935	8.19147	14.1507	11.5	6.46142	4.97783	9.90308	11.6334	4.4619	1.79617	0.801021	1.50807
L02T34P017R01566	2.27799	1.43291	6.6248	6.83257	3.29009	3.66635	6.78163	9.58067	4.45911	3.62644	1.87459	4.40925
L02T34P100R09404	0.0376891	0.0313329	0.140602	0.215487	15.8114	6.4397	0.0557229	0.074056	4.45304	5.15907	322.377	1.88025
L56TSTP009R00834	17.7789	16.1503	7.75982	12.3599	9.74408	15.6681	19.9333	24.6014	4.45272	0.59299	0.748975	1.31257
L19T52P001R00023	11.6407	11.7148	10.3495	12.8648	8.55336	8.33267	4.73919	6.40404	4.45251	0.993953	0.723	0.477114
jgi|Trire2|66132|e_gw1.17.257.1	20.963	22.4999	23.5904	22.5945	16.844	17.5263	19.1732	18.8107	4.44901	1.06263	0.790797	0.873938
L51TP1P004R00383	10.8833	10.6306	16.2388	15.7759	12.5202	12.466	10.7333	10.8798	4.44889	1.48809	1.1614	1.00461
L03T34P047R04348	6.08423	4.45499	9.64471	14.7587	9.13801	6.71997	2.40481	3.40092	4.44789	2.31549	1.50466	0.550869
jgi|Trire2|56354|e_gw1.3.257.1	7.22735	7.66076	14.0207	14.4303	8.61505	11.03	10.8604	10.0122	4.44213	1.91098	1.31951	1.40197
L19T52P001R00213	5.6076	9.69754	2.79925	4.76576	13.3382	9.62977	15.4062	27.939	4.44185	0.494279	1.50067	2.83207
T34C376	4.08392	3.8235	9.73416	15.9038	4.6739	1.31866	1.88726	4.86081	4.44162	3.24226	0.75784	0.853385
L02T34P019R01805	14.8842	9.1139	8.34622	3.63371	9.53654	8.44202	0.929851	1.20087	4.44023	0.499203	0.749166	0.0887871
L52T3KP020R01826	9.51684	6.25356	8.03191	7.71324	16.4916	9.0527	17.2033	22.411	4.43875	0.998399	1.61976	2.51194
L92S34P001R00031	6.63504	5.97992	5.72647	9.47066	12.7678	8.19074	14.9515	22.1877	4.43547	1.20469	1.66141	2.94406
jgi|Trire2|23034|estExt_fgenesh1_pm.C_210009	10.3361	10.4338	5.52308	5.64855	7.48283	11.0761	12.8928	13.2079	4.43447	0.537875	0.893548	1.25666
L02T34P018R01716	6.86516	5.37647	5.40883	5.81384	11.3473	6.83122	1.05836	0.0534798	4.4292	0.916763	1.48498	0.0908243
jgi|Trire2|55731|e_gw1.2.26.1	33.5403	29.8855	24.1194	28.1669	25.2337	27.7651	22.4432	21.2019	4.42901	0.824369	0.835603	0.688129
L50TH2P015R01367	8.33057	6.72928	14.277	13.3143	9.43761	8.29577	9.67687	9.06819	4.42418	1.83211	1.17753	1.2447
L51TP1P003R00210	4.68517	3.07783	15.8902	12.9184	8.17536	3.85764	7.78138	13.0628	4.42386	3.71102	1.55005	2.68507
L02T34P069R06465	8.97814	6.747	3.32408	3.49186	5.76674	3.2417	10.0541	9.85722	4.42349	0.433442	0.572869	1.26621
T34C453	5.43496	3.54883	0.192782	2.79267	2.53529	4.44238	8.4254	13.3345	4.42102	0.332315	0.776696	2.42213
L19T52P005R01654	6.95928	6.68729	2.1769	3.01215	11.1714	7.21862	11.7044	20.5386	4.42079	0.380246	1.3476	2.36272
L55TSTP008R00695	8.85005	6.32932	14.4993	14.4927	9.01852	7.08158	10.7948	8.68318	4.41739	1.90996	1.06066	1.28318
L15T34P120R10697	11.6153	5.48649	2.29192	2.90561	2.96595	1.58154	9.6537	12.1859	4.41638	0.303918	0.265908	1.27704
jgi|Trire2|123681|estExt_fgenesh5_pg.C_250042	9.32186	10.3022	4.58599	4.89463	4.30541	5.0219	7.73337	8.46544	4.41577	0.483112	0.4753	0.825457
L14T53P138R01679	8.92269	9.84252	3.21705	3.42893	6.64357	8.69633	8.85268	8.48123	4.41417	0.354165	0.817465	0.923726
L02T34P054R05015	8.07488	4.62778	9.77292	10.4416	9.81918	6.56257	2.65412	0.0482196	4.41284	1.59136	1.28963	0.212738
L02T34P019R01731	3.20231	0.966418	7.79732	4.23712	13.2789	7.57006	0.600833	0.288708	4.41039	2.88684	5.00127	0.213384
L51TP1P010R00888	7.46857	8.45893	12.7402	14.5633	8.06655	8.43604	8.45219	8.97507	4.40896	1.71423	1.03611	1.09416
L21T78P017R01603	6.26067	1.83781	1.93351	2.63106	5.69585	1.91843	14.1867	10.1371	4.4063	0.563634	0.940212	3.00351
L21T78P011R00970	9.50244	7.07233	0.707131	3.6359	5.45185	3.74954	8.70514	10.8239	4.40611	0.262027	0.555144	1.17824
jgi|Trire2|122480|estExt_fgenesh5_pg.C_120239	14.324	18.3933	24.1966	24.6714	16.6973	19.7946	17.2151	13.9779	4.40251	1.49364	1.11537	0.953409
L10T34P085R07968	1.13972	1.94985	7.54025	8.91568	4.13879	1.02308	2.64098	1.32389	4.39955	5.32629	1.67074	1.28331
L11T34P096R09033	15.1284	10.3918	8.38457	15.5032	10.0513	7.67682	2.02987	0	4.39794	0.936033	0.694672	0.0795399
L10T34P085R08019	1.15169	1.68942	3.40887	1.50905	2.7193	2.00668	6.79636	10.7452	4.39597	1.73098	1.66343	6.1742
L51TP1P006R00499	13.4454	8.01841	25.7577	29.0573	22.7656	12.2967	19.6889	21.4177	4.3904	2.55384	1.63356	1.91516
L52T3KP002R00098	10.2001	8.4202	15.0676	16.7008	14.097	10.4581	16.008	18.7509	4.389	1.70612	1.31872	1.86672
L56TSTP012R01058	5.5819	5.64586	14.8863	10.976	6.14429	7.27185	8.77295	8.9796	4.37967	2.30342	1.19491	1.58113
L10T34P113R10064	11.3691	7.9163	6.19601	11.8948	4.33625	3.30795	0.815791	0.626392	4.37763	0.938061	0.396373	0.0747812
TH2C39	12.6012	9.56217	14.5359	15.9649	8.15621	7.79007	10.641	9.53031	4.37554	1.37618	0.719489	0.91012
L51TP1P015R01361	7.1311	6.35459	13.2359	12.315	7.80399	8.03439	8.94148	10.4123	4.37505	1.89466	1.17446	1.43513
T59C97	20.14	35.7787	36.7859	42.0025	21.4088	26.4945	13.7613	18.6006	4.37168	1.40898	0.856659	0.57873
T34C239	20.7863	12.3345	11.2255	5.24033	15.0501	16.333	5.29227	1.25937	4.37151	0.497143	0.947534	0.19781
L21T78P011R00990	5.0234	2.47675	0.763216	1.98985	9.52956	4.01518	9.92211	13.323	4.37118	0.367068	1.80593	3.09929
jgi|Trire2|77336|estExt_GeneWisePlus.C_80021	34.6029	24.8539	13.3414	20.2388	19.326	19.3336	15.2383	13.5603	4.3683	0.564785	0.650215	0.484362
L52T3KP002R00180	9.01127	7.31545	14.6279	11.9716	10.0399	9.46976	5.93557	6.66919	4.36605	1.6292	1.19495	0.772033
L02T34P003R00286	8.09298	3.14979	13.3796	15.0626	12.5592	6.96652	3.98178	3.35409	4.36334	2.52982	1.73674	0.652497
L02T34P001R00027	2.04797	1.12285	9.18806	6.53239	2.73347	2.91697	2.43372	2.47003	4.36208	4.95787	1.78201	1.54653
L21T78P019R01753	3.41959	3.66373	3.9942	5.27304	4.48764	4.08182	8.52738	10.6999	4.36174	1.30832	1.20981	2.71445
jgi|Trire2|122879|estExt_fgenesh5_pg.C_160091	15.4681	15.5667	17.1669	16.6196	17.6088	17.053	12.2777	11.3623	4.36049	1.08867	1.11687	0.761726
T34C47	10.8355	11.8463	12.995	10.245	7.96011	10.8806	5.30216	3.04232	4.35891	1.02461	0.830653	0.367893
L03T34P047R04307	12.5508	7.73168	0.803964	4.33165	4.61804	2.73484	12.0596	22.4372	4.35871	0.253204	0.362524	1.70082
L02T34P126R11087	10.8425	7.65461	1.39546	4.10129	5.81956	4.82118	11.4216	9.17696	4.35759	0.297168	0.575266	1.11361
L21T78P007R00594	5.442	4.96371	3.28061	2.29341	7.00563	4.92788	9.86697	9.01085	4.35755	0.535669	1.14682	1.81418
L19T52P001R00244	8.17659	7.2993	3.65081	7.55194	7.72754	5.3689	12.8116	13.8798	4.35752	0.723884	0.846247	1.72471
L02T34P103R09705	7.53103	6.73769	11.0159	8.51543	4.32996	4.93774	3.80191	2.88863	4.35689	1.36882	0.649511	0.468896
L10T34P114R10172	5.35615	1.66927	2.48116	1.31267	3.58452	1.71169	9.82103	8.69076	4.35296	0.540015	0.753864	2.63497
T34C315	17.3034	9.03638	2.39152	6.49794	21.9171	9.7399	23.3408	27.1081	4.34945	0.337493	1.20187	1.91531
L50TH2P016R01505	8.88049	5.88413	12.6326	14.7018	7.66242	5.97854	11.166	10.6657	4.34912	1.85134	0.923895	1.47865
T52C151	8.20339	12.5161	15.4961	21.5664	12.3413	10.022	7.67814	7.05311	4.34555	1.78878	1.07934	0.710986
L07T11P036R03403	5.69246	4.2275	10.7019	10.587	8.62649	7.10488	10.2351	10.6579	4.34379	2.14607	1.58583	2.10616
L19T52P002R00750	11.0244	4.75102	6.92572	11.0377	21.8906	7.57913	25.4867	29.5658	4.34147	1.1387	1.86808	3.48976
L51TP1P005R00443	6.74175	5.75821	11.921	12.9177	8.23851	6.417	8.97608	9.21519	4.33956	1.98711	1.17244	1.45531
T34C411	7.67597	7.83753	7.73223	11.1332	15.3744	9.01452	17.1694	23.8662	4.33664	1.21606	1.57211	2.64515
jgi|Trire2|73985|estExt_GeneWisePlus.C_10856	7.08198	8.05976	1.96409	7.86405	9.03519	7.48943	14.0829	21.9215	4.33419	0.649076	1.09133	2.37782
L11T34P092R08696	2.39163	1.61024	0.694642	1.97526	2.78492	1.35733	6.46543	8.31785	4.33336	0.667162	1.03508	3.69409
L92S34P004R00332	7.39118	8.75875	12.781	18.1909	12.9019	10.6953	7.21324	5.80628	4.33275	1.91777	1.46113	0.806166
L10T34P113R10130	14.8686	5.26254	1.45938	1.24232	6.78058	4.09492	16.1805	13.7087	4.3306	0.134204	0.540231	1.48472
jgi|Trire2|67795|e_gw1.22.141.1	23.8397	30.0791	34.3744	33.8948	23.0494	25.2935	27.6533	27.631	4.32517	1.26615	0.896585	1.02532
jgi|Trire2|120017|estExt_fgenesh5_pg.C_20066	21.4268	20.3104	16.791	20.2049	22.2773	28.8191	14.4436	14.7918	4.32424	0.886401	1.22424	0.700464
L53TP1P021R01957	9.41034	9.68817	14.6201	13.6862	6.7858	8.94706	8.36149	9.50986	4.32352	1.48212	0.823774	0.935745
T34C572	3.91751	2.57578	0.150104	1.67812	6.218	2.95049	8.90497	17	4.31753	0.281556	1.41199	3.98949
L57TSTP019R01814	5.88547	5.18676	13.1556	12.6256	9.7151	5.88194	10.0802	11.4562	4.31545	2.32846	1.40866	1.94508
jgi|Trire2|43664|estExt_Genewise1.C_10214	16.5403	15.2501	11.432	10.5833	10.3763	14.6855	20.3519	17.8865	4.31465	0.692513	0.788346	1.20283
T34C526	3.19742	2.51003	6.7506	13.3481	5.90034	5.3643	0.192733	0.189258	4.31325	3.52149	1.97367	0.0669284
L02T34P012R01111	12.4281	7.42125	0.524492	2.64161	5.30268	2.40885	9.21996	14.6807	4.31189	0.159507	0.388503	1.2041
L92S34P005R00450	3.20648	7.20661	8.93228	14.6197	1.93712	0.170034	2.27928	4.60941	4.31186	2.26177	0.202357	0.661541
jgi|Trire2|3262|fgenesh1_pm.C_scaffold_6000010	7.74465	7.47504	16.5225	13.2648	8.89489	9.65796	10.7103	12.8409	4.31128	1.95716	1.219	1.54742
jgi|Trire2|48211|estExt_Genewise1.C_90508	24.7727	22.8548	31.3095	32.5293	21.7265	26.4007	27.4205	25.3751	4.30167	1.34038	1.01049	1.10851
T34C607	18.3005	12.9174	11.8206	15.4483	16.5112	9.47461	3.7239	2.72591	4.30106	0.873499	0.832399	0.206606
L02T34P069R06430	8.85045	8.29298	2.20026	0.0239577	7.55935	4.77948	5.39637	6.94454	4.30018	0.129742	0.719741	0.719862
L56TSTP014R01261	6.93461	7.45354	13.7397	11.6445	7.07764	6.98923	10.0666	9.56141	4.29324	1.76424	0.977671	1.36418
L20T59P004R01493	8.5305	8.15644	14.5303	15.0279	8.85243	10.936	10.0368	11.3981	4.29315	1.77134	1.18586	1.28453
L03T34P048R04436	15.1823	21.6899	13.3322	19.8169	8.54604	10.384	4.50703	8.17697	4.29218	0.899025	0.513396	0.343999
L11T34P090R08499	4.88976	4.08214	1.91717	3.10562	2.67665	2.36945	8.12105	7.64643	4.28851	0.559836	0.562434	1.75743
T52C271	2.28665	1.17582	0.604486	1.49246	2.79284	1.4593	6.20249	7.96457	4.28804	0.605622	1.22807	4.09161
L52T3KP016R01501	6.89713	6.83387	11.0739	11.42	6.07615	5.21289	10.2262	14.3537	4.28619	1.63818	0.822157	1.7901
T3KC75	6.89713	6.83387	11.0739	11.42	6.07615	5.21289	10.2262	14.3537	4.28619	1.63818	0.822157	1.7901
L56TSTP013R01194	6.49197	6.84015	10.0043	9.3597	7.43905	7.04051	12.2838	11.7521	4.28529	1.45243	1.08607	1.80285
L06T34P031R02911	4.66953	1.1825	3.6366	0.84399	3.88377	1.67489	9.62508	9.71683	4.28406	0.765647	0.949868	3.30516
L10T34P115R10303	8.39132	7.94029	6.27157	3.36101	10.954	10.5933	2.91853	5.27359	4.28094	0.589812	1.31936	0.501611
T22C2	5.30053	5.12404	9.22894	8.17835	7.27337	4.09255	11.1078	15.3943	4.27794	1.66983	1.0903	2.54227
TH2C48	5.30053	5.12404	9.22894	8.17835	7.27337	4.09255	11.1078	15.3943	4.27794	1.66983	1.0903	2.54227
TSTC36	5.30053	5.12404	9.22894	8.17835	7.27337	4.09255	11.1078	15.3943	4.27794	1.66983	1.0903	2.54227
L52T3KP015R01356	7.7067	4.76166	11.1645	10.2078	5.70946	4.86574	10.7954	10.9026	4.27675	1.71412	0.848162	1.74025
jgi|Trire2|79673|estExt_GeneWisePlus.C_140423	14.7353	14.527	13.9449	14.8588	14.3675	13.2952	9.55914	9.00786	4.27547	0.98433	0.94534	0.634503
L03T34P046R04277	2.52889	0.886007	1.18268	2.75832	6.9961	0.393483	17.0938	10.106	4.27299	1.15406	2.16393	7.96507
L06T34P032R03044	3.9072	2.36756	2.41764	1.38929	6.59356	2.91781	12.5705	8.52925	4.27186	0.606706	1.51581	3.36264
L03T34P022R02080	6.42145	2.61602	6.49828	9.58352	6.82695	6.61354	0.155947	0.00953107	4.27176	1.77946	1.4872	0.0183103
L51TP1P015R01398	6.55202	6.44864	12.1928	11.7959	7.29723	8.01307	10.5617	9.73857	4.27089	1.84519	1.17766	1.56148
jgi|Trire2|120779|estExt_fgenesh5_pg.C_40410	7.40411	6.50658	3.36474	5.91794	8.79275	7.77523	10.8087	13.5871	4.26538	0.667306	1.19102	1.75374
L02T34P067R06252	5.01927	4.51437	2.7587	1.91951	8.26861	7.11213	11.7424	7.75426	4.26343	0.490706	1.61331	2.04504
L02T34P104R09773	2.01269	0.914267	6.19957	8.65379	2.48984	0.877418	0.708669	2.00111	4.26274	5.07468	1.15043	0.925799
L02T34P026R02413	10.0948	19.7702	23.6145	31.3388	11.1041	7.51772	7.49548	15.297	4.2618	1.84006	0.623535	0.763186
TSTC104	5.33234	6.17242	8.60109	8.84482	7.74467	7.72794	11.2062	14.781	4.26016	1.51641	1.34489	2.25882
jgi|Trire2|78062|estExt_GeneWisePlus.C_90548	37.2317	40.5612	49.2541	46.2627	40.1741	42.2645	34.1816	40.1101	4.259	1.22783	1.05972	0.954994
jgi|Trire2|59578|e_gw1.6.488.1	11.1565	12.1456	14.7867	12.145	13.4088	13.6182	17.5543	20.8726	4.25896	1.15577	1.15986	1.64908
L50TH2P003R00241	6.71816	5.69347	9.04748	11.7166	15.1145	8.32131	16.3819	22.9577	4.2589	1.67296	1.88821	3.16958
L10T34P083R07850	9.17446	13.568	14.3497	18.0957	10.7693	3.25158	4.283	2.72185	4.25784	1.42664	0.616507	0.308007
L02T34P128R11299	9.65255	8.59317	2.99869	10.4711	9.18077	7.2488	18.8373	16.2591	4.25743	0.738242	0.900461	1.92354
T34C256	8.59923	4.81284	3.63926	5.4189	16.1527	5.69322	17.5965	26.7033	4.25571	0.675374	1.62882	3.30298
L92S34P002R00099	6.03545	1.56702	1.82984	2.43031	4.55593	1.09959	16.7869	9.7871	4.25549	0.560363	0.743904	3.49544
L55TSTP005R00478	11.9408	9.1783	18.2405	18.8593	16.5016	13.9944	16.3586	20.4839	4.2548	1.7567	1.444	1.74451
L55TSTP004R00377	13.4237	8.37236	20.5483	21.1686	14.9243	9.11008	17.123	17.3804	4.25457	1.91396	1.10269	1.58301
jgi|Trire2|75923|estExt_GeneWisePlus.C_40516	10.7014	10.3552	13.9288	12.9575	9.89283	10.5212	5.85627	7.89693	4.25451	1.27686	0.969487	0.653155
jgi|Trire2|74400|estExt_GeneWisePlus.C_11761	16.3029	14.842	13.9244	20.2006	14.1091	14.1533	8.43919	6.64483	4.25401	1.09568	0.907449	0.484317
L51TP1P006R00518	8.00597	5.50711	14.0387	12.4303	8.0529	7.48521	8.42868	8.81482	4.25368	1.95876	1.14986	1.27606
L03T34P070R06530	1.67921	1.68642	2.25152	1.57836	6.35091	7.2561	2.15143	1.99952	4.24838	1.13794	4.04294	1.23334
T34C185	17.825	8.43697	16.6252	12.4122	16.4614	10.8527	0.730401	0.932301	4.24625	1.10568	1.04006	0.0633121
L21T78P005R00445	4.4842	4.02624	7.28338	10.4301	2.36055	4.59482	1.08977	1.76697	4.24548	2.08139	0.817275	0.335675
jgi|Trire2|4885|fgenesh1_pm.C_scaffold_16000081	12.6596	11.2069	11.9386	14.989	11.6983	10.7434	17.5549	18.3651	4.24397	1.12826	0.940303	1.50504
jgi|Trire2|121915|estExt_fgenesh5_pg.C_90348	7.32174	7.24735	12.6657	13.9087	11.8831	10.3321	11.9145	12.6624	4.24134	1.82403	1.52482	1.68692
T3KC3	6.58575	3.04376	13.0664	12.9707	8.19452	4.71288	7.22116	8.35667	4.24134	2.70389	1.3404	1.61772
T3KC65	6.07753	5.04219	10.7786	10.3607	7.61387	5.16685	10.4841	11.6531	4.23734	1.90106	1.14937	1.99081
L51TP1P007R00595	8.82016	6.95805	12.3401	15.0008	6.40886	7.34994	7.60161	9.05756	4.23408	1.73283	0.872013	1.05583
L55TSTP006R00506	5.53167	5.26837	14.1217	10.6641	9.19067	7.59371	10.8223	11.4453	4.23311	2.29498	1.5541	2.06181
L52T3KP006R00545	10.4064	7.20815	8.49173	9.40655	7.71474	4.89302	13.558	15.0089	4.23231	1.0161	0.715756	1.62178
L11T34P099R09308	0.664056	0.167814	1.28861	3.09907	4.53997	1.68866	8.74182	6.76437	4.22592	5.27447	7.4875	18.6402
jgi|Trire2|104491|fgenesh5_pg.C_scaffold_3000446	5.23567	3.45225	2.13495	4.37505	8.97674	5.02229	10.5222	16.2303	4.22442	0.749316	1.61132	3.07928
L05T34P052R04867	7.0354	3.62089	3.06926	2.17975	2.8378	2.85708	8.46066	12.6412	4.22315	0.492574	0.534415	1.98022
L02T34P100R09483	6.95563	9.65578	8.38767	8.47895	3.30321	2.97921	4.40527	3.59178	4.21995	1.01536	0.378199	0.481419
L52T3KP017R01554	6.78954	5.12676	12.2167	11.5492	8.97564	7.66458	11.346	10.5195	4.2184	1.9944	1.39642	1.83492
L51TP1P002R00125	8.5866	7.50284	7.11528	9.69569	8.88201	7.63825	13.6174	19.5638	4.21794	1.04485	1.02678	2.06229
T59C221	10.0273	8.55049	3.54617	9.62355	9.59569	7.21967	16.7895	15.6628	4.21625	0.708896	0.905133	1.74683
L02T34P049R04513	0.559413	0.285254	0.46298	0.585863	10.6894	5.02742	0.0711416	0.110672	4.21624	1.24172	18.6072	0.215249
L50TH2P018R01701	6.05915	5.89292	11.6331	11.9305	7.84329	6.65125	6.92087	8.02287	4.21555	1.97151	1.21272	1.25031
T34C447	3.97752	2.21435	0.239727	1.23815	6.89041	2.66657	8.67737	15.7064	4.21446	0.23868	1.54347	3.93802
L11T34P092R08690	1.87584	4.19627	6.11762	9.71702	2.58728	2.95273	0.248093	0	4.21412	2.60776	0.91237	0.0408577
L11T34P099R09379	1.87584	4.19627	6.11762	9.71702	2.58728	2.95273	0.248093	0	4.21412	2.60776	0.91237	0.0408577
L52T3KP015R01421	11.0563	12.6487	11.0543	14.5039	20.9393	8.66741	25.8815	28.5402	4.2127	1.07818	1.24896	2.29579
T3KC4	11.61	7.04499	10.9657	9.77235	9.29761	5.2365	17.0439	16.123	4.2101	1.11166	0.779099	1.77791
L11T34P092R08683	5.07186	6.13629	4.86431	10.9472	1.48058	1.42839	10.1679	12.3342	4.20977	1.41072	0.259541	2.00765
T34C245	11.4054	10.8171	3.48706	12.177	13.111	8.27369	22.6778	19.7006	4.20909	0.704875	0.962299	1.90701
T3KC121	14.1113	7.0705	13.3509	18.6629	23.4572	9.76602	28.8125	37.8839	4.2078	1.51139	1.56848	3.14876
L54TP1P030R02845	7.30753	7.38025	12.6268	12.9204	8.36782	7.20568	9.02451	9.34412	4.20622	1.73935	1.0603	1.25061
jgi|Trire2|120044|estExt_fgenesh5_pg.C_20120	20.806	18.3781	15.2852	11.7832	12.0929	13.6311	11.0148	12.9118	4.20377	0.690802	0.656492	0.610622
L51TP1P015R01426	9.32907	6.65876	13.313	13.3269	7.66648	8.10214	6.57762	7.86566	4.2029	1.66626	0.986289	0.903392
L50TH2P008R00685	6.40463	7.00363	11.8453	15.4078	6.34569	8.11496	8.47172	7.09396	4.19937	2.03256	1.07849	1.1609
L21T78P017R01590	4.30929	2.69677	8.16776	9.63431	4.9042	3.5537	3.26401	1.29975	4.19693	2.54095	1.20723	0.651401
L02T34P057R05268	2.39712	2.12119	3.02755	4.52306	1.19154	0.988873	7.44078	6.5042	4.19664	1.67111	0.482573	3.08632
L10T34P080R07549	5.2739	4.18571	6.60228	5.28035	12.0222	6.79505	0.844798	0	4.19482	1.25614	1.98923	0.0893058
L50TH2P016R01472	10.3335	7.75526	16.7001	15.6687	14.0541	11.0783	15.1239	18.4531	4.19303	1.78944	1.38939	1.85624
L10T34P114R10249	4.3132	3.75454	1.64614	2.11003	2.64787	2.05198	8.4511	6.70325	4.19285	0.465579	0.582549	1.87839
L10T34P076R07111	1.13157	1.64949	2.70555	1.74363	7.52081	2.51354	17.7389	9.36604	4.19281	1.59981	3.6081	9.74626
L52T3KP004R00301	6.12528	5.06014	11.0657	11.9944	9.11092	5.33813	12.504	11.569	4.18985	2.06162	1.29178	2.15218
TH2C119	9.22643	5.25132	16.7204	17.1713	11.5038	5.96109	10.9411	9.60059	4.18826	2.34095	1.20633	1.41884
L92S34P004R00333	3.11466	0.565211	1.49756	2.70516	7.1576	6.25421	0.0952088	0.148381	4.18782	1.14208	3.64464	0.0661951
L51TP1P007R00611	6.28432	5.05976	12.8607	11.265	8.64479	7.79996	8.09084	8.52821	4.18761	2.12673	1.44963	1.465
T34C593	7.66803	4.12804	6.24807	2.34344	10.869	4.82841	14.401	23.4402	4.17963	0.728337	1.33073	3.20795
T34C427	11.438	4.06625	2.09003	2.08574	13.7698	7.09851	14.5914	17.48	4.17948	0.269331	1.34597	2.06856
L92S34P006R00515	11.0162	12.9524	1.11951	3.40603	9.75789	6.96678	1.28982	7.12468	4.17238	0.188811	0.697773	0.351063
L05T34P051R04742	4.20136	3.63068	4.79261	4.43147	5.11234	0.992827	11.2793	9.4667	4.17129	1.17774	0.779512	2.64886
L02T34P126R11114	12.8208	7.15006	7.11305	5.02774	8.62011	7.33824	0.646788	0.943957	4.16965	0.607925	0.799081	0.0796533
L05T34P051R04700	3.40508	1.1059	1.94172	2.02957	4.16934	2.74511	8.18957	15.8187	4.16833	0.880361	1.5328	5.32219
L52T3KP009R00856	9.57993	6.74087	10.7793	12.844	21.0311	10.8333	21.0473	29.3436	4.16662	1.44743	1.95238	3.08752
L20T59P001R00069	1.77529	1.58664	2.85926	1.3366	2.39514	2.85962	10.5601	6.55137	4.16505	1.24805	1.56302	5.08978
L55TSTP008R00696	6.02848	5.76634	9.93627	10.6321	6.00717	7.20219	10.5856	14.1099	4.16162	1.74385	1.11993	2.09376
L02T34P058R05384	5.38189	1.18403	0.794561	1.55704	6.08154	0.708977	13.995	9.76611	4.16136	0.358152	1.03421	3.61885
T34C362	17.4826	5.36858	19.3806	25.3955	21.0156	12.7452	2.9013	2.33345	4.15931	1.95946	1.47742	0.229079
L03T34P071R06678	8.73862	6.20376	0.984599	5.02178	2.3973	1.70452	8.45495	11.3077	4.15347	0.401969	0.274509	1.32259
jgi|Trire2|106081|fgenesh5_pg.C_scaffold_6000307	21.5666	21.4399	18.6537	22.0684	17.9912	18.7144	14.8476	14.6642	4.15311	0.946882	0.853489	0.686218
jgi|Trire2|120819|estExt_fgenesh5_pg.C_40483	13.1689	14.7341	22.8714	18.812	12.8595	16.1701	11.3394	13.142	4.14416	1.49387	1.04037	0.877377
L52T3KP019R01759	5.01364	4.817	8.81387	11.6764	4.88314	5.35558	9.02469	10.2581	4.1426	2.08433	1.04151	1.9615
T52C60	10.5276	9.53753	2.54617	8.95466	10.113	7.81134	16.6777	15.3106	4.1414	0.573174	0.893308	1.59422
L50TH2P001R00071	7.38304	4.81466	11.2711	10.8318	11.5041	12.5677	6.37314	8.04085	4.14051	1.81205	1.97347	1.1817
L11T34P092R08662	5.55858	3.2095	1.76442	1.87492	10.6664	6.26894	9.56775	16.2565	4.14017	0.415067	1.93147	2.94525
TSTC102	6.99834	7.74869	8.94984	12.0288	13.3018	7.54997	16.1364	19.3637	4.13972	1.42257	1.41396	2.40727
L52T3KP001R00034	11.2372	10.2474	9.26833	9.69757	9.02787	14.0049	16.5497	19.3512	4.1315	0.882766	1.07206	1.67101
T34C865	8.85546	10.0975	3.40057	4.75564	8.0365	4.59951	15.4382	10.6963	4.13028	0.43034	0.666705	1.37892
L21T78P009R00831	3.65911	3.29554	1.63916	3.39278	3.84598	1.58898	7.8224	9.4383	4.1289	0.723535	0.781486	2.48189
L21T78P014R01334	7.36206	8.20191	2.15952	3.40869	6.9248	5.27636	2.49029	2.2401	4.12886	0.357763	0.783936	0.303933
L57TSTP020R01847	6.71323	4.21421	12.694	12.9951	9.46624	7.43376	9.43639	12.0558	4.12809	2.35088	1.54657	1.96681
L51TP1P007R00582	6.70784	5.78287	15.1841	13.4458	11.5505	7.14951	12.6782	11.269	4.1232	2.29209	1.49711	1.91719
L54TP1P033R03133	11.0041	13.1515	20.9354	22.9498	11.4868	14.288	15.2433	22.2381	4.12224	1.81677	1.06703	1.55166
TP1C121	6.19929	6.71229	14.0298	11.8019	8.0077	8.5189	9.0287	10.45	4.11942	2.00066	1.27998	1.50863
L53TP1P026R02417	8.4192	7.18266	13.7993	12.6639	8.87191	9.55771	7.89855	8.06678	4.11856	1.69616	1.18125	1.0233
jgi|Trire2|79315|estExt_GeneWisePlus.C_130240	57.14	48.8819	42.3621	38.7693	47.0389	46.7133	42.9964	35.9077	4.11851	0.765232	0.884273	0.744224
L14T53P138R01646	6.28492	4.69165	6.88965	6.19644	9.24626	5.57984	11.8103	14.1625	4.11707	1.19218	1.3507	2.3662
TP1C42	8.06608	7.72283	13.0712	13.4224	8.86741	7.24191	10.2214	10.6463	4.10256	1.67799	1.02029	1.32167
T34C219	6.32546	10.3905	3.55517	6.60303	2.71958	2.44044	0.109185	0.31924	4.10081	0.607696	0.308689	0.0256297
L52T3KP013R01191	5.82902	6.09845	11.0484	11.8599	8.06871	5.66745	10.3269	10.6456	4.10001	1.92063	1.15164	1.75834
L19T52P005R01702	9.40941	10.2819	17.3655	19.2127	15.4921	10.1854	10.8282	11.3499	4.09893	1.85758	1.304	1.12629
L51TP1P013R01201	9.83259	13.6305	16.1215	17.5179	6.53032	9.21564	9.24588	12.2741	4.09784	1.43371	0.671095	0.917185
T52C213	4.76179	5.79315	2.27291	5.97146	12.3291	8.50015	11.868	19.589	4.09485	0.78109	1.97341	2.98031
L57TSTP020R01892	7.84045	6.50145	13.3726	12.9522	9.70449	7.58671	11.7597	11.0827	4.09213	1.83551	1.20564	1.5927
L52T3KP004R00324	7.32057	6.23394	7.34009	8.83916	9.10531	6.87241	12.3161	15.4081	4.09175	1.19364	1.17878	2.04538
L92S34P003R00255	4.34243	5.29374	6.49927	8.05099	8.97513	7.49586	2.95393	0.456118	4.08868	1.50996	1.70929	0.35388
T78C93	9.09866	4.91541	11.5202	10.5823	6.79296	5.92425	3.8018	0.0984774	4.08628	1.57716	0.907461	0.278311
L51TP1P008R00675	7.60491	5.046	12.5188	12.4403	7.77217	7.36446	9.91451	9.46636	4.08485	1.97291	1.19649	1.53197
L02T34P127R11123	9.79828	9.03352	8.67253	8.82181	11.6739	5.24566	0.0380633	1.44274	4.08414	0.928979	0.898456	0.0786333
T34C314	7.93174	13.4592	10.992	18.8643	14.0026	12.1624	1.04752	3.43587	4.08162	1.39575	1.22318	0.209593
L52T3KP013R01156	14.0648	5.94421	14.5632	17.6012	23.2484	7.92312	29.1422	38.4487	4.08029	1.6075	1.55787	3.37803
T34C394	16.2481	14.8789	23.6549	6.1567	26.5695	20.2912	0.36723	0.0027393	4.07633	0.957742	1.50547	0.0118858
L02T34P056R05196	12.9699	5.62004	5.0211	5.4495	11.0086	13.0047	2.56082	0.124949	4.07556	0.563241	1.29174	0.144475
L15T34P117R10365	7.67847	2.97234	1.47631	3.35863	11.0272	9.8669	3.96177	3.39431	4.07191	0.453951	1.96174	0.69066
L55TSTP005R00467	7.7445	4.68811	12.8569	12.789	9.72702	7.64022	11.5721	14.278	4.0702	2.0628	1.39691	2.07922
L52T3KP011R01031	6.8975	5.20351	11.9367	12.0231	6.99095	7.65785	10.718	9.0655	4.06931	1.97999	1.21054	1.63487
L50TH2P020R01827	16.5958	18.5433	27.3217	39.1819	14.6876	15.1493	17.288	26.8429	4.06753	1.89258	0.84911	1.25589
L21T78P010R00912	3.24049	2.26694	4.38153	3.43711	7.13557	2.77054	9.93374	10.4946	4.06733	1.41965	1.79868	3.70924
L51TP1P014R01310	6.37626	5.85798	13.0276	11.4851	7.81177	7.85059	9.23478	11.388	4.06058	2.00361	1.28021	1.68566
T34C692	16.0402	15.315	19.1691	36.2695	24.2503	14.9768	3.15766	3.84103	4.05977	1.76808	1.25106	0.223207
L51TP1P015R01378	7.93373	6.49144	14.5435	11.8699	7.19121	8.9765	11.7288	12.7983	4.0591	1.83107	1.1208	1.7003
TP1C9	9.28061	9.73398	13.4797	14.0952	7.58182	8.89941	7.83955	9.2895	4.05786	1.4502	0.866767	0.900837
L03T34P074R06984	1.42739	2.91196	13.1435	9.69311	8.46973	3.60291	8.74415	12.4181	4.05701	5.26268	2.78214	4.87684
T34C454	5.55044	4.245	10.6929	9.5525	8.94835	6.22273	4.01522	5.44587e-05	4.05673	2.06681	1.54879	0.409913
jgi|Trire2|73134|kg2.C_scaffold_6000026	13.3965	16.1066	19.3846	19.0649	14.0751	18.4185	10.4436	11.1729	4.05453	1.30324	1.10136	0.732687
L50TH2P019R01801	7.38257	5.7074	7.94347	9.43434	6.71495	4.9613	12.7803	11.4508	4.05167	1.32757	0.892	1.85112
T34C178	10.0407	14.7782	2.72029	1.21224	5.10381	9.42554	9.20849	14.5325	4.0487	0.158449	0.585414	0.956567
L51TP1P006R00523	5.92457	4.80277	11.2652	13.0863	8.30874	6.38796	7.64519	9.24936	4.04866	2.27003	1.37002	1.57491
T11C150	12.6165	15.4577	5.91321	7.48919	12.3599	13.3133	7.96068	11.1858	4.04777	0.477393	0.914478	0.681998
L52T3KP017R01573	6.49029	4.4185	9.82213	8.28856	6.24922	5.17537	10.5172	13.203	4.0475	1.66019	1.04728	2.17441
T34C457	25.416	20.2846	18.2046	33.0102	26.5863	14.7668	4.25624	1.77	4.04466	1.12066	0.90487	0.131864
T59C150	5.67783	6.76702	2.58593	2.64743	9.49943	8.42525	10.3178	19.3166	4.04115	0.420524	1.44033	2.38126
jgi|Trire2|77974|estExt_GeneWisePlus.C_90409	17.5919	16.9084	15.7909	13.6843	20.7021	21.5537	9.55834	14.9845	4.04017	0.854343	1.22479	0.711378
jgi|Trire2|121278|estExt_fgenesh5_pg.C_60408	5.87209	5.09421	4.41054	6.91881	19.8011	8.12398	17.2133	22.6818	4.03964	1.03311	2.54645	3.63797
L03T34P045R04148	1.50874	1.67776	5.03236	8.09122	11.3631	6.96907	2.44415	2.39824	4.03945	4.11851	5.75309	1.51966
L51TP1P005R00387	5.77865	4.90815	10.9252	12.495	7.75679	6.34785	10.2308	8.35255	4.03647	2.1915	1.31982	1.73891
L02T34P019R01764	5.6507	1.27502	0.80621	0	2.44472	0.746895	14	7.55287	4.03645	0.116408	0.460835	3.112
L55TSTP002R00163	5.71522	4.98165	10.5781	10.8539	6.85194	6.70702	8.8324	9.09301	4.03471	2.00357	1.26756	1.67576
L20T59P001R00259	12.0721	12.8055	3.47533	6.55014	7.35879	10.0773	11.3381	16.0141	4.03451	0.402991	0.700876	1.09947
L02T34P020R01834	6.63961	2.88206	18.2234	15.9509	13.0547	4.25195	6.67289	2.45006	4.03438	3.58911	1.81761	0.958125
L51TP1P005R00469	5.79917	6.45861	10.9835	11.9958	7.08426	6.82673	7.25158	6.18739	4.03267	1.87467	1.13487	1.09636
L02T34P055R05159	14.2642	12.5584	6.14284	9.31667	20.5602	10.0526	21.4372	23.9149	4.03221	0.57636	1.14131	1.69081
T34C58	5.83864	7.01853	6.03101	5.70479	8.13645	7.11641	2.56137	0.0741377	4.03171	0.912782	1.18633	0.204983
L52T3KP010R00908	8.03743	6.27139	9.90746	12.6753	8.16666	10.9518	14.3565	15.1801	4.02875	1.57824	1.33613	2.06423
jgi|Trire2|74854|estExt_GeneWisePlus.C_20587	10.9558	10.9244	9.71723	7.73991	11.5569	11.187	16.97	14.2631	4.02835	0.797848	1.03947	1.42745
L52T3KP018R01684	6.33009	6.64488	14.3133	12.5804	9.93559	7.27961	11.2674	9.57866	4.02627	2.07274	1.3268	1.60664
jgi|Trire2|76532|estExt_GeneWisePlus.C_50653	9.87637	8.02011	5.20722	6.98338	9.47556	10.4602	12.1423	13.6781	4.02612	0.681173	1.11395	1.44276
L02T34P020R01908	15.2427	8.23781	4.84643	7.10115	18.6507	7.11678	21.6314	30.1354	4.02205	0.50883	1.0974	2.20467
L02T34P100R09464	4.04211	2.2766	3.37733	2.53726	5.09413	2.30641	8.24372	11.4975	4.02074	0.936043	1.17121	3.12425
L21T78P014R01329	4.41712	5.34018	2.66062	3.73876	2.1776	1.20688	7.02866	10.7385	4.02013	0.655856	0.346866	1.82091
L14T53P111R00521	10.7546	7.15945	4.72805	3.82335	18.8556	9.1407	16.2654	19.5712	4.01822	0.477357	1.56281	2.00047
jgi|Trire2|52520|estExt_Genewise1.C_340003	10.1509	9.84287	4.56051	6.00448	6.4087	9.01563	3.67445	3.70071	4.01736	0.528413	0.771456	0.368873
T34C29	27.2755	55.249	54.9599	65.9331	36.5615	33.1944	16.0033	26.7451	4.01718	1.46494	0.845275	0.518009
L03T34P046R04245	13.4144	6.92676	12.6165	11.7	11.2724	9.27704	3.8391	0	4.01135	1.19543	1.01024	0.188735
L52T3KP003R00231	7.93409	5.54956	12.5187	10.5477	7.66453	6.74404	12.6303	11.844	4.01045	1.7107	1.0686	1.81511
L53TP1P027R02552	6.41945	5.52025	11.8277	10.836	7.47666	6.35753	9.52401	10.3502	4.01017	1.89818	1.15867	1.66455
jgi|Trire2|74989|estExt_GeneWisePlus.C_20885	24.2769	22.9393	26.321	24.9472	20.2162	22.5971	18.957	19.3802	4.00868	1.08582	0.906749	0.811948
L53TP1P022R02029	6.71722	5.53773	12.7623	11.2839	8.10965	6.50572	9.90589	9.73686	4.00448	1.96216	1.19261	1.60284
L21T78P006R00510	3.73347	3.21368	2.11333	4.09048	0.892992	2.80951	9.01636	7.51052	4.00443	0.892999	0.532952	2.37894
jgi|Trire2|120363|estExt_fgenesh5_pg.C_30170	18.6808	20.1563	28.5166	25.4424	22.4045	23.0086	21.9772	24.1669	4.00187	1.38937	1.16932	1.18814
L51TP1P007R00617	8.84662	6.85365	15.4061	14.1979	10.6899	7.31354	8.81806	9.54841	4.00046	1.88558	1.1467	1.16982
jgi|Trire2|74751|estExt_GeneWisePlus.C_20385	5.9033	8.00903	12.4568	11.7168	7.3117	10.5201	13.8867	13.4885	3.99959	1.73757	1.28173	1.96769
L57TSTP018R01655	7.30861	5.02568	12.5405	12.104	8.09371	5.84609	10.1918	9.79185	3.99816	1.99804	1.13017	1.62017
L10T34P077R07274	6.58243	4.46044	3.26389	1.15347	3.27112	1.27419	8.70876	8.02738	3.99742	0.400019	0.411606	1.51556
L02T34P026R02435	15.1906	13.7104	22.075	5.61658	25.212	18.9791	0.312382	0.0027393	3.99677	0.958149	1.52905	0.0109035
L52T3KP008R00750	7.84507	9.40553	12.2542	12.348	7.90613	9.60756	5.88731	6.08438	3.99584	1.42617	1.01525	0.693987
L03T34P074R06955	4.19393	5.23215	3.17804	1.95821	5.39848	6.64991	0.414855	0.0591995	3.99374	0.544897	1.2782	0.0502917
L02T34P067R06291	3.17043	3.61785	0.445075	1.9547	2.6236	1.55421	6.50451	11.2268	3.98866	0.353517	0.615446	2.61204
jgi|Trire2|82476|estExt_GeneWisePlus.C_390005	25.8375	24.9939	29.6704	34.1695	22.562	27.3187	32.0698	32.7391	3.98744	1.25592	0.981299	1.27498
jgi|Trire2|76939|estExt_GeneWisePlus.C_60627	2.87382	4.38373	1.2184	2.44499	7.38105	5.28775	8.24	14.5736	3.98705	0.504769	1.7456	3.14343
L02T34P012R01148	10.2681	5.2683	4.05999	5.69226	22.5797	7.40517	21.7877	27.6165	3.98602	0.627704	1.92998	3.17991
L02T34P019R01808	6.87448	2.47743	0.912733	2.2994	3.39436	1.26421	8.39423	11.3078	3.98497	0.343473	0.49814	2.10673
L52T3KP013R01168	6.48074	5.69761	10.9625	11.7449	8.59346	5.3265	11.3139	12.0481	3.98266	1.86457	1.14301	1.91832
L50TH2P013R01180	4.90853	4.65065	15.7505	10.596	8.8997	6.19088	10.7682	13.0338	3.98223	2.75614	1.57865	2.48996
L02T34P012R01144	7.51523	4.61731	4.58011	4.16093	6.39873	4.14301	11.3089	10.7282	3.9816	0.720462	0.868881	1.81637
L52T3KP010R00870	5.90045	3.70033	10.4217	9.50063	6.89484	5.4211	9.75199	11.1512	3.97988	2.07508	1.28281	2.17724
L53TP1P025R02371	5.59723	5.53319	11.1699	10.1854	8.88487	7.9119	10.4391	10.9058	3.97925	1.91865	1.50909	1.91771
L21T78P018R01681	12.8219	10.8464	4.74876	9.64134	7.27086	5.71152	3.03802	3.19729	3.9765	0.60799	0.548513	0.263445
TP1C163	11.0095	8.2391	15.7913	16.7718	13.2218	11.1923	14.5666	14.92	3.97605	1.69171	1.26836	1.53188
jgi|Trire2|78693|estExt_GeneWisePlus.C_110279	8.54626	8.91707	13.8695	13.9056	11.7161	10.5661	14.3041	13.2092	3.97192	1.59049	1.27594	1.57549
T78C154	4.75031	4.84725	6.55809	4.80169	10.9945	6.68073	0.990794	0.761103	3.97159	1.18361	1.84163	0.182536
TP1C57	7.75088	7.56914	13.0333	12.8995	8.37254	7.66026	8.20256	9.60555	3.97093	1.69274	1.04653	1.16241
L51TP1P019R01749	8.5712	5.74264	13.929	14.186	8.92251	5.47516	9.40677	10.4872	3.96777	1.96418	1.00586	1.38984
jgi|Trire2|79843|estExt_GeneWisePlus.C_150351	11.9848	11.1188	13.6331	14.9673	10.9216	10.5159	15.5398	18.4968	3.96533	1.23792	0.927884	1.47321
L51TP1P013R01235	6.70722	6.53707	11.5703	12.6709	6.74931	8.08126	7.86041	7.85885	3.96053	1.83031	1.11977	1.18687
L52T3KP010R00900	6.07273	4.92676	7.84093	7.91453	8.23975	7.80857	11.076	15.8747	3.95776	1.43238	1.45901	2.45018
L02T34P103R09755	11.5816	10.3236	0.404575	6.97049	7.6813	10.8803	13.269	16.0408	3.95773	0.33668	0.847357	1.33803
L03T34P014R01335	6.08049	3.84437	9.70662	11.795	5.50729	2.59717	8.35721	10.3428	3.95676	2.16644	0.816582	1.88416
T3KC123	6.14642	5.24246	7.84093	8.00447	8.38341	8.16763	11.3882	16.8747	3.95505	1.3913	1.45326	2.48163
TSTC30	9.55881	7.01872	12.7273	13.4999	7.29184	5.97594	9.68502	10.6761	3.95342	1.5821	0.800347	1.22823
L92S34P005R00408	9.40014	8.25379	11.7357	16.5766	2.55398	8.25384	5.01836	1.18675	3.95208	1.60374	0.612204	0.351486
T34C590	4.00467	2.21698	2.60013	3.21158	11.0523	4.45179	11.1345	11.9724	3.95175	0.934109	2.49196	3.71394
L51TP1P003R00273	5.61757	3.16583	10.5869	10.4108	6.13092	4.6081	5.60815	5.95529	3.95125	2.39062	1.22265	1.31651
L52T3KP010R00887	5.61757	3.16583	10.5869	10.4108	6.13092	4.6081	5.60815	5.95529	3.95125	2.39062	1.22265	1.31651
L19T52P004R01480	4.5287	3.18204	9.25496	8.55961	3.92296	3.37639	3.95969	4.91173	3.95098	2.31036	0.946648	1.15053
L20T59P005R01880	8.44139	8.31252	10.7441	10.3114	7.83487	10.0898	4.99439	3.51996	3.9491	1.25675	1.06988	0.508201
T52C7	8.44139	8.31252	10.7441	10.3114	7.83487	10.0898	4.99439	3.51996	3.9491	1.25675	1.06988	0.508201
jgi|Trire2|78773|estExt_GeneWisePlus.C_110396	19.8094	17.267	17.0001	19.2657	18.0794	19.814	8.62448	13.3376	3.94696	0.978136	1.02204	0.592345
L57TSTP018R01722	13.4238	6.75274	11.8195	15.1182	21.7555	8.48957	26.1688	32.7968	3.94545	1.3351	1.49902	2.92249
L51TP1P014R01254	7.59559	6.14496	10.0098	9.8095	8.12779	9.11333	14.3969	12.1461	3.94414	1.4424	1.25476	1.93172
L19T52P001R00272	7.5164	7.54013	13.5551	13.5553	11.7488	8.23624	12.9879	14.0755	3.94374	1.80057	1.32734	1.79745
L19T52P001R00041	3.02953	3.46107	3.65275	3.87765	5.52861	3.13659	8.84672	8.97599	3.94331	1.1602	1.33504	2.74593
T3KC43	14.0648	5.93674	13.5632	17.5945	23.0285	7.80664	28.7614	37.6409	3.94325	1.55776	1.54164	3.31986
L50TH2P011R00997	9.361	6.88007	14.2624	16.1772	9.59876	7.19577	12.9885	10.2147	3.94226	1.87423	1.03408	1.42867
TSTC80	14.925	18.3374	23.0132	22.1853	16.7017	17.7404	14.4498	16.693	3.94105	1.35885	1.03547	0.936275
L02T34P049R04519	14.0928	28.1889	28.6965	35.5377	17.0783	17.5861	7.6899	14.616	3.93762	1.5192	0.819847	0.527555
L55TSTP003R00222	7.80954	5.9194	11.219	11.1456	6.28845	5.23013	9.87572	9.94668	3.93551	1.62901	0.838999	1.44384
jgi|Trire2|110535|fgenesh5_pg.C_scaffold_21000001	13.1013	18.1796	26.9487	23.6387	14.5814	18.9454	17.6076	18.0881	3.93247	1.6172	1.0718	1.14114
L02T34P100R09432	5.16368	7.16896	10.791	9.83424	9.79969	2.17618	14.8973	16.9877	3.93173	1.67241	0.971071	2.58541
L92S34P003R00259	6.59369	5.86912	11.3322	16.4479	18.4264	12.8532	8.86061	8.16183	3.93111	2.22904	2.50984	1.36586
L55TSTP004R00316	7.03426	6.07051	11.581	15.0483	8.9001	7.05446	10.8611	11.8215	3.93068	2.03203	1.21746	1.73087
L50TH2P018R01708	13.4216	6.27372	12.14	16.3348	21.4462	7.44748	26.8948	34.9725	3.9294	1.44577	1.46703	3.14122
TP1C238	6.07545	6.51351	11.7902	13.2504	9.14687	7.95579	9.82903	8.52125	3.92858	1.98909	1.35855	1.45765
L10T34P073R06892	1.50165	3.82255	2.59743	1.65166	0.471833	2.16259	6.74252	8.88197	3.92765	0.798073	0.494802	2.93462
T3KC150	9.90206	6.97109	12.0956	14.0453	15.6112	9.6384	17.6801	23.7955	3.92747	1.54926	1.49644	2.45808
T34C707	4.6156	1.72448	8.46908	11.8407	7.00409	3.30159	2.14138	1.15987	3.92542	3.20339	1.62548	0.520695
L51TP1P017R01616	8.75178	6.66664	13.456	13.4828	7.19765	6.65266	12.1623	8.99426	3.92415	1.74718	0.898296	1.37216
L21T78P015R01351	2.39413	1.01608	6.37166	7.3773	7.61433	3.22659	9.7536	9.38472	3.92366	4.0317	3.17896	5.61207
L52T3KP004R00362	14.5423	16.7881	9.80845	7.91801	10.039	11.9618	13.7708	17.4602	3.91969	0.565791	0.702219	0.996828
L10T34P084R07935	9.26294	11.5023	2.74825	9.21716	7.09119	9.90517	0.31765	0.534726	3.91877	0.576224	0.818502	0.0410483
L02T34P020R01843	13.1509	9.67114	4.2857	2.97041	8.39579	6.04597	6.80399	5.25256	3.91763	0.317943	0.632799	0.528286
L02T34P078R07353	2.20064	4.31616	0.936835	0.459194	4.08418	3.09278	6.56015	11	3.91516	0.21422	1.1013	2.6946
L50TH2P006R00501	9.87324	9.49508	13.6574	13.205	6.55304	7.63456	10.3497	8.01687	3.91234	1.38693	0.732516	0.948277
T52C267	30.5475	36.8467	33.3995	25.806	48.5357	36.1865	20.9797	24.0506	3.91141	0.878495	1.25711	0.668162
jgi|Trire2|44434|estExt_Genewise1.C_11742	13.0233	10.0341	6.85943	9.0189	16.9162	11.7203	16.5324	17.8411	3.90866	0.688643	1.24196	1.49078
L02T34P003R00226	15.0971	6.09247	4.98253	5.55993	12.9053	14.2826	3.25904	0.70659	3.90833	0.49753	1.28308	0.18715
L51TP1P009R00825	7.65878	6.43711	11.5049	13.9877	7.18989	6.95514	8.515	7.43619	3.90805	1.80852	1.00349	1.13162
L02T34P054R05036	8.65419	5.18574	2.09816	2.04266	4.68512	3.38025	8.10287	9.90413	3.90691	0.299193	0.58276	1.30109
jgi|Trire2|77279|estExt_GeneWisePlus.C_70683	16.1922	16.5358	12.7817	11.0666	12.0232	13.2687	10.0678	10.6673	3.90674	0.728684	0.772794	0.63356
T59C140	8.08167	12.3178	15.0033	21.321	11.9156	9.02202	7.6206	7.05311	3.90351	1.78065	1.02638	0.719318
L10T34P115R10254	5.50058	4.22127	3.88928	4.57676	10.164	3.8472	12.366	13.5691	3.90341	0.870826	1.4412	2.66772
L54TP1P030R02843	7.05784	7.39619	5.53661	7.45849	12.3078	8.39855	12.7601	14.494	3.90273	0.899065	1.43257	1.88557
jgi|Trire2|70570|e_gw1.37.54.1	12.4157	12.2289	13.4423	17.2412	13.6786	14.7288	18.8116	20.6117	3.90045	1.24504	1.15269	1.59968
L10T34P085R08004	7.05898	4.14048	1.25085	0.415048	4.91722	2.38963	7.9832	7.87175	3.89452	0.148748	0.652429	1.41569
T34C762	2.88359	3.01819	9.58886	10.1509	7.85736	4.52169	5.66846	4.41336	3.89329	3.34471	2.09751	1.70827
L02T34P015R01430	12.336	10.5148	4.33864	13.2744	13.5177	8.6558	22.7081	20.4693	3.89126	0.770787	0.970364	1.88954
L50TH2P008R00744	5.44893	4.5146	12.0157	11.1027	9.49467	6.42626	9.82189	12.0599	3.89029	2.32031	1.59792	2.19618
TP1C5	8.71074	7.42478	11.432	13.4784	5.86601	6.84012	9.93816	11.1092	3.88891	1.54382	0.787463	1.30441
jgi|Trire2|123176|estExt_fgenesh5_pg.C_180195	3.60436	3.22935	3.21258	1.46376	11.0889	3.5567	11.0896	15.195	3.88498	0.684305	2.14314	3.84632
TH2C68	6.76358	4.04764	8.39567	9.75775	7.45646	4.73485	12.7201	11.5942	3.87708	1.67913	1.12765	2.24899
T34C291	22.2242	13.3334	18.9798	22.685	32.6753	17.8306	6.33976	0.470503	3.8737	1.17175	1.4204	0.191527
jgi|Trire2|54005|e_gw1.1.1508.1	18.0957	13.5739	11.9661	15.1748	10.6708	12.4952	7.39458	6.98183	3.87256	0.857003	0.731489	0.45395
jgi|Trire2|63347|e_gw1.12.328.1	48.2509	47.8761	44.9602	45.2826	37.0039	45.1958	34.9477	38.4292	3.87203	0.938787	0.855115	0.763332
T11C147	13.6289	15.173	17.9024	18.8079	17.3932	20.8543	21.0625	22.6557	3.87012	1.27457	1.32795	1.51789
TH2C9	5.56549	6.1373	11.6233	11.0155	10.3087	9.28324	10.5199	13.2171	3.86664	1.93448	1.67412	2.02832
jgi|Trire2|79708|estExt_GeneWisePlus.C_140491	8.27003	12.1439	12.4282	10.8865	10.1666	10.675	17.0803	16.5248	3.8634	1.1421	1.02095	1.64618
L52T3KP002R00190	4.99721	4.12617	9.09446	7.94299	6.93923	3.96108	10.0206	12.3943	3.86254	1.86745	1.19477	2.45687
T34C196	2.79956	0.297332	0.68908	0.479646	3.23824	0.137312	16	7.32059	3.86067	0.377387	1.08998	7.53033
L52T3KP007R00599	9.07507	4.43908	8.5132	10.4402	9.23126	4.68635	17.703	14.4144	3.86065	1.40248	1.02985	2.37657
T34C564	9.50221	9.78659	16.6399	17.4839	12.0986	10.1353	17.6977	12.825	3.85995	1.7691	1.15268	1.58241
L51TP1P018R01643	7.2974	6.53286	11.7613	13.1626	8.01063	6.24082	9.34888	10.5168	3.85843	1.80213	1.03046	1.43639
L03T34P048R04470	3.08813	1.47392	0.327323	0.106043	7.52892	1.70802	9.58792	8.46472	3.85776	0.0949935	2.02473	3.95713
T34C154	10.4052	7.5064	1.03706	3.92133	8.50507	7.1147	4.16763	2.53592	3.85042	0.276826	0.872049	0.374258
L55TSTP007R00640	5.40227	4.42711	7.79801	7.53843	6.38981	5.49884	9.8062	13.2089	3.84832	1.56027	1.2095	2.34146
L56TSTP016R01480	7.22363	6.29392	14.1996	11.9536	8.69844	6.9405	8.38324	9.52735	3.8443	1.93476	1.15694	1.32499
T34C659	3.6386	0.293143	2.85938	1.75195	6.12081	0.329913	16.0208	9.46475	3.84101	1.17285	1.64068	6.48202
L50TH2P017R01540	7.47957	6.74082	11.9726	13.0406	8.16613	7.77407	8.8062	9.05173	3.84045	1.75897	1.12094	1.2558
L51TP1P018R01728	7.56797	6.2965	12.0339	12.8015	7.68485	7.74031	9.5547	8.69029	3.83892	1.7913	1.11257	1.31595
T34C101	11.0738	5.80173	0.318614	3.00363	3.99399	4.5907	9.06852	10.7579	3.83674	0.196867	0.508705	1.17486
L52T3KP016R01464	10.9168	11.4887	17.7531	21.8999	13.7097	7.95416	15.3408	18.1814	3.83599	1.76978	0.966898	1.49616
L51TP1P002R00166	6.62208	6.05473	14.8684	14.8312	11.2878	6.07782	10.5418	13.6181	3.8355	2.34283	1.36987	1.90584
L57TSTP017R01562	10.0613	8.14792	15.3266	15.8924	15.116	12.4109	14.1158	16.0545	3.83502	1.71446	1.5117	1.65687
L56TSTP016R01531	6.58575	5.71525	12.3362	12.1291	8.62656	8.15138	8.19171	10.1521	3.83365	1.98888	1.36395	1.49125
L51TP1P004R00337	8.94916	5.05682	8.90394	8.66842	7.51942	5.09933	13.5784	13.2476	3.83348	1.25463	0.900954	1.91533
L03T34P046R04252	4.08298	0.564217	1.05953	0.598279	3.56716	0.711131	7.63298	8.44376	3.83306	0.356734	0.920618	3.45945
L55TSTP003R00256	8.38376	8.51688	12.6343	13.5078	7.52877	8.48326	8.78896	8.63287	3.83132	1.54681	0.947421	1.03084
L52T3KP019R01812	5.98968	5.09119	7.84093	7.76028	8.09257	7.99055	10.9529	15.8747	3.83015	1.40794	1.45143	2.42108
L02T34P128R11241	10.3113	7.15606	5.47955	7.76354	8.44083	6.39242	2.32849	0	3.82895	0.75816	0.849196	0.133305
L51TP1P004R00323	6.6913	7.30061	12.9386	12.4812	9.94492	9.00378	9.1471	9.43723	3.82809	1.81674	1.35426	1.32822
L52T3KP007R00624	7.22635	5.20883	8.9304	9.85143	8.24907	6.43462	12.9251	11.8802	3.8266	1.51038	1.18082	1.99477
L53TP1P025R02400	10.6832	12.5789	14.6897	15.1117	8.93726	9.66378	9.94188	10.1336	3.82651	1.28111	0.799628	0.863011
L92S34P006R00527	1.55548	1.12542	0.784184	0.271083	6.46113	2.90503	6.87576	6.50561	3.82648	0.393624	3.49366	4.99137
jgi|Trire2|45736|estExt_Genewise1.C_31083	14.1194	13.8009	5.82579	8.3854	11.4804	18.8829	17.1369	17.8564	3.82536	0.508992	1.0875	1.25333
jgi|Trire2|121095|estExt_fgenesh5_pg.C_50505	14.0675	13.8071	17.6529	16.2488	11.5785	10.2262	10.3387	12.785	3.82448	1.21622	0.782241	0.829561
jgi|Trire2|69695|e_gw1.30.99.1	14.6122	14.5841	19.6066	18.3524	13.3401	16.3712	9.74801	12.8097	3.82097	1.30013	1.01764	0.772621
T52C192	5.67024	7.82789	14.2356	11.951	10.047	8.33373	11.7466	12.5455	3.82035	1.94002	1.36172	1.79966
TSTC51	13.5868	7.00936	12.3948	16.1182	21.7555	8.51216	26.2591	32.8096	3.81957	1.38438	1.46958	2.86795
L21T78P015R01386	1.32873	1.24559	5.12312	7.78963	4.12929	5.24412	0.695752	1.16075	3.81952	5.016	3.64113	0.721164
T34C438	4.27565	3.78029	4.2015	4.7859	4.15582	6.35241	11.2457	8.89064	3.81888	1.11562	1.30441	2.49956
jgi|Trire2|51426|estExt_Genewise1.C_230104	4.61034	8.2387	1.83085	4.07416	8.58868	8.6064	9.46559	12.2004	3.81854	0.459568	1.33824	1.6862
L11T34P096R09066	0.920467	0.638651	10.1808	6.25276	4.20397	0.682152	1.2964	1.21221	3.81669	10.5403	3.1339	1.60899
L56TSTP011R01054	7.05924	8.1276	13.9009	12.5928	9.80387	8.85027	11.2754	11.5096	3.81318	1.74452	1.22831	1.50031
jgi|Trire2|120605|estExt_fgenesh5_pg.C_40104	40.9681	39.512	47.6179	51.1151	34.3407	42.2514	43.7312	43.3445	3.8126	1.2268	0.951691	1.08195
L51TP1P002R00185	8.18255	7.43193	13.2921	12.4547	6.69653	6.79082	7.75388	10.4412	3.8125	1.64891	0.863772	1.16527
TP1C180	7.91649	6.50445	11.2401	13.601	6.36503	6.61863	6.59566	8.05756	3.81219	1.72257	0.900334	1.01611
T34C113	15.3788	7.029	1.43898	2.02929	5.56508	5.69365	19.5142	11.5489	3.8101	0.15478	0.502448	1.38626
L52T3KP011R01020	8.40446	6.75415	13.0235	13.9912	10.6907	10.1888	11.6806	11.2696	3.80739	1.78214	1.37741	1.514
L51TP1P016R01465	6.50845	5.89527	11.5584	12.5737	8.73236	8.38902	9.7721	8.5836	3.80582	1.94555	1.38034	1.47986
jgi|Trire2|119931|estExt_fgenesh5_pg.C_10902	7.43779	11.6428	6.05404	5.96641	11.1556	13.6335	5.37709	5.29141	3.8025	0.629982	1.29917	0.559127
jgi|Trire2|123261|estExt_fgenesh5_pg.C_190159	8.40786	6.88555	13.4336	11.9488	10.7444	9.81968	12.7917	13.8133	3.80192	1.6597	1.34464	1.73964
L02T34P050R04653	9.29491	4.19227	4.02885	14.8517	10.9076	4.48483	20.1377	24.9643	3.80179	1.39989	1.14127	3.34406
TSTC3	7.90291	6.05747	12.8611	12.6859	7.67735	7.68324	10.3842	8.58885	3.80095	1.82997	1.1003	1.35907
L10T34P077R07209	18.9881	15.0657	11.0382	10.7324	17.869	10.1123	21.7915	22.6125	3.80004	0.639302	0.82168	1.30394
L55TSTP005R00450	7.62108	6.99594	13.0001	12.4799	9.4513	8.08496	12.2262	10.8126	3.79776	1.74317	1.19972	1.57616
L51TP1P017R01581	6.16404	6.65929	11.9358	11.6907	8.33989	7.56757	9.43268	9.71634	3.79721	1.84247	1.24051	1.4933
L55TSTP005R00473	7.11751	5.78112	12.0535	12.9039	7.95294	8.47593	9.0014	10.8814	3.79626	1.93488	1.27369	1.54147
L12T11P089R08386	7.32043	7.86705	13.7121	13.0361	9.75368	7.69416	8.45182	9.38312	3.7956	1.7612	1.14883	1.17432
TP1C133	9.89419	10.626	12.0574	11.5795	11.2534	12.501	15.2712	19.2041	3.79319	1.15189	1.15761	1.68007
TP1C90	8.19597	9.73241	13.969	15.5026	7.39862	9.37031	10.683	8.18504	3.79206	1.64385	0.935329	1.05241
L02T34P127R11127	4.51227	3.59709	2.57966	2.74372	3.32696	2.67792	8.07555	7.46963	3.78907	0.656449	0.740487	1.91694
L21T78P015R01377	3.22616	1.3131	1.70878	1.92057	7.1576	6.41126	0.0548724	1.81475	3.78839	0.799547	2.98922	0.41188
T52C94	15.8234	19.3199	12.988	10.3555	7.87002	10.4957	13.1893	16.0516	3.78595	0.664236	0.522596	0.832047
L54TP1P031R02903	6.97332	6.7984	11.8527	10.4721	11.475	6.45004	14.3848	21.0505	3.78478	1.62107	1.30158	2.57304
jgi|Trire2|56211|e_gw1.3.589.1	18.9215	17.3864	24.8828	24.6418	17.2963	21.992	24.2007	24.2747	3.78243	1.36401	1.08208	1.33512
jgi|Trire2|121652|estExt_fgenesh5_pg.C_80274	29.5785	29.7449	31.3928	35.0869	20.9866	26.9732	24.8066	26.3791	3.78116	1.12063	0.808447	0.862826
L56TSTP013R01177	6.7584	5.62222	14.8012	11.4114	8.59439	7.25451	9.49349	8.82245	3.77953	2.11723	1.28014	1.4794
jgi|Trire2|109341|fgenesh5_pg.C_scaffold_15000143	22.3033	24.5738	34.585	33.6418	25.4669	29.0343	28.2685	35.8542	3.77895	1.45544	1.16264	1.36789
L02T34P055R05109	15.5289	9.47798	3.1989	5.86918	16.8971	8.43267	1.73256	1.09481	3.77663	0.362623	1.01291	0.113064
jgi|Trire2|122378|estExt_fgenesh5_pg.C_120042	22.2774	23.233	24.2482	25.9935	17.846	19.9084	23.3469	24.4251	3.77621	1.10396	0.829577	1.04969
jgi|Trire2|122284|estExt_fgenesh5_pg.C_110199	16.8146	17.5653	10.5961	13.3906	11.0119	13.7015	10.6671	7.07379	3.77329	0.697695	0.718835	0.516025
L02T34P069R06492	7.78605	3.88722	0.950569	1.27177	6.75773	5.64467	12.9578	8.02599	3.77097	0.190378	1.06246	1.7976
jgi|Trire2|121620|estExt_fgenesh5_pg.C_80207	15.7977	14.8647	8.78566	10.2236	9.63408	11.8909	13.3614	15.0961	3.76503	0.619952	0.701997	0.928088
L02T34P017R01590	8.54499	5.72904	4.87277	2.47391	8.87359	4.67647	13.778	11.4099	3.76426	0.514688	0.94928	1.7646
L15T34P117R10395	12.6386	15.7082	15.4321	32.3328	14.3082	16.1797	1.41545	3.75089	3.76124	1.68502	1.07553	0.182255
L22T11P124RH11	1.43774	1.72092	3.85613	1.77248	3.90096	2.64046	7.17226	7.77301	3.76086	1.78196	2.07095	4.73152
L11T34P090R08446	9.10237	7.76364	0.701071	5.50781	4.15971	4.41685	0.199467	0.739848	3.75993	0.36813	0.508512	0.0556927
jgi|Trire2|54042|e_gw1.1.1305.1	17.3495	16.3774	15.6328	18.1415	13.1504	12.3049	18.762	22.9186	3.75485	1.00141	0.754747	1.23583
L10T34P081R07608	8.53103	6.89958	11.2571	8.51543	4.8007	5.20272	4.25315	2.90641	3.75455	1.28138	0.648284	0.463984
TP1C249	6.83306	8.01305	13.1895	13.0739	9.60392	8.22908	8.25566	9.34906	3.75407	1.76904	1.20119	1.18581
L21T78P018R01700	3.2619	3.71459	3.17791	4.23018	6.25054	5.15546	7.99407	11.006	3.74953	1.06186	1.63492	2.72344
T34C339	7.21123	4.76313	2.02726	0.612843	9.73299	7.91459	8.11403	15.1967	3.74511	0.22048	1.47378	1.94672
jgi|Trire2|121073|estExt_fgenesh5_pg.C_50461	25.2565	24.4328	20.3787	21.4885	16.0526	19.2842	19.8949	21.6417	3.74458	0.842578	0.711154	0.835926
L50TH2P017R01562	7.72831	9.27163	12.7692	15.2235	7.11381	9.12587	6.67528	8.62918	3.74211	1.64664	0.955278	0.900265
L10T34P077R07196	7.0391	7.42796	15.6207	9.02509	9.71573	10.0167	3.82651	2.18259	3.74022	1.70358	1.36395	0.415365
L02T34P004R00307	1.35023	1.42681	1.11751	1.98464	9.46282	4.68826	8.05418	6.63451	3.73713	1.11707	5.09573	5.28932
L21T78P020R01864	4.8418	4.34472	1.23196	4.2493	11.5546	8.31257	3.64903	4.7019	3.73634	0.596664	2.16265	0.909043
L02T34P128R11220	8.74576	8.97754	6.41693	11.6208	5.54613	4.45065	2.46095	1.00783	3.73631	1.01774	0.564048	0.195719
T3KC154	5.37573	2.61654	6.26902	6.79391	15.7663	10.0217	3.33544	6.12617	3.73218	1.63445	3.22661	1.18384
L21T78P006R00489	5.0495	3.29238	4.58399	5.2876	4.61704	2.61946	8.60457	12.0115	3.73121	1.18338	0.867491	2.4714
L14T53P132R01130	7.32134	5.37425	4.15609	4.40434	7.54243	5.2289	9.93209	12.9076	3.73071	0.674284	1.00597	1.79902
jgi|Trire2|74731|estExt_GeneWisePlus.C_20346	17.5355	17.5819	21.2226	22.3127	15.3202	14.7599	15.7918	19.0391	3.73025	1.23971	0.856556	0.991842
L21T78P014R01256	2.2508	0.827792	0.930678	1.85606	1.99112	0.528896	8.96091	5.65143	3.72992	0.905198	0.81856	4.74643
L51TP1P012R01152	10.017	7.09895	12.6962	15.1554	8.47664	6.42265	12.1286	12.6458	3.72637	1.62723	0.870491	1.44745
L21T78P005R00431	3.56144	1.50338	1.25087	2.99546	3.42745	0.948118	8.76178	7.45912	3.72315	0.838396	0.863914	3.20266
L19T52P002R00699	6.19348	6.34642	2.13273	2.9771	10.1021	6.86803	10.0858	18.5386	3.72144	0.407485	1.35329	2.28267
L51TP1P013R01244	8.50008	6.46726	12.5979	13.0609	7.79269	6.13222	9.5024	8.21102	3.72014	1.71432	0.930353	1.18347
L02T34P066R06129	2.63406	2.19276	0.406137	0.642785	1.44534	1.75568	8.89395	5.19964	3.71857	0.217311	0.663175	2.91985
L92S34P001R00001	1.41733	2.70344	2.07284	5.31697	1.18258	1.72704	6.9528	9.6106	3.71489	1.79331	0.706086	4.01949
jgi|Trire2|80961|estExt_GeneWisePlus.C_210259	27.743	27.5299	28.2042	29.1062	19.6925	24.8134	22.5111	17.1303	3.71427	1.03686	0.805204	0.717195
L02T34P103R09739	2.52128	1.53841	2.96814	4.46616	3.31114	1.1117	9.08092	7.01632	3.71258	1.83125	1.08945	3.96514
L92S34P001R00040	5.45888	3.28511	4.18304	7.5095	9.88077	6.56481	0.220535	0.283059	3.7108	1.33721	1.88079	0.0575932
T3KC7	5.91355	3.3479	11.8595	11.8452	7.97263	4.14109	8.77083	8.21687	3.71026	2.55951	1.30797	1.83424
L15T34P122R10885	9.32232	9.13217	6.44291	0.0504561	10.6209	11.5055	11.0661	13.8943	3.70924	0.351858	1.19897	1.35254
L13T11P094R08887	4.50038	4.60183	9.43437	6.81244	7.40472	6.01666	10.3522	11.8725	3.70761	1.78493	1.47452	2.44168
L10T34P085R08036	3.27331	1.35782	1.03408	0.201329	4.49007	0.824882	6.79203	10.6072	3.70589	0.266761	1.14766	3.75701
jgi|Trire2|102489|fgenesh5_pg.C_scaffold_1000122	10.0257	7.3823	14.5715	14.5928	11.013	8.16299	8.36036	8.19988	3.70548	1.67534	1.10156	0.951301
L52T3KP006R00534	7.6378	8.95947	9.24657	11.0631	14.2361	11.6386	13.9176	16.646	3.70458	1.22368	1.55898	1.84148
jgi|Trire2|77764|estExt_GeneWisePlus.C_80856	25.8773	28.1732	33.8302	35.3144	24.7373	29.1595	27.5124	30.1882	3.7042	1.27926	0.997155	1.06753
jgi|Trire2|56864|e_gw1.3.184.1	11.733	10.8299	16.1558	12.9846	8.47351	6.49102	10.8327	10.7982	3.70385	1.29152	0.663235	0.958695
L55TSTP003R00240	4.81421	5.45045	12.8199	10.558	11.577	8.3577	10.611	12.1708	3.70188	2.27751	1.94207	2.21944
L51TP1P020R01881	8.01926	6.79731	12.4963	13.6488	8.74558	6.5731	9.89155	11.3405	3.70153	1.76458	1.03389	1.433
jgi|Trire2|119860|estExt_fgenesh5_pg.C_10728	37.1332	34.191	43.6932	41.9302	31.5786	36.4246	38.0435	41.5139	3.7009	1.20048	0.953437	1.11543
jgi|Trire2|123540|estExt_fgenesh5_pg.C_230070	31.8674	36.8268	37.7171	41.1521	35.1822	33.6072	30.4227	30.1829	3.70021	1.14812	1.00139	0.882252
L51TP1P004R00363	8.25928	6.37488	7.11528	9.46822	8.81634	6.63906	12.7267	17.8747	3.70019	1.1332	1.05612	2.0911
L53TP1P028R02627	6.45597	7.76002	14.1805	11.9878	12.5342	8.45453	14.785	14.1082	3.69929	1.84077	1.47642	2.03245
L02T34P015R01384	6.61453	2.07569	3.79767	0.290957	6.94845	2.53883	10.5099	14.4974	3.69721	0.470485	1.09172	2.87763
TP1C144	10.7791	8.69721	13.3811	14.4711	9.02672	9.89608	8.37264	7.45574	3.69676	1.43005	0.97158	0.812699
jgi|Trire2|102711|fgenesh5_pg.C_scaffold_1000344	24.5276	25.8724	28.8085	28.2807	22.7427	24.3717	21.45	23.4871	3.69675	1.13272	0.934809	0.891608
T59C72	4.53656	4.29184	11.1494	9.76462	9.67981	6.05497	4.51418	4.53192	3.69551	2.36894	1.78229	1.02466
L53TP1P021R01992	10.9813	9.48468	12.1664	11.8402	12.9399	10.7294	15.8321	21.4148	3.69462	1.173	1.15651	1.81994
L51TP1P010R00946	9.64172	9.40657	15.2751	15.1427	11.8482	8.81061	14.3289	13.2232	3.69409	1.59688	1.08455	1.44643
jgi|Trire2|76515|estExt_GeneWisePlus.C_50631	44.3253	42.7805	42.0047	44.6135	32.9074	38.4714	38.8193	35.579	3.69365	0.994401	0.819449	0.854113
L92S34P005R00406	13.2947	4.13326	1.02273	1.75886	6.72423	3.32201	13.8841	13.2939	3.69041	0.159606	0.576444	1.55945
L03T34P048R04481	7.68148	4.10426	5.74812	10.975	9.61591	7.37876	0.0221718	0.210015	3.68925	1.41893	1.44197	0.0197006
L55TSTP004R00349	6.34093	6.11145	10.6552	11.5536	5.87616	6.24035	7.81945	9.14164	3.68848	1.7835	0.973028	1.36208
jgi|Trire2|62493|e_gw1.10.39.1	19.367	21.4864	21.9124	21.0871	13.5123	16.5672	13.2638	17.0704	3.68668	1.05253	0.73628	0.742513
TH2C104	11.2526	14.1712	15.9294	15.6444	6.90232	8.79105	12.2467	16.5246	3.6852	1.2419	0.61727	1.13166
L50TH2P014R01266	10.0646	6.0178	13.7013	17.542	9.25593	7.39511	8.90795	9.22216	3.6851	1.9427	1.03536	1.12733
L19T52P003R01079	7.15575	5.5882	5.09896	6.79839	12.3133	7.96579	2.41895	1.93953	3.68388	0.933568	1.59127	0.342004
L51TP1P006R00540	9.30682	8.43862	15.377	15.3785	10.3618	8.44093	8.47055	12.0516	3.68332	1.73315	1.05958	1.15647
TP1C31	9.30682	8.43862	15.377	15.3785	10.3618	8.44093	8.47055	12.0516	3.68332	1.73315	1.05958	1.15647
L09T11P065R06034	9.09552	9.39618	5.94518	6.32159	6.1765	9.17406	2.80189	3.19102	3.6824	0.663366	0.830132	0.324087
L55TSTP006R00483	7.60932	5.39214	12.891	12.8542	8.49735	5.26558	8.27548	7.11413	3.6804	1.98018	1.05857	1.18368
L50TH2P004R00312	8.9491	6.39815	8.14507	8.68802	14.1914	8.99464	14.8323	21.4075	3.67791	1.09681	1.51076	2.36132
L54TP1P033R03116	8.54015	6.33721	13.3287	13.6795	9.61197	8.18471	9.20383	7.27894	3.67661	1.81539	1.19623	1.10791
jgi|Trire2|33586|gw1.9.309.1	6.48785	5.90898	2.47093	3.7475	5.14642	4.78888	8.96734	8.42926	3.67653	0.501615	0.801438	1.40331
L02T34P003R00271	12.0036	7.14868	3.96297	0.423982	12.9275	8.96716	4.94369	4.34963	3.67532	0.229056	1.14319	0.485233
L02T34P126R11034	7.58505	5.06927	11.1972	4.98343	13.7379	8.54829	0.253791	0.0529371	3.67462	1.27866	1.76115	0.024239
jgi|Trire2|81785|estExt_GeneWisePlus.C_270218	27.2986	28.401	24.0318	23.9538	23.4655	24.3299	22.6085	22.1588	3.6727	0.861507	0.858093	0.803727
T3KC92	10.4126	6.66643	8.78321	11.0477	14.4273	7.41514	17.3982	24.2951	3.66797	1.16112	1.2789	2.44119
L52T3KP009R00837	6.92751	4.3419	10.0187	9.79375	9.00928	6.60234	11.6448	13.0622	3.66725	1.75808	1.38531	2.1924
L02T34P126R11054	9.50503	3.27096	2.73844	1.47803	2.019	1.55141	12.0619	8.80855	3.6668	0.330031	0.279463	1.63356
L55TSTP002R00119	3.79046	4.65749	8.18239	8.30084	7.82865	5.46226	9.76201	10.9797	3.66561	1.95115	1.57327	2.45523
jgi|Trire2|63088|e_gw1.11.100.1	10.4378	8.25597	14.8958	18.4632	14.0983	12.1315	11.1888	11.2065	3.66378	1.7845	1.40313	1.19801
L52T3KP009R00796	6.93092	7.02643	12.2403	12.836	8.30614	7.90806	8.16305	9.9322	3.66298	1.79663	1.1617	1.29647
jgi|Trire2|108476|fgenesh5_pg.C_scaffold_12000095	9.26143	7.01488	3.57931	3.78507	7.55543	7.5864	3.83918	2.96646	3.66141	0.45246	0.930299	0.418131
L50TH2P001R00093	7.09221	7.28849	13.5533	11.9337	7.45735	8.40551	8.5474	9.74272	3.66034	1.77231	1.10307	1.27185
L21T78P020R01910	6.40918	9.48472	4.7484	5.75307	2.00137	3.46447	8.39647	10.8286	3.65977	0.660723	0.343895	1.20959
L51TP1P012R01067	6.21153	5.50993	11.0594	14.5333	9.47379	8.58333	9.60956	10.7151	3.65895	2.18341	1.54052	1.73397
L07T11P037R03480	4.88273	4.57554	9.95253	10.793	6.10255	3.84236	6.74361	8.54153	3.65867	2.19338	1.05145	1.61606
L02T34P056R05177	11.8606	3.69714	0.126487	1.75886	5.48708	2.31316	11.8841	12.1393	3.65478	0.121184	0.501375	1.54415
L10T34P102R09637	6.05824	5.98191	7.71879	4.27661	5.08548	1.63498	10.213	14.9288	3.65288	0.996283	0.558172	2.08817
L56TSTP012R01064	9.45972	6.6467	7.964	8.21667	16.6144	8.30961	16.8503	21.1701	3.65093	1.00461	1.54746	2.36057
jgi|Trire2|77672|estExt_GeneWisePlus.C_80657	17.1751	17.6513	24.7069	22.229	15.8208	17.2997	17.897	21.3059	3.64817	1.34771	0.951015	1.12566
L57TSTP018R01653	5.94318	5.25117	12.0804	11.0984	9.29487	8.10439	8.18435	9.58054	3.6475	2.07059	1.55429	1.58695
L53TP1P026R02412	5.69217	5.48601	12.6232	9.74557	8.44126	7.30503	10.804	11.0454	3.64736	2.00111	1.40866	1.95465
L21T78P008R00719	6.17108	3.53996	2.9715	1.14703	4.16371	2.57218	7.99287	9.43567	3.64599	0.424109	0.693632	1.79471
L51TP1P016R01533	6.73113	7.0818	11.8869	13.2709	6.22477	8.44421	9.46039	11.0965	3.64488	1.82133	1.06197	1.48823
jgi|Trire2|123674|estExt_fgenesh5_pg.C_250029	11.5155	10.1474	18.9968	17.2821	14.8849	14.3287	15.4838	20.5782	3.64299	1.67471	1.34856	1.6647
L21T78P011R00976	7.07364	6.72985	8.2919	8.52202	5.06773	4.92473	3.42005	3.18083	3.64082	1.21809	0.723908	0.478204
L21T78P016R01488	6.43437	5.70929	4.97892	6.82147	19.2511	8.51279	15.8927	20.6968	3.63968	0.971732	2.28629	3.01305
T34C884	20.2755	19.132	17.6331	23.3027	11.3338	8.03844	16.3729	8.72668	3.63915	1.03878	0.491587	0.636924
L10T34P113R10136	7.28077	7.63258	0.715508	1.00834	5.83364	4.78668	6.29171	12.1671	3.63625	0.115591	0.712135	1.23774
T34C271	8.15117	11.1279	7.45114	10.9296	15.526	10.2872	3.68414	2.89219	3.63537	0.953404	1.33892	0.341112
L50TH2P020R01830	7.50377	5.37141	11.5712	12.8203	8.38925	6.41765	10.3326	10.7039	3.63172	1.89446	1.15003	1.63388
jgi|Trire2|122592|estExt_fgenesh5_pg.C_130202	18.7376	17.5159	12.3399	14.371	15.412	17.1102	12.6585	12.2443	3.63083	0.736781	0.897078	0.686907
