# Supplementary material for: Gene expression analysis of the biocontrol fungus Trichoderma harzianum in the presence of tomato plants, chitin, or glucose using a high-density oligonucleotide microarray
Source: BMC Microbiol. 2009 Oct 13;9:217. doi: 10.1186/1471-2180-9-217 (PMC2768740; doi:10.1186/1471-2180-9-217)
Supplement: Additional file 3 — Table S3. List of 257 selected Trichoderma transcripts whose probe sets afforded significant up-regulation (fold-change higher that 2.0 and FDR = 0.23) in microarray experiments after hybridization with cDNA from T. harzianum CECT 2413 grown for 9 hours in MS medium in the presence of tomato plants (MS-P) in comparison with the control condition in MS medium alone. Expression values of these probe sets obtained from the fungus grown in chitin- (MS-Ch) and glucose- (MS-G) containing MS media are also shown. [file 1471-2180-9-217-S3.XLS]

## Sheet: Sheet1
Table S3. List of 257 selected Trichoderma transcripts whose probe sets gave significant up-regulation
(fold-change higher that 2.0 and FDR = 0.23) in microarray experiments after hybridization with cDNA from T. harzianum CECT 2413
grown for 9 hours in MS medium in the presence of tomato plants (MS-P) in comparison with the control condition in MS medium alone.
Expression values of these probe sets obtained from the fungus grown in chitin- (MS-Ch) and glucose- (MS-G) containing MS media are also shown.
Sequence name				Processed expression data							Fold
	MS-1	MS-2	MS-P1	MS-P2	MS-Ch1	MS-Ch2	MS-G1	MS-G2	d-value	MS-P vs MS	MS-Ch vs MS	MS-G vs MS
T3KC42	5.99816	10.4128	36.804	37.7795	17.0997	16.33	6.83148	6.4845	74.4763	4.54474	2.03704	0.811409
L03T34P014R01270	4.051	8.76787	34.1932	34.8681	16.9049	13.9129	2.45808	1.47034	61.5149	5.38746	2.4041	0.306456
L03T34P045R04169	1.67608	7.18169	31.6632	33.0581	15.2155	13.2884	2.34175	0.470335	51.0834	7.30672	3.21795	0.31747
L02T34P068R06358	2.59143	8.6609	32.2593	35.6629	15.6591	14.0737	1.54004	1.08719	46.2578	6.03629	2.64236	0.233483
T34C434	2.09688	8.42811	34.7487	36.6313	16.906	13.0761	3.75986	2.30617	43.3423	6.78195	2.84866	0.576346
T34C368	3.26251	8.46701	31.5766	35.6752	15.6995	13.3436	3.07421	1.1555	42.3641	5.73356	2.47607	0.360604
T34C242	7.7424	7.00887	31.5122	30.5242	12.4748	7.84575	10.4259	11.9149	40.3043	4.2055	1.37754	1.5145
L08T34P063R05860	0.757042	0.170724	0.795917	1.11513	1.5072	0.578301	15.7937	17.8952	37.7306	2.05984	2.24788	36.3118
L02T34P026R02412	2.07759	6.88359	28.7024	30.7912	16.3773	12.1398	2.43897	0.864479	37.0719	6.63903	3.18229	0.36864
L52T3KP007R00643	5.19961	7.11949	27.3379	25.8403	15.2891	11.8773	6.54989	5.32392	37.0042	4.31673	2.20522	0.963854
L10T34P112R10010	6.31957	5.08329	26.6361	23.8126	8.78089	7.21332	7.59461	10.0712	32.3913	4.42422	1.40265	1.54924
TSTC160	10.6837	9.23882	29.6136	31.6696	13.4987	9.84364	12.986	15.6716	29.8212	3.07608	1.17166	1.43846
L51TP1P006R00484	10.8161	10.1128	25.1573	26.8318	11.7441	9.42935	12.4238	11.6639	29.3843	2.48407	1.01168	1.15092
L05T34P052R04876	0.580331	0.780643	1.69341	1.06909	0.597417	0.457177	13.1974	15.2993	27.2398	2.0298	0.774881	20.9385
T34C669	0.0724051	0.0660865	1.02114	0.880834	12.8709	12.1243	0.0724549	0.0377378	26.7963	13.7335	180.481	0.795663
TP1C2	8.55637	8.28058	24.388	28.8124	10.0728	8.3628	10.849	11.4065	26.5331	3.15974	1.09495	1.32182
TP1C12	6.33516	4.97647	23.6405	25.4759	9.91908	5.80448	9.36835	10.8864	25.3574	4.34211	1.39004	1.79062
TP1C33	6.30875	4.96111	23.1767	23.5613	9.90705	5.73048	8.99777	9.67487	24.9337	4.14717	1.38755	1.65687
L92S34P005R00458	4.88496	6.19241	15.0056	17.0935	6.23361	5.73796	2.23788	1.59391	20.8314	2.89772	1.08072	0.345911
TSTC84	8.56058	10.4315	30.7919	35.1317	11.653	9.00575	13.8026	20.1545	20.7459	3.47111	1.08775	1.78796
L52T3KP010R00895	4.94368	5.62	22.3962	21.9299	13.2779	8.29416	6.63107	5.34244	19.9855	4.19609	2.04209	1.13346
L52T3KP009R00811	9.25111	12.6546	29.2994	25.4957	12.794	11.547	12.6087	10.4094	18.7019	2.50141	1.11117	1.05078
T34C302	14.2459	10.1045	25.1459	27.178	25.8207	17.6587	0.774028	0.881165	18.4535	2.14879	1.78557	0.0679739
L50TH2P017R01594	8.42286	5.36914	27.4849	29.7384	13.3548	6.52477	12.6328	13.3961	17.9518	4.14902	1.44138	1.88725
L51TP1P005R00418	9.40184	11.6725	32.3508	36.1929	12.5592	9.65265	14.6916	22.3875	17.9274	3.25247	1.05397	1.75944
T34C798	6.50177	9.06096	17.6195	22.0935	6.95378	7.96659	2.75963	1.74034	17.7401	2.5518	0.958724	0.28915
L50TH2P014R01277	8.39649	10.1035	28.7919	34.5146	11.2357	8.88538	13.5826	19.4625	17.7129	3.42198	1.08763	1.78622
TP1C40	8.39649	10.1035	28.7919	34.5146	11.2357	8.88538	13.5826	19.4625	17.7129	3.42198	1.08763	1.78622
TSTC55	9.19572	11.105	31.3508	36.1929	12.4617	9.39601	14.5251	22.1545	16.5263	3.32717	1.0767	1.80682
L51TP1P003R00268	11.7796	15.3585	38.4489	40.7599	16.9777	11.8148	20.1201	28.8623	16.472	2.91874	1.06096	1.80493
T52C275	7.06441	6.98162	15.2935	14.6127	11.8585	11.5039	4.32021	4.32076	16.2648	2.12915	1.66327	0.61519
TSTC7	8.3457	12.3109	27.3694	23.9259	12.1595	10.8571	11.9898	10.2006	16.0128	2.48325	1.11425	1.07426
TSTC171	7.1884	7.71183	25.0721	26.4524	11.4017	7.06769	11.8035	16.8686	15.9606	3.45797	1.23954	1.92427
T34C764	0.993987	1.06144	4.88884	4.38603	17.6496	13.0209	2.16488	1.73951	15.9603	4.51238	14.9217	1.89955
TSTC12	9.84881	13.0211	36.962	41.5995	14.5546	11.1732	16.7847	26.8264	15.8695	3.43514	1.12496	1.90692
L03T34P014R01259	11.2348	16.8136	26.4241	30.2633	5.66986	1.20267	10.1445	14.6993	15.7198	2.02105	0.245024	0.885744
T3KC35	6.53276	7.44195	23.7699	23.5871	15.4948	9.51297	8.71615	8.03907	15.6243	3.38877	1.7895	1.19897
TP1C204	9.25232	11.7471	31.4383	37.5758	12.3394	9.77916	14.6337	22.139	15.6116	3.28648	1.05329	1.75113
T11C75	13.1283	18.981	33.63	33.8863	18.5063	13.8119	15.3494	16.8301	15.5747	2.1027	1.0065	1.00219
TP1C212	9.24922	9.72393	31.0894	30.1316	16.1729	8.6346	16.9073	20.1751	15.549	3.22672	1.3075	1.95447
T34C407	13.1155	20.8007	32.0631	39.6051	5.29793	1.20267	11.5086	17.8477	15.0138	2.1131	0.191667	0.865556
L10T34P076R07115	0.858904	0.882692	2.17899	3.00621	0.552129	0.933267	12.0657	17.0521	14.9051	2.97727	0.852893	16.719
L55TSTP005R00477	8.98441	10.6096	29.0427	34.5758	12.0088	9.06434	14.2927	21.4625	14.5212	3.24683	1.07549	1.8248
TH2C110	8.98441	10.6096	29.0427	34.5758	12.0088	9.06434	14.2927	21.4625	14.5212	3.24683	1.07549	1.8248
T34C114	13.6791	22.0821	33.2729	41.0519	5.48543	1.20267	11.9973	18.7428	14.4893	2.07837	0.187022	0.859595
TP1C260	12.3852	16.1855	39.3237	43.736	17.9839	12.0677	20.7817	30.3058	14.2665	2.90717	1.05183	1.78811
L51TP1P020R01873	7.68015	7.95294	27.2531	28.7022	12.3457	6.5862	12.6945	18.8069	14.2037	3.57928	1.21101	2.01505
TP1C190	12.3234	15.6156	37.928	40.736	17.7508	11.6095	20.6073	29.8623	13.7599	2.81557	1.05087	1.80642
T34C460	14.3359	22.8884	33.3082	42.0519	5.49343	1.20267	12.6194	19.4565	13.6072	2.02449	0.179885	0.861691
TH2C17	9.06652	5.57869	27.7119	27.824	14.5007	6.45084	12.8883	12.4986	13.3528	3.79208	1.43061	1.73346
L02T34P103R09714	5.85245	4.90002	20.4108	16.3092	8.12751	6.69839	7.19177	9.05174	12.0784	3.41503	1.37884	1.51068
L50TH2P015R01434	10.2999	12.6714	33.1675	39.5559	14.999	11.1594	15.9623	25.4718	11.9504	3.16583	1.13874	1.80373
L20T59P001R00153	10.7555	17.9069	25.2489	34.6543	2.30362	0.572573	9.69826	15.062	11.4436	2.08997	0.100348	0.863861
TSTC161	9.61593	13.593	32.6916	37.4712	13.3496	9.43747	15.9793	26.0329	11.261	3.02309	0.981822	1.81017
L10T34P102R09595	4.36787	2.93131	10.306	10.8938	3.72496	1.54625	0.155034	0.0360794	11.2541	2.90441	0.722165	0.0261829
T34C773	1.43266	1.54085	3.81414	3.89158	2.87058	0.680451	12.7223	10.4125	11.2405	2.59145	1.19422	7.78031
L10T34P076R07113	0.97873	1.84743	3.2806	2.64911	11.7205	9.98555	2.10893	3.17376	11.0755	2.09815	7.68038	1.86921
L57TSTP020R01832	10.6152	15.9108	40.6093	44.7635	15.9738	11.5878	18.0683	31.8298	11.0244	3.21846	1.03904	1.8811
L50TH2P017R01593	10.2501	14.6155	36.0898	41.6476	14.5989	10.0575	16.9414	28.6015	10.9819	3.12631	0.99159	1.83156
L10T34P102R09647	6.57196	4.15086	11.91	15.5622	11.7938	9.39969	0.175168	1.44499	10.8452	2.56203	1.97649	0.151094
T3KC128	10.1883	14.0456	34.6942	38.6476	14.3658	9.59935	16.767	28.158	10.6348	3.02642	0.988914	1.85381
T34C611	0.438591	0.776068	1.21778	1.67253	1.20304	0.611997	8.26842	9.49302	10.6017	2.37952	1.49427	14.6226
L57TSTP019R01790	11.2757	12.2869	34.2938	38.6931	16.3088	10.8972	15.9162	27.0017	10.4386	3.09757	1.15463	1.82144
TSTC46	8.15303	6.71512	16.5271	16.7042	8.01426	7.41183	10.082	12.1218	10.3733	2.23507	1.03753	1.49338
L21T78P017R01602	6.45897	5.92091	16.9381	15.6333	13.8983	8.68581	3.70401	3.11563	10.1515	2.63099	1.82426	0.550865
L03T34P070R06561	1.43162	1.17671	2.20843	5.05565	10.4349	10.8263	1.43045	1.81271	10.0769	2.78495	8.15127	1.24339
L55TSTP007R00623	8.16923	7.41184	17.8013	17.5916	9.14377	7.60116	11.1693	14.1769	10.0486	2.27153	1.0747	1.62673
L52T3KP007R00584	5.88347	3.48744	8.78424	10.0634	6.31308	4.43154	15.3026	14.0213	9.88211	2.0113	1.14659	3.12925
T3KC86	12.096	16.2107	43.4397	46.9361	21.5752	11.4222	25.8875	39.7809	9.84322	3.19273	1.16571	2.31989
L02T34P067R06309	5.5418	7.17419	17.2381	18.0506	10.9387	6.20693	15.4713	15.2308	9.77273	2.77514	1.34836	2.41445
T34C36	3.24246	0.727209	3.06505	14.7247	6.78932	5.62861	25.9377	24.2341	9.71919	4.48141	3.1282	12.6388
L10T34P102R09645	1.49726	0.219537	3.02061	2.17241	4.14874	0.386493	10.8961	12.4948	9.66621	3.02484	2.64169	13.6248
TP1C97	4.38815	2.77472	14.3747	13.1136	5.71785	3.72766	6.38969	8.54775	9.63072	3.83761	1.31868	2.0854
T3KC77	5.16154	6.08919	11.4972	11.982	12.2063	12.3111	5.75588	5.54874	9.54777	2.08691	2.17919	1.00479
TSTC58	10.8546	15.3903	39.1732	42.7196	17.4161	11.7009	22.7984	37.3459	9.44929	3.12033	1.10943	2.29165
L52T3KP016R01450	10.3165	6.70919	21.9558	21.0069	16.2785	10.618	8.30218	7.22768	9.28744	2.5234	1.57975	0.91214
L03T34P059R05502	8.37681	5.52807	13.7447	15.6379	13.5102	8.51493	1.18406	1.09178	9.27907	2.11311	1.58399	0.163672
L57TSTP020R01889	10.5758	15.0906	35.4821	42.4309	14.6998	10.1488	16.7075	29.4234	9.08293	3.0356	0.968136	1.79732
L52T3KP015R01381	5.78673	7.69041	18.8728	18.256	8.04282	5.89738	8.78894	13.6779	9.04283	2.75494	1.03436	1.66703
L50TH2P002R00146	6.59946	4.66893	14.8463	14.3631	8.43117	7.04732	11.2279	10.9524	8.99656	2.59215	1.37362	1.96837
L02T34P026R02405	2.85856	3.74264	10.2388	8.07446	0.892167	4.52825	13.7732	12.1452	8.98997	2.77424	0.821128	3.92633
L03T34P074R06985	1.77417	1.07157	4.81449	2.71872	12.7627	9.03815	0.419397	0.185848	8.98377	2.64719	7.66084	0.212684
T34C26	2.41764	2.85937	10.9635	17.1647	3.2972	1.56894	1.71968	1.24266	8.97002	5.33032	0.92214	0.561368
L20T59P001R00144	5.93358	4.53722	15.5089	13.7413	6.30851	3.64227	7.92543	9.57381	8.87578	2.7935	0.950336	1.67124
L51TP1P009R00849	12.2054	7.70227	23.6661	24.7608	18.9682	11.2402	25.0849	26.7869	8.69241	2.43257	1.51743	2.60562
L52T3KP009R00825	8.82707	6.97021	19.1781	15.4763	12.4671	10.8483	6.8937	6.81648	8.68378	2.19369	1.47591	0.867882
L52T3KP017R01597	5.4453	7.92684	15.3906	13.794	5.78612	6.19011	6.25625	6.98749	8.66342	2.18249	0.895611	0.990398
L50TH2P015R01400	6.6586	6.75982	17.086	24.8882	7.27804	7.69704	8.58818	9.58421	8.55986	3.1281	1.11601	1.35429
T34C294	3.617	11.406	15.2486	18.4128	5.59642	5.41658	0.112433	0.137072	8.40908	2.24066	0.733078	0.0166082
L51TP1P015R01382	6.30105	5.19019	12.6623	12.2203	6.67918	6.32973	11.596	12.0885	8.38706	2.16535	1.13207	2.06109
TSTC81	8.1107	7.55198	17.1624	15.5889	9.26605	6.76103	11.4328	12.2479	8.28769	2.09104	1.02327	1.51192
L02T34P012R01078	2.18567	4.00114	8.46823	8.51407	9.38931	9.76706	1.52075	2.90059	8.28115	2.74492	3.09632	0.714639
TP1C80	11.8944	16.5677	40.3129	42.6383	18.8866	12.5234	22.6674	38.0564	8.20691	2.91445	1.10357	2.1335
TH2C96	11.6882	16.0001	39.3129	42.6383	18.7891	12.2667	22.5008	37.8234	8.05243	2.95977	1.12162	2.17869
L51TP1P019R01820	6.07803	4.0146	14.4424	14.5604	7.62034	4.7861	8.25493	9.6073	7.97066	2.87365	1.22926	1.76983
L50TH2P020R01889	7.90609	7.67232	14.8208	16.7471	8.50868	7.6261	9.55849	7.67525	7.91936	2.02639	1.03571	1.10626
L50TH2P011R01007	7.62174	5.76455	15.9226	13.804	10.3487	8.90058	6.19511	6.43995	7.88151	2.22068	1.43799	0.943881
L50TH2P009R00776	7.96521	5.0743	16.7671	15.9257	10.631	8.54044	13.4801	12.1893	7.80656	2.50721	1.47026	1.96859
TP1C218	5.84805	3.28903	18.1403	20.5888	9.53344	5.45007	9.16855	15.1108	7.74038	4.23867	1.63986	2.65723
L03T34P045R04209	1.46236	1.51221	7.30989	8.78907	3.65508	1.42696	9.10449	12.7041	7.7271	5.4122	1.7085	7.33166
L10T34P112R09977	0.725495	0.0417957	1.34363	0.908998	3.77725	0.672334	9.20783	8.70736	7.70467	2.93582	5.79909	23.3486
T3KC61	9.24494	7.0966	19.9341	15.7736	13.4671	10.8483	6.95855	6.97136	7.66199	2.18509	1.48795	0.852423
T34C518	10.4338	12.5588	20.9607	25.8427	14.635	10.2995	12.2733	12.1535	7.53205	2.03558	1.08445	1.06237
T34C109	3.24249	1.16315	6.11083	3.7923	4.57656	2.0494	11.0037	12.6246	7.39676	2.24783	1.50398	5.3632
T34C191	5.15372	2.98041	7.62102	9.26278	10.5603	0.245646	23.1314	20.4092	7.37075	2.07568	1.32847	5.35283
L51TP1P015R01439	6.95756	6.7931	13.8803	13.7046	7.62414	7.38315	10.3725	10.0775	7.31176	2.00608	1.09139	1.48721
T3KC81	6.13124	10.8994	18.8947	15.7582	6.79651	7.3088	6.56111	7.25286	7.20916	2.03474	0.828232	0.811126
T59C36	4.16275	2.41448	6.53198	7.60515	19.1429	12.7601	5.91163	6.26131	7.20098	2.14941	4.85053	1.85077
TSTC15	11.8944	18.4982	42.8247	46.1743	19.3558	12.1156	25.0526	43.3494	7.17519	2.92831	1.03549	2.25061
TSTC134	7.74133	5.04204	13.3335	12.8893	6.89161	6.78941	12.2468	13.8848	7.06539	2.05132	1.07022	2.04419
L07T11P033R03099	17.9932	22.6702	46.3321	56.6492	26.3811	15.4836	27.2944	42.1013	7.05944	2.53253	1.02954	1.70659
L19T52P002R00673	3.53229	2.1213	5.71089	6.56523	17.4027	11.4976	4.36888	5.07662	7.05364	2.17138	5.11185	1.67071
TP1C131	9.35943	6.36019	16.048	16.119	8.80414	6.96394	10.1227	9.24312	7.01141	2.0463	1.00308	1.23196
L21T78P012R01118	5.4209	5.57685	13.3203	12.3076	11.9453	7.28099	3.30828	2.34051	6.8843	2.33029	1.7482	0.513632
L51TP1P008R00710	6.33327	4.2639	15.3923	18.1729	7.78786	5.98537	8.93972	13.981	6.84982	3.16737	1.29971	2.1629
L02T34P053R04927	3.49125	2.70865	5.36068	7.61779	7.67398	1.84782	13.8974	18.1152	6.76831	2.09333	1.5358	5.1634
L10T34P073R06837	3.38894	3.03657	8.79074	8.43323	6.82816	3.87031	10.9641	11.9002	6.66126	2.68056	1.665	3.55837
L02T34P020R01880	6.11923	5.47714	20.2474	14.5429	8.4663	7.22895	7.24144	9.95619	6.64007	3.0001	1.35346	1.48302
L06T34P032R03057	0.320042	0.22478	0.569343	0.682873	0.198617	0.16166	16.4481	8.32881	6.62367	2.2984	0.661275	45.4771
L03T34P074R06925	0.986004	0	7.96118	7.88481	3.81084	1.31279	0.717543	0.807838	6.62296	16.0709	5.19636	1.54703
L02T34P066R06130	7.94186	7.16641	14.8875	16.1724	16.1536	10.2483	19.1583	23.8398	6.61783	2.05582	1.74752	2.84599
T11C68	9.11201	7.82482	19.1674	21.2082	15.1589	10.419	14.5055	11.7408	6.5544	2.3839	1.51019	1.54966
L56TSTP013R01182	9.49898	6.08613	17.7549	21.7762	10.6937	5.89229	14.4924	12.2663	6.4311	2.53646	1.06422	1.71694
T34C624	1.63372	1.33633	4.26083	3.92413	4.03678	0.300952	11.309	9.24655	6.42012	2.75584	1.46049	6.92095
L51TP1P016R01446	6.19881	3.72771	12.8944	13.4108	7.2575	4.78263	6.92032	6.49135	6.39755	2.64999	1.21293	1.35109
T34C80	5.42683	1.049	2.586	18.1277	5.14203	1.63166	29.2277	24.77	6.35376	3.19862	1.046	8.33835
TP1C76	8.52925	4.63058	16.3667	17.3379	9.84803	5.76265	8.90008	7.50416	6.31049	2.56117	1.18624	1.24654
L02T34P013R01229	5.42939	12.3439	20.8651	20.9573	12.4387	9.91121	10.6105	8.59287	6.27416	2.3531	1.2575	1.08046
L54TP1P031R02884	6.51054	6.01302	12.9197	13.0954	7.6291	7.48397	7.25882	8.26062	6.23375	2.07729	1.20677	1.23922
L02T34P056R05222	1.97506	0.14281	4.36388	0.73849	4.704	2.07273	12.8602	9.72521	6.13355	2.4092	3.19979	10.6642
L55TSTP004R00362	8.61357	7.84121	17.2414	15.8015	12.3036	9.81133	12.8909	14.575	6.09291	2.0081	1.34398	1.66917
L19T52P001R00233	2.15523	0.707619	4.88889	3.19691	2.28285	2.50577	8.4212	8.78176	6.06041	2.82439	1.67268	6.00905
L10T34P080R07477	1.38818	1.18087	5.04494	4.3939	3.24056	0.773582	12.4103	8.30964	6.04801	3.67406	1.5625	8.0652
L03T34P070R06566	7.61536	6.20459	17.6109	20.0696	16.9091	8.11625	5.13736	3.91033	6.00657	2.72653	1.81081	0.654683
L02T34P049R04504	6.66599	6.6057	12.1762	15.0901	6.29396	6.71092	7.96095	8.18843	5.96351	2.05448	0.979896	1.21683
L50TH2P009R00839	6.63857	4.17737	14.0731	13.9205	8.42546	5.12046	8.10132	7.80828	5.94628	2.58818	1.2524	1.47094
L57TSTP019R01773	6.27196	6.846	13.4921	13.1607	6.78085	8.07135	9.23075	10.2187	5.94158	2.03178	1.1322	1.48266
L53TP1P023R02147	6.22231	4.71305	12.5559	12.2419	8.47488	6.04347	11.4523	11.5035	5.92279	2.26767	1.32765	2.09923
L55TSTP003R00255	7.33861	6.70093	16.5096	14.0657	11.4107	9.72658	12.8088	15.5634	5.87497	2.1778	1.50556	2.02088
L53TP1P028R02650	5.47774	5.91621	12.9524	12.2499	8.37077	8.27688	9.63483	10.6972	5.83434	2.2119	1.4611	1.78446
TP1C262	10.8511	6.08436	21.8022	24.1152	17.0768	10.1565	16.5394	19.1559	5.82475	2.71132	1.60807	2.10773
L03T34P022R02056	2.77244	2.84777	7.30596	6.84982	4.44083	3.12087	9.187	13.2952	5.75194	2.51873	1.34545	4.00024
L51TP1P013R01229	7.03668	9.05174	18.2111	15.3771	10.0578	6.76908	12.6345	15.2454	5.73366	2.08772	1.0459	1.73291
L02T34P018R01663	2.09052	2.353	10.1704	7.99314	4.82926	3.05594	2.36216	2.11078	5.69619	4.08764	1.77454	1.00662
L03T34P023R02122	2.96674	1.88489	7.33326	8.48024	6.96233	1.61621	11.5814	13.8513	5.6952	3.25943	1.76818	5.24209
L52T3KP016R01527	5.12316	4.99168	11.9726	11.7439	8.36794	7.55233	9.10148	8.79338	5.63398	2.34473	1.57395	1.76917
TSTC120	6.45992	4.45451	12.2214	13.8431	8.42848	6.21129	10.6425	11.419	5.63199	2.38807	1.34132	2.02131
TSTC85	7.00537	5.98044	17.0712	13.4839	12.1842	9.5121	13.4818	14.5952	5.61069	2.35296	1.67077	2.16213
L10T34P084R07855	5.40765	3.53472	12.6458	16.491	7.17809	1.45505	5.23891	4.64023	5.49214	3.25828	0.96542	1.10476
L51TP1P014R01309	6.2079	5.9952	12.167	12.9063	5.80182	5.58438	6.92506	9.46917	5.48997	2.05466	0.933058	1.34345
L56TSTP016R01447	9.57434	5.71585	16.6117	18.7908	10.8669	5.94668	9.17305	7.75541	5.42395	2.31538	1.09963	1.10715
L53TP1P023R02115	11.0383	6.76758	18.4811	21.1982	11.4668	5.37348	10.5474	8.70207	5.42238	2.22844	0.945771	1.08108
L52T3KP015R01357	6.67427	5.57087	12.2671	16.0431	8.35462	7.4204	6.99345	7.90866	5.29833	2.31195	1.28827	1.21698
L52T3KP011R00984	6.10968	5.37308	11.9842	12.8915	7.26832	7.55932	8.61165	7.26634	5.28437	2.16635	1.2913	1.38277
L03T34P047R04345	1.34018	0.640273	3.82457	2.71065	5.50243	0.8159	10.9649	9.25146	5.20896	3.29986	3.19034	10.208
jgi|Trire2|123468|estExt_fgenesh5_pg.C_220056	6.01658	5.38353	14.5024	13.0471	7.8936	6.86947	6.1183	9.74223	5.17427	2.4166	1.29499	1.39126
L51TP1P003R00270	4.93804	5.86662	11.6655	11.7584	6.20556	7.02416	8.01348	7.7468	5.16869	2.16794	1.22445	1.45866
T3KC60	9.80768	5.8132	19.0278	20.1713	12.6304	6.13562	12.2532	10.1366	5.16818	2.5094	1.20134	1.43333
T34C720	8.42169	8.03637	20.2018	21.2205	19.9155	9.2433	6.84242	4.92638	5.08202	2.51684	1.7717	0.715078
L02T34P018R01713	5.74985	2.98121	18.5732	15.9721	12.0851	4.45261	6.81445	2.09021	5.05559	3.95661	1.89412	1.01988
L02T34P101R09575	1.12927	2.3411	8.25828	7.31994	4.60177	2.76514	0.714864	1.73507	5.02926	4.48892	2.1228	0.705956
L53TP1P021R02014	5.91963	6.3199	12.758	12.3547	5.63282	7.84715	8.41248	8.26496	5.02592	2.05177	1.10135	1.36259
L51TP1P019R01734	5.80148	5.75273	11.7601	12.8738	8.6209	6.23838	10.552	10.8566	4.9991	2.13203	1.28605	1.85288
T34C721	3.84669	5.00822	10.0204	13.5218	8.019	4.02572	2.69157	2.28929	4.99293	2.65867	1.36023	0.562497
L51TP1P003R00220	6.93478	5.19797	12.4165	13.0811	6.69274	7.69057	8.9596	10.472	4.98579	2.10155	1.18549	1.60158
L20T59P003R00996	7.82076	6.24652	16.9167	15.3472	9.98882	6.0327	8.47073	11.8415	4.98029	2.29354	1.13892	1.44394
L55TSTP003R00200	6.95754	6.01139	12.96	13.0865	8.56132	6.64654	9.43758	10.2998	4.96254	2.00838	1.17264	1.5219
L02T34P066R06166	6.20095	3.45104	8.47747	10.8582	8.88962	5.21698	0.788615	0.279389	4.93709	2.00328	1.46152	0.110651
L03T34P059R05549	6.20095	3.45104	8.47747	10.8582	8.88962	5.21698	0.788615	0.279389	4.93709	2.00328	1.46152	0.110651
L51TP1P001R00053	6.57126	5.88491	11.6208	16.1423	6.98488	6.29363	6.81121	7.24705	4.91639	2.22886	1.06602	1.12862
T34C703	1.16177	1.31629	6.08525	6.67006	14.2124	7.7023	2.26115	2.13253	4.91476	5.14731	8.84353	1.77304
L02T34P001R00039	3.57302	4.00585	7.50627	11.9337	6.01862	3.70811	0.894663	0.226747	4.89033	2.56502	1.2834	0.147965
T34C557	7.15296	4.44999	11.9522	12.3487	13.0467	7.80395	15.1166	18.3362	4.88065	2.09437	1.79701	2.88313
L51TP1P007R00645	6.62897	4.85624	12.9237	11.8381	8.10027	8.29766	10.7366	13.6403	4.86058	2.15598	1.42774	2.12246
L51TP1P019R01772	7.49655	5.40515	16.4383	14.2659	10.5467	6.83692	10.034	11.915	4.82645	2.37986	1.34739	1.70124
TP1C188	6.70784	6.06081	15.337	14.1865	11.7715	7.20931	12.9246	12.269	4.80942	2.31219	1.48652	1.97308
T52C36	6.96539	8.19274	17.3993	16.6167	14.7403	9.54896	8.54988	10.6861	4.79991	2.24408	1.60239	1.26902
L57TSTP017R01589	6.85399	5.95714	13.6487	12.0017	7.2726	7.10554	10.1582	8.58058	4.79353	2.0022	1.12232	1.46269
L50TH2P019R01761	7.58759	5.63965	11.9249	16.8483	6.9029	5.32253	6.79559	6.86283	4.78421	2.17529	0.924262	1.0326
L21T78P018R01683	3.21918	2.17432	6.24508	6.66713	3.9545	3.86787	12.9814	8.53435	4.77405	2.39403	1.45033	3.98919
L53TP1P028R02620	5.8067	4.23088	10.2994	12.0286	6.16124	6.01413	9.31324	11.5797	4.71255	2.22445	1.21298	2.08148
TP1C206	7.51297	4.6126	13.8676	13.0755	8.31728	5.86768	8.00653	8.52654	4.70472	2.22201	1.16984	1.36349
L92S34P002R00160	4.88448	5.50784	11.9368	9.28605	7.33777	4.7072	1.12532	3.38185	4.68156	2.04217	1.15903	0.433702
L20T59P001R00169	2.78467	2.1086	8.90766	8.59183	6.14251	4.40277	7.15066	7.11847	4.66563	3.57623	2.15506	2.91607
L51TP1P019R01732	5.56955	5.30968	11.5085	12.1888	9.04908	7.81163	9.06489	10.0189	4.63169	2.17821	1.54981	1.75415
L51TP1P020R01910	0.359971	0.0905589	6.73522	6.50284	2.10292	0.255698	1.68061	3.22323	4.63154	29.3833	5.23522	10.8846
L11T34P090R08516	2.34592	5.61863	9.78005	10.6174	4.84426	4.69853	3.89975	3.1818	4.57143	2.56103	1.19816	0.889133
L52T3KP002R00185	7.49203	5.43122	14.0003	14.6457	11.8031	7.94411	8.04296	7.67418	4.56277	2.21662	1.52804	1.21619
TP1C86	5.72744	5.19475	10.8038	11.1783	7.79258	4.09255	11.4141	15.9127	4.54184	2.01261	1.08816	2.50195
L56TSTP014R01295	5.70024	5.1775	14.6687	11.0814	9.50705	7.60945	11.3908	11.4453	4.51937	2.36723	1.57353	2.09934
L07T11P038R03555	3.73973	2.91074	9.25173	9.8573	5.8288	4.80537	7.06857	6.26499	4.50776	2.87334	1.59901	2.00491
L52T3KP010R00917	6.52794	4.77845	9.97955	12.9059	8.23584	4.27066	12.435	15.3592	4.4867	2.02411	1.10614	2.45827
L53TP1P025R02315	5.81832	4.37841	13.1761	10.7078	8.2358	7.48261	11.5908	9.81338	4.47479	2.34231	1.54151	2.09913
L02T34P017R01566	2.27799	1.43291	6.6248	6.83257	3.29009	3.66635	6.78163	9.58067	4.45911	3.62644	1.87459	4.40925
L02T34P100R09404	0.0376891	0.0313329	0.140602	0.215487	15.8114	6.4397	0.0557229	0.074056	4.45304	5.15907	322.377	1.88025
L03T34P047R04348	6.08423	4.45499	9.64471	14.7587	9.13801	6.71997	2.40481	3.40092	4.44789	2.31549	1.50466	0.550869
T34C376	4.08392	3.8235	9.73416	15.9038	4.6739	1.31866	1.88726	4.86081	4.44162	3.24226	0.75784	0.853385
L51TP1P003R00210	4.68517	3.07783	15.8902	12.9184	8.17536	3.85764	7.78138	13.0628	4.42386	3.71102	1.55005	2.68507
L02T34P019R01731	3.20231	0.966418	7.79732	4.23712	13.2789	7.57006	0.600833	0.288708	4.41039	2.88684	5.00127	0.213384
L10T34P085R07968	1.13972	1.94985	7.54025	8.91568	4.13879	1.02308	2.64098	1.32389	4.39955	5.32629	1.67074	1.28331
L51TP1P006R00499	13.4454	8.01841	25.7577	29.0573	22.7656	12.2967	19.6889	21.4177	4.3904	2.55384	1.63356	1.91516
L56TSTP012R01058	5.5819	5.64586	14.8863	10.976	6.14429	7.27185	8.77295	8.9796	4.37967	2.30342	1.19491	1.58113
L02T34P003R00286	8.09298	3.14979	13.3796	15.0626	12.5592	6.96652	3.98178	3.35409	4.36334	2.52982	1.73674	0.652497
L02T34P001R00027	2.04797	1.12285	9.18806	6.53239	2.73347	2.91697	2.43372	2.47003	4.36208	4.95787	1.78201	1.54653
L07T11P036R03403	5.69246	4.2275	10.7019	10.587	8.62649	7.10488	10.2351	10.6579	4.34379	2.14607	1.58583	2.10616
L57TSTP019R01814	5.88547	5.18676	13.1556	12.6256	9.7151	5.88194	10.0802	11.4562	4.31545	2.32846	1.40866	1.94508
T34C526	3.19742	2.51003	6.7506	13.3481	5.90034	5.3643	0.192733	0.189258	4.31325	3.52149	1.97367	0.0669284
L92S34P005R00450	3.20648	7.20661	8.93228	14.6197	1.93712	0.170034	2.27928	4.60941	4.31186	2.26177	0.202357	0.661541
L02T34P104R09773	2.01269	0.914267	6.19957	8.65379	2.48984	0.877418	0.708669	2.00111	4.26274	5.07468	1.15043	0.925799
L21T78P005R00445	4.4842	4.02624	7.28338	10.4301	2.36055	4.59482	1.08977	1.76697	4.24548	2.08139	0.817275	0.335675
T3KC3	6.58575	3.04376	13.0664	12.9707	8.19452	4.71288	7.22116	8.35667	4.24134	2.70389	1.3404	1.61772
L55TSTP006R00506	5.53167	5.26837	14.1217	10.6641	9.19067	7.59371	10.8223	11.4453	4.23311	2.29498	1.5541	2.06181
L11T34P099R09308	0.664056	0.167814	1.28861	3.09907	4.53997	1.68866	8.74182	6.76437	4.22592	5.27447	7.4875	18.6402
L11T34P092R08690	1.87584	4.19627	6.11762	9.71702	2.58728	2.95273	0.248093	0	4.21412	2.60776	0.91237	0.0408577
L11T34P099R09379	1.87584	4.19627	6.11762	9.71702	2.58728	2.95273	0.248093	0	4.21412	2.60776	0.91237	0.0408577
L50TH2P008R00685	6.40463	7.00363	11.8453	15.4078	6.34569	8.11496	8.47172	7.09396	4.19937	2.03256	1.07849	1.1609
L21T78P017R01590	4.30929	2.69677	8.16776	9.63431	4.9042	3.5537	3.26401	1.29975	4.19693	2.54095	1.20723	0.651401
L52T3KP004R00301	6.12528	5.06014	11.0657	11.9944	9.11092	5.33813	12.504	11.569	4.18985	2.06162	1.29178	2.15218
TH2C119	9.22643	5.25132	16.7204	17.1713	11.5038	5.96109	10.9411	9.60059	4.18826	2.34095	1.20633	1.41884
L51TP1P007R00611	6.28432	5.05976	12.8607	11.265	8.64479	7.79996	8.09084	8.52821	4.18761	2.12673	1.44963	1.465
L52T3KP019R01759	5.01364	4.817	8.81387	11.6764	4.88314	5.35558	9.02469	10.2581	4.1426	2.08433	1.04151	1.9615
L57TSTP020R01847	6.71323	4.21421	12.694	12.9951	9.46624	7.43376	9.43639	12.0558	4.12809	2.35088	1.54657	1.96681
L51TP1P007R00582	6.70784	5.78287	15.1841	13.4458	11.5505	7.14951	12.6782	11.269	4.1232	2.29209	1.49711	1.91719
TP1C121	6.19929	6.71229	14.0298	11.8019	8.0077	8.5189	9.0287	10.45	4.11942	2.00066	1.27998	1.50863
L55TSTP005R00467	7.7445	4.68811	12.8569	12.789	9.72702	7.64022	11.5721	14.278	4.0702	2.0628	1.39691	2.07922
L51TP1P014R01310	6.37626	5.85798	13.0276	11.4851	7.81177	7.85059	9.23478	11.388	4.06058	2.00361	1.28021	1.68566
L03T34P074R06984	1.42739	2.91196	13.1435	9.69311	8.46973	3.60291	8.74415	12.4181	4.05701	5.26268	2.78214	4.87684
T34C454	5.55044	4.245	10.6929	9.5525	8.94835	6.22273	4.01522	5.44587e-05	4.05673	2.06681	1.54879	0.409913
L51TP1P006R00523	5.92457	4.80277	11.2652	13.0863	8.30874	6.38796	7.64519	9.24936	4.04866	2.27003	1.37002	1.57491
L03T34P045R04148	1.50874	1.67776	5.03236	8.09122	11.3631	6.96907	2.44415	2.39824	4.03945	4.11851	5.75309	1.51966
L51TP1P005R00387	5.77865	4.90815	10.9252	12.495	7.75679	6.34785	10.2308	8.35255	4.03647	2.1915	1.31982	1.73891
L55TSTP002R00163	5.71522	4.98165	10.5781	10.8539	6.85194	6.70702	8.8324	9.09301	4.03471	2.00357	1.26756	1.67576
L02T34P020R01834	6.63961	2.88206	18.2234	15.9509	13.0547	4.25195	6.67289	2.45006	4.03438	3.58911	1.81761	0.958125
L52T3KP018R01684	6.33009	6.64488	14.3133	12.5804	9.93559	7.27961	11.2674	9.57866	4.02627	2.07274	1.3268	1.60664
L50TH2P013R01180	4.90853	4.65065	15.7505	10.596	8.8997	6.19088	10.7682	13.0338	3.98223	2.75614	1.57865	2.48996
L52T3KP010R00870	5.90045	3.70033	10.4217	9.50063	6.89484	5.4211	9.75199	11.1512	3.97988	2.07508	1.28281	2.17724
L03T34P014R01335	6.08049	3.84437	9.70662	11.795	5.50729	2.59717	8.35721	10.3428	3.95676	2.16644	0.816582	1.88416
L51TP1P003R00273	5.61757	3.16583	10.5869	10.4108	6.13092	4.6081	5.60815	5.95529	3.95125	2.39062	1.22265	1.31651
L52T3KP010R00887	5.61757	3.16583	10.5869	10.4108	6.13092	4.6081	5.60815	5.95529	3.95125	2.39062	1.22265	1.31651
L19T52P004R01480	4.5287	3.18204	9.25496	8.55961	3.92296	3.37639	3.95969	4.91173	3.95098	2.31036	0.946648	1.15053
L92S34P003R00259	6.59369	5.86912	11.3322	16.4479	18.4264	12.8532	8.86061	8.16183	3.93111	2.22904	2.50984	1.36586
L55TSTP004R00316	7.03426	6.07051	11.581	15.0483	8.9001	7.05446	10.8611	11.8215	3.93068	2.03203	1.21746	1.73087
T34C707	4.6156	1.72448	8.46908	11.8407	7.00409	3.30159	2.14138	1.15987	3.92542	3.20339	1.62548	0.520695
L21T78P015R01351	2.39413	1.01608	6.37166	7.3773	7.61433	3.22659	9.7536	9.38472	3.92366	4.0317	3.17896	5.61207
T34C762	2.88359	3.01819	9.58886	10.1509	7.85736	4.52169	5.66846	4.41336	3.89329	3.34471	2.09751	1.70827
L50TH2P008R00744	5.44893	4.5146	12.0157	11.1027	9.49467	6.42626	9.82189	12.0599	3.89029	2.32031	1.59792	2.19618
L51TP1P002R00166	6.62208	6.05473	14.8684	14.8312	11.2878	6.07782	10.5418	13.6181	3.8355	2.34283	1.36987	1.90584
L21T78P015R01386	1.32873	1.24559	5.12312	7.78963	4.12929	5.24412	0.695752	1.16075	3.81952	5.016	3.64113	0.721164
L11T34P096R09066	0.920467	0.638651	10.1808	6.25276	4.20397	0.682152	1.2964	1.21221	3.81669	10.5403	3.1339	1.60899
L56TSTP013R01177	6.7584	5.62222	14.8012	11.4114	8.59439	7.25451	9.49349	8.82245	3.77953	2.11723	1.28014	1.4794
T3KC7	5.91355	3.3479	11.8595	11.8452	7.97263	4.14109	8.77083	8.21687	3.71026	2.55951	1.30797	1.83424
L55TSTP003R00240	4.81421	5.45045	12.8199	10.558	11.577	8.3577	10.611	12.1708	3.70188	2.27751	1.94207	2.21944
T59C72	4.53656	4.29184	11.1494	9.76462	9.67981	6.05497	4.51418	4.53192	3.69551	2.36894	1.78229	1.02466
L51TP1P012R01067	6.21153	5.50993	11.0594	14.5333	9.47379	8.58333	9.60956	10.7151	3.65895	2.18341	1.54052	1.73397
L07T11P037R03480	4.88273	4.57554	9.95253	10.793	6.10255	3.84236	6.74361	8.54153	3.65867	2.19338	1.05145	1.61606
L57TSTP018R01653	5.94318	5.25117	12.0804	11.0984	9.29487	8.10439	8.18435	9.58054	3.6475	2.07059	1.55429	1.58695
L53TP1P026R02412	5.69217	5.48601	12.6232	9.74557	8.44126	7.30503	10.804	11.0454	3.64736	2.00111	1.40866	1.95465
