# Supplementary material for: Gene expression analysis of the biocontrol fungus Trichoderma harzianum in the presence of tomato plants, chitin, or glucose using a high-density oligonucleotide microarray
Source: BMC Microbiol. 2009 Oct 13;9:217. doi: 10.1186/1471-2180-9-217 (PMC2768740; doi:10.1186/1471-2180-9-217)
Supplement: Additional file 6 — Table S6. EMBL database accession numbers of the Trichoderma ESTs used in this study. [file 1471-2180-9-217-S6.XLS]

## Sheet: Additional_file3.txt
Table S6. EMBL database accession numbers of the Trichoderma ESTs used in this study.
EST name	Accession Number
L02T34P001R00001	AJ893574
L02T34P001R00004	AJ893575
L02T34P001R00007	AJ893576
L02T34P001R00012	AJ893577
L02T34P001R00014	AJ893578
L02T34P001R00016	AJ893579
L02T34P001R00017	AJ893580
L02T34P001R00019	AJ893581
L02T34P001R00020	AJ893582
L02T34P001R00022	AJ893583
L02T34P001R00023	AJ893584
L02T34P001R00027	AJ893585
L02T34P001R00028	AJ893586
L02T34P001R00032	AJ893587
L02T34P001R00036	AJ893588
L02T34P001R00037	AJ893589
L02T34P001R00039	AJ893590
L02T34P001R00040	AJ893591
L02T34P001R00049	AJ893592
L02T34P001R00051	AJ893593
L02T34P001R00057	AJ893594
L02T34P001R00058	AJ893595
L02T34P001R00060	AJ893596
L02T34P001R00065	AJ893597
L02T34P001R00067	AJ893598
L02T34P001R00070	AJ893599
L02T34P001R00073	AJ893600
L02T34P001R00078	AJ893601
L02T34P001R00081	AJ893602
L02T34P001R00094	AJ893603
L02T34P001RB0001	AJ893604
L02T34P001Rb0016	AJ893605
L02T34P001Rb0017	AJ893606
L02T34P001Rb0027	AJ893607
L02T34P001Rb0032	AJ893608
L02T34P001Rb0036	AJ893609
L02T34P001Rb0037	AJ893610
L02T34P001Rb0040	AJ893611
L02T34P001Rb0051	AJ893612
L02T34P001Rb0057	AJ893613
L02T34P001Rb0060	AJ893614
L02T34P001Rb0070	AJ893615
L02T34P001Rb0073	AJ893616
L02T34P001Rb0081	AJ893617
L02T34P001Rc0007	AJ893618
L02T34P002R00097	AJ893619
L02T34P002R00098	AJ893620
L02T34P002R00099	AJ893621
L02T34P002R00100	AJ893622
L02T34P002R00101	AJ893623
L02T34P002R00102	AJ893624
L02T34P002R00103	AJ893625
L02T34P002R00104	AJ893626
L02T34P002R00106	AJ893627
L02T34P002R00107	AJ893628
L02T34P002R00108	AJ893629
L02T34P002R00109	AJ893630
L02T34P002R00110	AJ893631
L02T34P002R00111	AJ893632
L02T34P002R00112	AJ893633
L02T34P002R00114	AJ893634
L02T34P002R00115	AJ893635
L02T34P002R00116	AJ893636
L02T34P002R00117	AJ893637
L02T34P002R00119	AJ893638
L02T34P002R00120	AJ893639
L02T34P002R00121	AJ893640
L02T34P002R00122	AJ893641
L02T34P002R00123	AJ893642
L02T34P002R00124	AJ893643
L02T34P002R00125	AJ893644
L02T34P002R00126	AJ893645
L02T34P002R00128	AJ893646
L02T34P002R00129	AJ893647
L02T34P002R00130	AJ893648
L02T34P002R00131	AJ893649
L02T34P002R00132	AJ893650
L02T34P002R00133	AJ893651
L02T34P002R00134	AJ893652
L02T34P002R00135	AJ893653
L02T34P002R00136	AJ893654
L02T34P002R00137	AJ893655
L02T34P002R00138	AJ893656
L02T34P002R00139	AJ893657
L02T34P002R00140	AJ893658
L02T34P002R00141	AJ893659
L02T34P002R00142	AJ893660
L02T34P002R00143	AJ893661
L02T34P002R00144	AJ893662
L02T34P002R00145	AJ893663
L02T34P002R00146	AJ893664
L02T34P002R00147	AJ893665
L02T34P002R00150	AJ893666
L02T34P002R00151	AJ893667
L02T34P002R00152	AJ893668
L02T34P002R00154	AJ893669
L02T34P002R00155	AJ893670
L02T34P002R00156	AJ893671
L02T34P002R00158	AJ893672
L02T34P002R00159	AJ893673
L02T34P002R00160	AJ893674
L02T34P002R00161	AJ893675
L02T34P002R00162	AJ893676
L02T34P002R00163	AJ893677
L02T34P002R00164	AJ893678
L02T34P002R00165	AJ893679
L02T34P002R00166	AJ893680
L02T34P002R00167	AJ893681
L02T34P002R00168	AJ893682
L02T34P002R00170	AJ893683
L02T34P002R00171	AJ893684
L02T34P002R00172	AJ893685
L02T34P002R00173	AJ893686
L02T34P002R00174	AJ893687
L02T34P002R00175	AJ893688
L02T34P002R00176	AJ893689
L02T34P002R00177	AJ893690
L02T34P002R00178	AJ893691
L02T34P002R00179	AJ893692
L02T34P002R00180	AJ893693
L02T34P002R00182	AJ893694
L02T34P002R00183	AJ893695
L02T34P002R00184	AJ893696
L02T34P002R00185	AJ893697
L02T34P002R00187	AJ893698
L02T34P002R00188	AJ893699
L02T34P002R00189	AJ893700
L02T34P002R00190	AJ893701
L02T34P002R00191	AJ893702
L02T34P002R00192	AJ893703
L02T34P003R00193	AJ893704
L02T34P003R00195	AJ893705
L02T34P003R00196	AJ893706
L02T34P003R00197	AJ893707
L02T34P003R00198	AJ893708
L02T34P003R00199	AJ893709
L02T34P003R00200	AJ893710
L02T34P003R00202	AJ893711
L02T34P003R00203	AJ893712
L02T34P003R00205	AJ893713
L02T34P003R00206	AJ893714
L02T34P003R00208	AJ893715
L02T34P003R00209	AJ893716
L02T34P003R00210	AJ893717
L02T34P003R00211	AJ893718
L02T34P003R00214	AJ893719
L02T34P003R00215	AJ893720
L02T34P003R00217	AJ893721
L02T34P003R00218	AJ893722
L02T34P003R00219	AJ893723
L02T34P003R00220	AJ893724
L02T34P003R00221	AJ893725
L02T34P003R00223	AJ893726
L02T34P003R00224	AJ893727
L02T34P003R00225	AJ893728
L02T34P003R00226	AJ893729
L02T34P003R00227	AJ893730
L02T34P003R00228	AJ893731
L02T34P003R00229	AJ893732
L02T34P003R00232	AJ893733
L02T34P003R00233	AJ893734
L02T34P003R00234	AJ893735
L02T34P003R00236	AJ893736
L02T34P003R00237	AJ893737
L02T34P003R00238	AJ893738
L02T34P003R00239	AJ893739
L02T34P003R00241	AJ893740
L02T34P003R00242	AJ893741
L02T34P003R00243	AJ893742
L02T34P003R00245	AJ893743
L02T34P003R00246	AJ893744
L02T34P003R00247	AJ893745
L02T34P003R00248	AJ893746
L02T34P003R00249	AJ893747
L02T34P003R00250	AJ893748
L02T34P003R00251	AJ893749
L02T34P003R00252	AJ893750
L02T34P003R00253	AJ893751
L02T34P003R00258	AJ893752
L02T34P003R00259	AJ893753
L02T34P003R00260	AJ893754
L02T34P003R00261	AJ893755
L02T34P003R00262	AJ893756
L02T34P003R00266	AJ893757
L02T34P003R00270	AJ893758
L02T34P003R00271	AJ893759
L02T34P003R00273	AJ893760
L02T34P003R00274	AJ893761
L02T34P003R00275	AJ893762
L02T34P003R00276	AJ893763
L02T34P003R00277	AJ893764
L02T34P003R00278	AJ893765
L02T34P003R00279	AJ893766
L02T34P003R00282	AJ893767
L02T34P003R00283	AJ893768
L02T34P003R00284	AJ893769
L02T34P003R00285	AJ893770
L02T34P003R00286	AJ893771
L02T34P003R00287	AJ893772
L02T34P003Rb0193	AJ893773
L02T34P004R00289	AJ893774
L02T34P004R00290	AJ893775
L02T34P004R00291	AJ893776
L02T34P004R00292	AJ893777
L02T34P004R00293	AJ893778
L02T34P004R00295	AJ893779
L02T34P004R00296	AJ893780
L02T34P004R00297	AJ893781
L02T34P004R00298	AJ893782
L02T34P004R00299	AJ893783
L02T34P004R00300	AJ893784
L02T34P004R00303	AJ893785
L02T34P004R00304	AJ893786
L02T34P004R00306	AJ893787
L02T34P004R00307	AJ893788
L02T34P004R00308	AJ893789
L02T34P004R00309	AJ893790
L02T34P004R00310	AJ893791
L02T34P004R00312	AJ893792
L02T34P004R00315	AJ893793
L02T34P004R00317	AJ893794
L02T34P004R00318	AJ893795
L02T34P004R00319	AJ893796
L02T34P004R00320	AJ893797
L02T34P004R00323	AJ893798
L02T34P004R00325	AJ893799
L02T34P004R00327	AJ893800
L02T34P004R00328	AJ893801
L02T34P004R00329	AJ893802
L02T34P004R00330	AJ893803
L02T34P004R00331	AJ893804
L02T34P004R00332	AJ893805
L02T34P004R00333	AJ893806
L02T34P004R00335	AJ893807
L02T34P004R00336	AJ893808
L02T34P004R00337	AJ893809
L02T34P004R00339	AJ893810
L02T34P004R00340	AJ893811
L02T34P004R00342	AJ893812
L02T34P004R00343	AJ893813
L02T34P004R00344	AJ893814
L02T34P004R00345	AJ893815
L02T34P004R00349	AJ893816
L02T34P004R00351	AJ893817
L02T34P004R00352	AJ893818
L02T34P004R00353	AJ893819
L02T34P004R00354	AJ893820
L02T34P004R00355	AJ893821
L02T34P004R00356	AJ893822
L02T34P004R00357	AJ893823
L02T34P004R00358	AJ893824
L02T34P004R00359	AJ893825
L02T34P004R00360	AJ893826
L02T34P004R00362	AJ893827
L02T34P004R00363	AJ893828
L02T34P004R00364	AJ893829
L02T34P004R00366	AJ893830
L02T34P004R00367	AJ893831
L02T34P004R00368	AJ893832
L02T34P004R00372	AJ893833
L02T34P004R00382	AJ893834
L02T34P004Rb0298	AJ893835
L02T34P004Rb0325	AJ893836
L02T34P004Rb0339	AJ893837
L02T34P004Rb0345	AJ893838
L02T34P004Rb0366	AJ893839
L02T34P012R01057	AJ893840
L02T34P012R01058	AJ893841
L02T34P012R01059	AJ893842
L02T34P012R01060	AJ893843
L02T34P012R01061	AJ893844
L02T34P012R01062	AJ893845
L02T34P012R01063	AJ893846
L02T34P012R01064	AJ893847
L02T34P012R01065	AJ893848
L02T34P012R01066	AJ893849
L02T34P012R01067	AJ893850
L02T34P012R01068	AJ893851
L02T34P012R01069	AJ893852
L02T34P012R01070	AJ893853
L02T34P012R01071	AJ893854
L02T34P012R01072	AJ893855
L02T34P012R01073	AJ893856
L02T34P012R01074	AJ893857
L02T34P012R01075	AJ893858
L02T34P012R01076	AJ893859
L02T34P012R01077	AJ893860
L02T34P012R01078	AJ893861
L02T34P012R01079	AJ893862
L02T34P012R01080	AJ893863
L02T34P012R01081	AJ893864
L02T34P012R01084	AJ893865
L02T34P012R01085	AJ893866
L02T34P012R01086	AJ893867
L02T34P012R01087	AJ893868
L02T34P012R01088	AJ893869
L02T34P012R01089	AJ893870
L02T34P012R01090	AJ893871
L02T34P012R01091	AJ893872
L02T34P012R01092	AJ893873
L02T34P012R01093	AJ893874
L02T34P012R01095	AJ893875
L02T34P012R01096	AJ893876
L02T34P012R01097	AJ893877
L02T34P012R01098	AJ893878
L02T34P012R01099	AJ893879
L02T34P012R01100	AJ893880
L02T34P012R01101	AJ893881
L02T34P012R01102	AJ893882
L02T34P012R01103	AJ893883
L02T34P012R01105	AJ893884
L02T34P012R01106	AJ893885
L02T34P012R01107	AJ893886
L02T34P012R01108	AJ893887
L02T34P012R01109	AJ893888
L02T34P012R01110	AJ893889
L02T34P012R01111	AJ893890
L02T34P012R01112	AJ893891
L02T34P012R01113	AJ893892
L02T34P012R01115	AJ893893
L02T34P012R01116	AJ893894
L02T34P012R01117	AJ893895
L02T34P012R01118	AJ893896
L02T34P012R01119	AJ893897
L02T34P012R01120	AJ893898
L02T34P012R01121	AJ893899
L02T34P012R01122	AJ893900
L02T34P012R01123	AJ893901
L02T34P012R01124	AJ893902
L02T34P012R01125	AJ893903
L02T34P012R01126	AJ893904
L02T34P012R01127	AJ893905
L02T34P012R01128	AJ893906
L02T34P012R01129	AJ893907
L02T34P012R01130	AJ893908
L02T34P012R01131	AJ893909
L02T34P012R01132	AJ893910
L02T34P012R01133	AJ893911
L02T34P012R01134	AJ893912
L02T34P012R01136	AJ893913
L02T34P012R01137	AJ893914
L02T34P012R01138	AJ893915
L02T34P012R01139	AJ893916
L02T34P012R01140	AJ893917
L02T34P012R01141	AJ893918
L02T34P012R01142	AJ893919
L02T34P012R01143	AJ893920
L02T34P012R01144	AJ893921
L02T34P012R01145	AJ893922
L02T34P012R01146	AJ893923
L02T34P012R01147	AJ893924
L02T34P012R01148	AJ893925
L02T34P012R01149	AJ893926
L02T34P012R01150	AJ893927
L02T34P012R01151	AJ893928
L02T34P012R01152	AJ893929
L02T34P013R01153	AJ893930
L02T34P013R01154	AJ893931
L02T34P013R01156	AJ893932
L02T34P013R01157	AJ893933
L02T34P013R01158	AJ893934
L02T34P013R01159	AJ893935
L02T34P013R01160	AJ893936
L02T34P013R01161	AJ893937
L02T34P013R01162	AJ893938
L02T34P013R01163	AJ893939
L02T34P013R01164	AJ893940
L02T34P013R01166	AJ893941
L02T34P013R01167	AJ893942
L02T34P013R01168	AJ893943
L02T34P013R01169	AJ893944
L02T34P013R01170	AJ893945
L02T34P013R01171	AJ893946
L02T34P013R01172	AJ893947
L02T34P013R01173	AJ893948
L02T34P013R01174	AJ893949
L02T34P013R01175	AJ893950
L02T34P013R01176	AJ893951
L02T34P013R01177	AJ893952
L02T34P013R01178	AJ893953
L02T34P013R01179	AJ893954
L02T34P013R01181	AJ893955
L02T34P013R01182	AJ893956
L02T34P013R01183	AJ893957
L02T34P013R01184	AJ893958
L02T34P013R01185	AJ893959
L02T34P013R01186	AJ893960
L02T34P013R01187	AJ893961
L02T34P013R01188	AJ893962
L02T34P013R01189	AJ893963
L02T34P013R01190	AJ893964
L02T34P013R01191	AJ893965
L02T34P013R01192	AJ893966
L02T34P013R01193	AJ893967
L02T34P013R01194	AJ893968
L02T34P013R01195	AJ893969
L02T34P013R01196	AJ893970
L02T34P013R01197	AJ893971
L02T34P013R01198	AJ893972
L02T34P013R01199	AJ893973
L02T34P013R01200	AJ893974
L02T34P013R01201	AJ893975
L02T34P013R01203	AJ893976
L02T34P013R01204	AJ893977
L02T34P013R01206	AJ893978
L02T34P013R01207	AJ893979
L02T34P013R01208	AJ893980
L02T34P013R01209	AJ893981
L02T34P013R01210	AJ893982
L02T34P013R01211	AJ893983
L02T34P013R01212	AJ893984
L02T34P013R01213	AJ893985
L02T34P013R01214	AJ893986
L02T34P013R01215	AJ893987
L02T34P013R01216	AJ893988
L02T34P013R01217	AJ893989
L02T34P013R01218	AJ893990
L02T34P013R01219	AJ893991
L02T34P013R01220	AJ893992
L02T34P013R01221	AJ893993
L02T34P013R01222	AJ893994
L02T34P013R01223	AJ893995
L02T34P013R01224	AJ893996
L02T34P013R01225	AJ893997
L02T34P013R01226	AJ893998
L02T34P013R01227	AJ893999
L02T34P013R01229	AJ894000
L02T34P013R01230	AJ894001
L02T34P013R01231	AJ894002
L02T34P013R01232	AJ894003
L02T34P013R01233	AJ894004
L02T34P013R01234	AJ894005
L02T34P013R01235	AJ894006
L02T34P013R01236	AJ894007
L02T34P013R01237	AJ894008
L02T34P013R01238	AJ894009
L02T34P013R01239	AJ894010
L02T34P013R01240	AJ894011
L02T34P013R01241	AJ894012
L02T34P013R01242	AJ894013
L02T34P013R01243	AJ894014
L02T34P013R01244	AJ894015
L02T34P013R01245	AJ894016
L02T34P013R01246	AJ894017
L02T34P013R01247	AJ894018
L02T34P013R01248	AJ894019
L02T34P015R01345	AJ894020
L02T34P015R01346	AJ894021
L02T34P015R01347	AJ894022
L02T34P015R01348	AJ894023
L02T34P015R01349	AJ894024
L02T34P015R01350	AJ894025
L02T34P015R01351	AJ894026
L02T34P015R01352	AJ894027
L02T34P015R01353	AJ894028
L02T34P015R01354	AJ894029
L02T34P015R01355	AJ894030
L02T34P015R01356	AJ894031
L02T34P015R01357	AJ894032
L02T34P015R01358	AJ894033
L02T34P015R01359	AJ894034
L02T34P015R01360	AJ894035
L02T34P015R01361	AJ894036
L02T34P015R01362	AJ894037
L02T34P015R01363	AJ894038
L02T34P015R01364	AJ894039
L02T34P015R01365	AJ894040
L02T34P015R01366	AJ894041
L02T34P015R01367	AJ894042
L02T34P015R01368	AJ894043
L02T34P015R01369	AJ894044
L02T34P015R01370	AJ894045
L02T34P015R01371	AJ894046
L02T34P015R01372	AJ894047
L02T34P015R01373	AJ894048
L02T34P015R01374	AJ894049
L02T34P015R01375	AJ894050
L02T34P015R01376	AJ894051
L02T34P015R01377	AJ894052
L02T34P015R01378	AJ894053
L02T34P015R01379	AJ894054
L02T34P015R01380	AJ894055
L02T34P015R01381	AJ894056
L02T34P015R01382	AJ894057
L02T34P015R01383	AJ894058
L02T34P015R01384	AJ894059
L02T34P015R01385	AJ894060
L02T34P015R01386	AJ894061
L02T34P015R01387	AJ894062
L02T34P015R01388	AJ894063
L02T34P015R01389	AJ894064
L02T34P015R01390	AJ894065
L02T34P015R01391	AJ894066
L02T34P015R01392	AJ894067
L02T34P015R01393	AJ894068
L02T34P015R01394	AJ894069
L02T34P015R01395	AJ894070
L02T34P015R01396	AJ894071
L02T34P015R01397	AJ894072
L02T34P015R01398	AJ894073
L02T34P015R01399	AJ894074
L02T34P015R01400	AJ894075
L02T34P015R01401	AJ894076
L02T34P015R01403	AJ894077
L02T34P015R01404	AJ894078
L02T34P015R01405	AJ894079
L02T34P015R01406	AJ894080
L02T34P015R01407	AJ894081
L02T34P015R01408	AJ894082
L02T34P015R01409	AJ894083
L02T34P015R01410	AJ894084
L02T34P015R01411	AJ894085
L02T34P015R01412	AJ894086
L02T34P015R01413	AJ894087
L02T34P015R01414	AJ894088
L02T34P015R01415	AJ894089
L02T34P015R01416	AJ894090
L02T34P015R01417	AJ894091
L02T34P015R01418	AJ894092
L02T34P015R01419	AJ894093
L02T34P015R01420	AJ894094
L02T34P015R01421	AJ894095
L02T34P015R01422	AJ894096
L02T34P015R01423	AJ894097
L02T34P015R01425	AJ894098
L02T34P015R01426	AJ894099
L02T34P015R01427	AJ894100
L02T34P015R01428	AJ894101
L02T34P015R01429	AJ894102
L02T34P015R01430	AJ894103
L02T34P015R01431	AJ894104
L02T34P015R01432	AJ894105
L02T34P015R01433	AJ894106
L02T34P015R01434	AJ894107
L02T34P015R01435	AJ894108
L02T34P015R01436	AJ894109
L02T34P015R01437	AJ894110
L02T34P015R01438	AJ894111
L02T34P015R01439	AJ894112
L02T34P015R01440	AJ894113
L02T34P017R01537	AJ894114
L02T34P017R01538	AJ894115
L02T34P017R01539	AJ894116
L02T34P017R01540	AJ894117
L02T34P017R01541	AJ894118
L02T34P017R01542	AJ894119
L02T34P017R01543	AJ894120
L02T34P017R01544	AJ894121
L02T34P017R01545	AJ894122
L02T34P017R01546	AJ894123
L02T34P017R01547	AJ894124
L02T34P017R01548	AJ894125
L02T34P017R01549	AJ894126
L02T34P017R01550	AJ894127
L02T34P017R01551	AJ894128
L02T34P017R01552	AJ894129
L02T34P017R01553	AJ894130
L02T34P017R01554	AJ894131
L02T34P017R01555	AJ894132
L02T34P017R01556	AJ894133
L02T34P017R01557	AJ894134
L02T34P017R01558	AJ894135
L02T34P017R01559	AJ894136
L02T34P017R01560	AJ894137
L02T34P017R01561	AJ894138
L02T34P017R01562	AJ894139
L02T34P017R01563	AJ894140
L02T34P017R01564	AJ894141
L02T34P017R01565	AJ894142
L02T34P017R01566	AJ894143
L02T34P017R01567	AJ894144
L02T34P017R01568	AJ894145
L02T34P017R01569	AJ894146
L02T34P017R01570	AJ894147
L02T34P017R01572	AJ894148
L02T34P017R01573	AJ894149
L02T34P017R01574	AJ894150
L02T34P017R01575	AJ894151
L02T34P017R01576	AJ894152
L02T34P017R01577	AJ894153
L02T34P017R01578	AJ894154
L02T34P017R01579	AJ894155
L02T34P017R01580	AJ894156
L02T34P017R01581	AJ894157
L02T34P017R01582	AJ894158
L02T34P017R01583	AJ894159
L02T34P017R01584	AJ894160
L02T34P017R01585	AJ894161
L02T34P017R01586	AJ894162
L02T34P017R01588	AJ894163
L02T34P017R01589	AJ894164
L02T34P017R01590	AJ894165
L02T34P017R01591	AJ894166
L02T34P017R01592	AJ894167
L02T34P017R01593	AJ894168
L02T34P017R01594	AJ894169
L02T34P017R01595	AJ894170
L02T34P017R01596	AJ894171
L02T34P017R01597	AJ894172
L02T34P017R01598	AJ894173
L02T34P017R01599	AJ894174
L02T34P017R01600	AJ894175
L02T34P017R01601	AJ894176
L02T34P017R01602	AJ894177
L02T34P017R01603	AJ894178
L02T34P017R01604	AJ894179
L02T34P017R01605	AJ894180
L02T34P017R01606	AJ894181
L02T34P017R01607	AJ894182
L02T34P017R01608	AJ894183
L02T34P017R01609	AJ894184
L02T34P017R01610	AJ894185
L02T34P017R01611	AJ894186
L02T34P017R01612	AJ894187
L02T34P017R01613	AJ894188
L02T34P017R01614	AJ894189
L02T34P017R01615	AJ894190
L02T34P017R01616	AJ894191
L02T34P017R01617	AJ894192
L02T34P017R01618	AJ894193
L02T34P017R01619	AJ894194
L02T34P017R01620	AJ894195
L02T34P017R01621	AJ894196
L02T34P017R01622	AJ894197
L02T34P017R01624	AJ894198
L02T34P017R01625	AJ894199
L02T34P017R01626	AJ894200
L02T34P017R01627	AJ894201
L02T34P017R01629	AJ894202
L02T34P017R01630	AJ894203
L02T34P017R01631	AJ894204
L02T34P017R01632	AJ894205
L02T34P018R01633	AJ894206
L02T34P018R01634	AJ894207
L02T34P018R01635	AJ894208
L02T34P018R01636	AJ894209
L02T34P018R01637	AJ894210
L02T34P018R01638	AJ894211
L02T34P018R01639	AJ894212
L02T34P018R01640	AJ894213
L02T34P018R01641	AJ894214
L02T34P018R01642	AJ894215
L02T34P018R01643	AJ894216
L02T34P018R01644	AJ894217
L02T34P018R01645	AJ894218
L02T34P018R01646	AJ894219
L02T34P018R01647	AJ894220
L02T34P018R01648	AJ894221
L02T34P018R01649	AJ894222
L02T34P018R01650	AJ894223
L02T34P018R01651	AJ894224
L02T34P018R01652	AJ894225
L02T34P018R01653	AJ894226
L02T34P018R01655	AJ894227
L02T34P018R01656	AJ894228
L02T34P018R01657	AJ894229
L02T34P018R01659	AJ894230
L02T34P018R01660	AJ894231
L02T34P018R01661	AJ894232
L02T34P018R01662	AJ894233
L02T34P018R01663	AJ894234
L02T34P018R01664	AJ894235
L02T34P018R01665	AJ894236
L02T34P018R01666	AJ894237
L02T34P018R01667	AJ894238
L02T34P018R01668	AJ894239
L02T34P018R01669	AJ894240
L02T34P018R01670	AJ894241
L02T34P018R01671	AJ894242
L02T34P018R01672	AJ894243
L02T34P018R01673	AJ894244
L02T34P018R01674	AJ894245
L02T34P018R01675	AJ894246
L02T34P018R01676	AJ894247
L02T34P018R01677	AJ894248
L02T34P018R01678	AJ894249
L02T34P018R01679	AJ894250
L02T34P018R01681	AJ894251
L02T34P018R01682	AJ894252
L02T34P018R01683	AJ894253
L02T34P018R01685	AJ894254
L02T34P018R01686	AJ894255
L02T34P018R01687	AJ894256
L02T34P018R01688	AJ894257
L02T34P018R01689	AJ894258
L02T34P018R01690	AJ894259
L02T34P018R01691	AJ894260
L02T34P018R01692	AJ894261
L02T34P018R01693	AJ894262
L02T34P018R01694	AJ894263
L02T34P018R01695	AJ894264
L02T34P018R01696	AJ894265
L02T34P018R01697	AJ894266
L02T34P018R01699	AJ894267
L02T34P018R01700	AJ894268
L02T34P018R01701	AJ894269
L02T34P018R01702	AJ894270
L02T34P018R01703	AJ894271
L02T34P018R01704	AJ894272
L02T34P018R01705	AJ894273
L02T34P018R01706	AJ894274
L02T34P018R01707	AJ894275
L02T34P018R01708	AJ894276
L02T34P018R01709	AJ894277
L02T34P018R01710	AJ894278
L02T34P018R01711	AJ894279
L02T34P018R01712	AJ894280
L02T34P018R01713	AJ894281
L02T34P018R01714	AJ894282
L02T34P018R01715	AJ894283
L02T34P018R01716	AJ894284
L02T34P018R01717	AJ894285
L02T34P018R01718	AJ894286
L02T34P018R01719	AJ894287
L02T34P018R01720	AJ894288
L02T34P018R01721	AJ894289
L02T34P018R01723	AJ894290
L02T34P018R01724	AJ894291
L02T34P018R01725	AJ894292
L02T34P018R01726	AJ894293
L02T34P018R01727	AJ894294
L02T34P018R01728	AJ894295
L02T34P019R01729	AJ894296
L02T34P019R01730	AJ894297
L02T34P019R01731	AJ894298
L02T34P019R01732	AJ894299
L02T34P019R01733	AJ894300
L02T34P019R01734	AJ894301
L02T34P019R01735	AJ894302
L02T34P019R01736	AJ894303
L02T34P019R01737	AJ894304
L02T34P019R01738	AJ894305
L02T34P019R01739	AJ894306
L02T34P019R01740	AJ894307
L02T34P019R01741	AJ894308
L02T34P019R01743	AJ894309
L02T34P019R01744	AJ894310
L02T34P019R01745	AJ894311
L02T34P019R01746	AJ894312
L02T34P019R01747	AJ894313
L02T34P019R01748	AJ894314
L02T34P019R01749	AJ894315
L02T34P019R01750	AJ894316
L02T34P019R01751	AJ894317
L02T34P019R01752	AJ894318
L02T34P019R01753	AJ894319
L02T34P019R01754	AJ894320
L02T34P019R01755	AJ894321
L02T34P019R01756	AJ894322
L02T34P019R01757	AJ894323
L02T34P019R01758	AJ894324
L02T34P019R01759	AJ894325
L02T34P019R01760	AJ894326
L02T34P019R01761	AJ894327
L02T34P019R01762	AJ894328
L02T34P019R01764	AJ894329
L02T34P019R01765	AJ894330
L02T34P019R01766	AJ894331
L02T34P019R01767	AJ894332
L02T34P019R01768	AJ894333
L02T34P019R01769	AJ894334
L02T34P019R01771	AJ894335
L02T34P019R01772	AJ894336
L02T34P019R01773	AJ894337
L02T34P019R01774	AJ894338
L02T34P019R01775	AJ894339
L02T34P019R01776	AJ894340
L02T34P019R01777	AJ894341
L02T34P019R01778	AJ894342
L02T34P019R01779	AJ894343
L02T34P019R01780	AJ894344
L02T34P019R01781	AJ894345
L02T34P019R01782	AJ894346
L02T34P019R01783	AJ894347
L02T34P019R01784	AJ894348
L02T34P019R01785	AJ894349
L02T34P019R01786	AJ894350
L02T34P019R01787	AJ894351
L02T34P019R01788	AJ894352
L02T34P019R01789	AJ894353
L02T34P019R01791	AJ894354
L02T34P019R01792	AJ894355
L02T34P019R01793	AJ894356
L02T34P019R01794	AJ894357
L02T34P019R01795	AJ894358
L02T34P019R01796	AJ894359
L02T34P019R01797	AJ894360
L02T34P019R01798	AJ894361
L02T34P019R01799	AJ894362
L02T34P019R01800	AJ894363
L02T34P019R01801	AJ894364
L02T34P019R01802	AJ894365
L02T34P019R01803	AJ894366
L02T34P019R01804	AJ894367
L02T34P019R01805	AJ894368
L02T34P019R01806	AJ894369
L02T34P019R01807	AJ894370
L02T34P019R01808	AJ894371
L02T34P019R01809	AJ894372
L02T34P019R01810	AJ894373
L02T34P019R01811	AJ894374
L02T34P019R01812	AJ894375
L02T34P019R01813	AJ894376
L02T34P019R01814	AJ894377
L02T34P019R01815	AJ894378
L02T34P019R01816	AJ894379
L02T34P019R01817	AJ894380
L02T34P019R01818	AJ894381
L02T34P019R01819	AJ894382
L02T34P019R01820	AJ894383
L02T34P019R01821	AJ894384
L02T34P019R01822	AJ894385
L02T34P019R01823	AJ894386
L02T34P019R01824	AJ894387
L02T34P019Rb1736	AJ894388
L02T34P019Rb1797	AJ894389
L02T34P020R01825	AJ894390
L02T34P020R01826	AJ894391
L02T34P020R01827	AJ894392
L02T34P020R01828	AJ894393
L02T34P020R01829	AJ894394
L02T34P020R01830	AJ894395
L02T34P020R01831	AJ894396
L02T34P020R01833	AJ894397
L02T34P020R01834	AJ894398
L02T34P020R01835	AJ894399
L02T34P020R01836	AJ894400
L02T34P020R01838	AJ894401
L02T34P020R01839	AJ894402
L02T34P020R01840	AJ894403
L02T34P020R01841	AJ894404
L02T34P020R01843	AJ894405
L02T34P020R01845	AJ894406
L02T34P020R01847	AJ894407
L02T34P020R01848	AJ894408
L02T34P020R01849	AJ894409
L02T34P020R01850	AJ894410
L02T34P020R01851	AJ894411
L02T34P020R01852	AJ894412
L02T34P020R01853	AJ894413
L02T34P020R01854	AJ894414
L02T34P020R01855	AJ894415
L02T34P020R01856	AJ894416
L02T34P020R01857	AJ894417
L02T34P020R01858	AJ894418
L02T34P020R01859	AJ894419
L02T34P020R01860	AJ894420
L02T34P020R01861	AJ894421
L02T34P020R01863	AJ894422
L02T34P020R01864	AJ894423
L02T34P020R01865	AJ894424
L02T34P020R01866	AJ894425
L02T34P020R01867	AJ894426
L02T34P020R01868	AJ894427
L02T34P020R01869	AJ894428
L02T34P020R01870	AJ894429
L02T34P020R01871	AJ894430
L02T34P020R01872	AJ894431
L02T34P020R01873	AJ894432
L02T34P020R01874	AJ894433
L02T34P020R01875	AJ894434
L02T34P020R01876	AJ894435
L02T34P020R01877	AJ894436
L02T34P020R01878	AJ894437
L02T34P020R01879	AJ894438
L02T34P020R01880	AJ894439
L02T34P020R01881	AJ894440
L02T34P020R01883	AJ894441
L02T34P020R01884	AJ894442
L02T34P020R01885	AJ894443
L02T34P020R01886	AJ894444
L02T34P020R01887	AJ894445
L02T34P020R01888	AJ894446
L02T34P020R01889	AJ894447
L02T34P020R01890	AJ894448
L02T34P020R01891	AJ894449
L02T34P020R01892	AJ894450
L02T34P020R01893	AJ894451
L02T34P020R01894	AJ894452
L02T34P020R01895	AJ894453
L02T34P020R01896	AJ894454
L02T34P020R01897	AJ894455
L02T34P020R01901	AJ894456
L02T34P020R01902	AJ894457
L02T34P020R01903	AJ894458
L02T34P020R01905	AJ894459
L02T34P020R01906	AJ894460
L02T34P020R01907	AJ894461
L02T34P020R01908	AJ894462
L02T34P020R01909	AJ894463
L02T34P020R01911	AJ894464
L02T34P020R01913	AJ894465
L02T34P020R01914	AJ894466
L02T34P020R01915	AJ894467
L02T34P020R01916	AJ894468
L02T34P020R01917	AJ894469
L02T34P020R01918	AJ894470
L02T34P020R01919	AJ894471
L02T34P020R01920	AJ894472
L02T34P020Rb1892	AJ894473
L02T34P021R01921	AJ894474
L02T34P021R01922	AJ894475
L02T34P021R01923	AJ894476
L02T34P021R01924	AJ894477
L02T34P021R01925	AJ894478
L02T34P021R01926	AJ894479
L02T34P021R01928	AJ894480
L02T34P021R01929	AJ894481
L02T34P021R01930	AJ894482
L02T34P021R01933	AJ894483
L02T34P021R01934	AJ894484
L02T34P021R01935	AJ894485
L02T34P021R01936	AJ894486
L02T34P021R01937	AJ894487
L02T34P021R01938	AJ894488
L02T34P021R01939	AJ894489
L02T34P021R01940	AJ894490
L02T34P021R01941	AJ894491
L02T34P021R01942	AJ894492
L02T34P021R01943	AJ894493
L02T34P021R01945	AJ894494
L02T34P021R01946	AJ894495
L02T34P021R01947	AJ894496
L02T34P021R01948	AJ894497
L02T34P021R01949	AJ894498
L02T34P021R01950	AJ894499
L02T34P021R01951	AJ894500
L02T34P021R01952	AJ894501
L02T34P021R01953	AJ894502
L02T34P021R01954	AJ894503
L02T34P021R01955	AJ894504
L02T34P021R01957	AJ894505
L02T34P021R01958	AJ894506
L02T34P021R01959	AJ894507
L02T34P021R01960	AJ894508
L02T34P021R01961	AJ894509
L02T34P021R01963	AJ894510
L02T34P021R01965	AJ894511
L02T34P021R01966	AJ894512
L02T34P021R01967	AJ894513
L02T34P021R01969	AJ894514
L02T34P021R01970	AJ894515
L02T34P021R01971	AJ894516
L02T34P021R01972	AJ894517
L02T34P021R01973	AJ894518
L02T34P021R01974	AJ894519
L02T34P021R01975	AJ894520
L02T34P021R01976	AJ894521
L02T34P021R01977	AJ894522
L02T34P021R01978	AJ894523
L02T34P021R01979	AJ894524
L02T34P021R01981	AJ894525
L02T34P021R01982	AJ894526
L02T34P021R01983	AJ894527
L02T34P021R01984	AJ894528
L02T34P021R01985	AJ894529
L02T34P021R01986	AJ894530
L02T34P021R01987	AJ894531
L02T34P021R01988	AJ894532
L02T34P021R01989	AJ894533
L02T34P021R01991	AJ894534
L02T34P021R01993	AJ894535
L02T34P021R01994	AJ894536
L02T34P021R01995	AJ894537
L02T34P021R01996	AJ894538
L02T34P021R01997	AJ894539
L02T34P021R01998	AJ894540
L02T34P021R01999	AJ894541
L02T34P021R02000	AJ894542
L02T34P021R02001	AJ894543
L02T34P021R02002	AJ894544
L02T34P021R02003	AJ894545
L02T34P021R02006	AJ894546
L02T34P021R02007	AJ894547
L02T34P021R02008	AJ894548
L02T34P021R02009	AJ894549
L02T34P021R02010	AJ894550
L02T34P021R02011	AJ894551
L02T34P021R02012	AJ894552
L02T34P021R02013	AJ894553
L02T34P021R02014	AJ894554
L02T34P021R02015	AJ894555
L02T34P021Rb2006	AJ894556
L02T34P026R02401	AJ894557
L02T34P026R02402	AJ894558
L02T34P026R02403	AJ894559
L02T34P026R02404	AJ894560
L02T34P026R02405	AJ894561
L02T34P026R02406	AJ894562
L02T34P026R02407	AJ894563
L02T34P026R02408	AJ894564
L02T34P026R02409	AJ894565
L02T34P026R02410	AJ894566
L02T34P026R02411	AJ894567
L02T34P026R02412	AJ894568
L02T34P026R02413	AJ894569
L02T34P026R02414	AJ894570
L02T34P026R02415	AJ894571
L02T34P026R02417	AJ894572
L02T34P026R02418	AJ894573
L02T34P026R02419	AJ894574
L02T34P026R02420	AJ894575
L02T34P026R02422	AJ894576
L02T34P026R02423	AJ894577
L02T34P026R02424	AJ894578
L02T34P026R02425	AJ894579
L02T34P026R02426	AJ894580
L02T34P026R02427	AJ894581
L02T34P026R02428	AJ894582
L02T34P026R02429	AJ894583
L02T34P026R02430	AJ894584
L02T34P026R02431	AJ894585
L02T34P026R02433	AJ894586
L02T34P026R02434	AJ894587
L02T34P026R02435	AJ894588
L02T34P026R02436	AJ894589
L02T34P026R02437	AJ894590
L02T34P026R02438	AJ894591
L02T34P026R02439	AJ894592
L02T34P026R02440	AJ894593
L02T34P026R02441	AJ894594
L02T34P026R02442	AJ894595
L02T34P026R02443	AJ894596
L02T34P026R02444	AJ894597
L02T34P026R02445	AJ894598
L02T34P026R02446	AJ894599
L02T34P026R02447	AJ894600
L02T34P026R02448	AJ894601
L02T34P026R02449	AJ894602
L02T34P026R02450	AJ894603
L02T34P026R02451	AJ894604
L02T34P026R02452	AJ894605
L02T34P026R02453	AJ894606
L02T34P026R02454	AJ894607
L02T34P026R02455	AJ894608
L02T34P026R02457	AJ894609
L02T34P026R02458	AJ894610
L02T34P026R02460	AJ894611
L02T34P026R02461	AJ894612
L02T34P026R02462	AJ894613
L02T34P026R02463	AJ894614
L02T34P026R02464	AJ894615
L02T34P026R02465	AJ894616
L02T34P026R02466	AJ894617
L02T34P026R02467	AJ894618
L02T34P026R02468	AJ894619
L02T34P026R02469	AJ894620
L02T34P026R02470	AJ894621
L02T34P026R02471	AJ894622
L02T34P026R02472	AJ894623
L02T34P026R02473	AJ894624
L02T34P026R02474	AJ894625
L02T34P026R02475	AJ894626
L02T34P026R02476	AJ894627
L02T34P026R02477	AJ894628
L02T34P026R02478	AJ894629
L02T34P026R02479	AJ894630
L02T34P026R02480	AJ894631
L02T34P026R02481	AJ894632
L02T34P026R02482	AJ894633
L02T34P026R02483	AJ894634
L02T34P026R02484	AJ894635
L02T34P026R02486	AJ894636
L02T34P026R02487	AJ894637
L02T34P026R02488	AJ894638
L02T34P026R02489	AJ894639
L02T34P026R02490	AJ894640
L02T34P026R02491	AJ894641
L02T34P026R02492	AJ894642
L02T34P026R02493	AJ894643
L02T34P026R02494	AJ894644
L02T34P026R02495	AJ894645
L02T34P026R02496	AJ894646
L02T34P049R04503	AJ894647
L02T34P049R04504	AJ894648
L02T34P049R04505	AJ894649
L02T34P049R04506	AJ894650
L02T34P049R04507	AJ894651
L02T34P049R04508	AJ894652
L02T34P049R04509	AJ894653
L02T34P049R04510	AJ894654
L02T34P049R04511	AJ894655
L02T34P049R04512	AJ894656
L02T34P049R04513	AJ894657
L02T34P049R04514	AJ894658
L02T34P049R04515	AJ894659
L02T34P049R04516	AJ894660
L02T34P049R04517	AJ894661
L02T34P049R04518	AJ894662
L02T34P049R04519	AJ894663
L02T34P049R04520	AJ894664
L02T34P049R04521	AJ894665
L02T34P049R04522	AJ894666
L02T34P049R04523	AJ894667
L02T34P049R04524	AJ894668
L02T34P049R04525	AJ894669
L02T34P049R04526	AJ894670
L02T34P049R04527	AJ894671
L02T34P049R04528	AJ894672
L02T34P049R04529	AJ894673
L02T34P049R04530	AJ894674
L02T34P049R04531	AJ894675
L02T34P049R04532	AJ894676
L02T34P049R04533	AJ894677
L02T34P049R04534	AJ894678
L02T34P049R04535	AJ894679
L02T34P049R04536	AJ894680
L02T34P049R04537	AJ894681
L02T34P049R04538	AJ894682
L02T34P049R04539	AJ894683
L02T34P049R04540	AJ894684
L02T34P049R04541	AJ894685
L02T34P049R04542	AJ894686
L02T34P049R04543	AJ894687
L02T34P049R04544	AJ894688
L02T34P049R04545	AJ894689
L02T34P049R04546	AJ894690
L02T34P049R04547	AJ894691
L02T34P049R04548	AJ894692
L02T34P049R04549	AJ894693
L02T34P049R04550	AJ894694
L02T34P049R04551	AJ894695
L02T34P049R04552	AJ894696
L02T34P049R04553	AJ894697
L02T34P049R04554	AJ894698
L02T34P049R04555	AJ894699
L02T34P049R04556	AJ894700
L02T34P049R04557	AJ894701
L02T34P049R04558	AJ894702
L02T34P049R04559	AJ894703
L02T34P049R04560	AJ894704
L02T34P049R04561	AJ894705
L02T34P049R04562	AJ894706
L02T34P049R04563	AJ894707
L02T34P049R04564	AJ894708
L02T34P049R04565	AJ894709
L02T34P049R04566	AJ894710
L02T34P049R04567	AJ894711
L02T34P049R04568	AJ894712
L02T34P049R04569	AJ894713
L02T34P049R04570	AJ894714
L02T34P049R04571	AJ894715
L02T34P049R04572	AJ894716
L02T34P049R04573	AJ894717
L02T34P049R04574	AJ894718
L02T34P049R04575	AJ894719
L02T34P049R04576	AJ894720
L02T34P049R04577	AJ894721
L02T34P049R04578	AJ894722
L02T34P049R04579	AJ894723
L02T34P049R04580	AJ894724
L02T34P049R04581	AJ894725
L02T34P049R04582	AJ894726
L02T34P049R04583	AJ894727
L02T34P049R04584	AJ894728
L02T34P049R04585	AJ894729
L02T34P049R04586	AJ894730
L02T34P049R04587	AJ894731
L02T34P049R04588	AJ894732
L02T34P049R04590	AJ894733
L02T34P049R04591	AJ894734
L02T34P050R04592	AJ894735
L02T34P050R04593	AJ894736
L02T34P050R04594	AJ894737
L02T34P050R04595	AJ894738
L02T34P050R04596	AJ894739
L02T34P050R04597	AJ894740
L02T34P050R04598	AJ894741
L02T34P050R04599	AJ894742
L02T34P050R04600	AJ894743
L02T34P050R04601	AJ894744
L02T34P050R04602	AJ894745
L02T34P050R04603	AJ894746
L02T34P050R04604	AJ894747
L02T34P050R04605	AJ894748
L02T34P050R04606	AJ894749
L02T34P050R04607	AJ894750
L02T34P050R04608	AJ894751
L02T34P050R04609	AJ894752
L02T34P050R04610	AJ894753
L02T34P050R04611	AJ894754
L02T34P050R04612	AJ894755
L02T34P050R04613	AJ894756
L02T34P050R04614	AJ894757
L02T34P050R04615	AJ894758
L02T34P050R04616	AJ894759
L02T34P050R04617	AJ894760
L02T34P050R04618	AJ894761
L02T34P050R04619	AJ894762
L02T34P050R04620	AJ894763
L02T34P050R04621	AJ894764
L02T34P050R04622	AJ894765
L02T34P050R04623	AJ894766
L02T34P050R04624	AJ894767
L02T34P050R04625	AJ894768
L02T34P050R04627	AJ894769
L02T34P050R04628	AJ894770
L02T34P050R04629	AJ894771
L02T34P050R04630	AJ894772
L02T34P050R04631	AJ894773
L02T34P050R04632	AJ894774
L02T34P050R04633	AJ894775
L02T34P050R04634	AJ894776
L02T34P050R04635	AJ894777
L02T34P050R04636	AJ894778
L02T34P050R04637	AJ894779
L02T34P050R04638	AJ894780
L02T34P050R04639	AJ894781
L02T34P050R04640	AJ894782
L02T34P050R04641	AJ894783
L02T34P050R04643	AJ894784
L02T34P050R04644	AJ894785
L02T34P050R04645	AJ894786
L02T34P050R04646	AJ894787
L02T34P050R04647	AJ894788
L02T34P050R04648	AJ894789
L02T34P050R04649	AJ894790
L02T34P050R04650	AJ894791
L02T34P050R04651	AJ894792
L02T34P050R04652	AJ894793
L02T34P050R04653	AJ894794
L02T34P050R04654	AJ894795
L02T34P050R04655	AJ894796
L02T34P050R04656	AJ894797
L02T34P050R04657	AJ894798
L02T34P050R04658	AJ894799
L02T34P050R04659	AJ894800
L02T34P050R04660	AJ894801
L02T34P050R04661	AJ894802
L02T34P050R04662	AJ894803
L02T34P050R04663	AJ894804
L02T34P050R04664	AJ894805
L02T34P050R04665	AJ894806
L02T34P050R04666	AJ894807
L02T34P050R04667	AJ894808
L02T34P050R04668	AJ894809
L02T34P050R04669	AJ894810
L02T34P050R04670	AJ894811
L02T34P050R04671	AJ894812
L02T34P050R04672	AJ894813
L02T34P050R04673	AJ894814
L02T34P050R04674	AJ894815
L02T34P050R04675	AJ894816
L02T34P050R04676	AJ894817
L02T34P050R04677	AJ894818
L02T34P050R04678	AJ894819
L02T34P050R04679	AJ894820
L02T34P050R04680	AJ894821
L02T34P050R04682	AJ894822
L02T34P050R04683	AJ894823
L02T34P050R04684	AJ894824
L02T34P050R04685	AJ894825
L02T34P050R04686	AJ894826
L02T34P050R04687	AJ894827
L02T34P053R04880	AJ894828
L02T34P053R04881	AJ894829
L02T34P053R04882	AJ894830
L02T34P053R04883	AJ894831
L02T34P053R04884	AJ894832
L02T34P053R04885	AJ894833
L02T34P053R04886	AJ894834
L02T34P053R04887	AJ894835
L02T34P053R04888	AJ894836
L02T34P053R04889	AJ894837
L02T34P053R04890	AJ894838
L02T34P053R04891	AJ894839
L02T34P053R04892	AJ894840
L02T34P053R04893	AJ894841
L02T34P053R04894	AJ894842
L02T34P053R04895	AJ894843
L02T34P053R04896	AJ894844
L02T34P053R04897	AJ894845
L02T34P053R04899	AJ894846
L02T34P053R04900	AJ894847
L02T34P053R04901	AJ894848
L02T34P053R04902	AJ894849
L02T34P053R04903	AJ894850
L02T34P053R04904	AJ894851
L02T34P053R04905	AJ894852
L02T34P053R04907	AJ894853
L02T34P053R04908	AJ894854
L02T34P053R04911	AJ894855
L02T34P053R04912	AJ894856
L02T34P053R04913	AJ894857
L02T34P053R04914	AJ894858
L02T34P053R04915	AJ894859
L02T34P053R04916	AJ894860
L02T34P053R04917	AJ894861
L02T34P053R04918	AJ894862
L02T34P053R04919	AJ894863
L02T34P053R04920	AJ894864
L02T34P053R04921	AJ894865
L02T34P053R04922	AJ894866
L02T34P053R04923	AJ894867
L02T34P053R04924	AJ894868
L02T34P053R04925	AJ894869
L02T34P053R04926	AJ894870
L02T34P053R04927	AJ894871
L02T34P053R04928	AJ894872
L02T34P053R04929	AJ894873
L02T34P053R04931	AJ894874
L02T34P053R04932	AJ894875
L02T34P053R04933	AJ894876
L02T34P053R04934	AJ894877
L02T34P053R04935	AJ894878
L02T34P053R04936	AJ894879
L02T34P053R04937	AJ894880
L02T34P053R04938	AJ894881
L02T34P053R04939	AJ894882
L02T34P053R04940	AJ894883
L02T34P053R04941	AJ894884
L02T34P053R04942	AJ894885
L02T34P053R04943	AJ894886
L02T34P053R04944	AJ894887
L02T34P053R04945	AJ894888
L02T34P053R04946	AJ894889
L02T34P053R04947	AJ894890
L02T34P053R04948	AJ894891
L02T34P053R04949	AJ894892
L02T34P053R04950	AJ894893
L02T34P053R04951	AJ894894
L02T34P053R04952	AJ894895
L02T34P053R04953	AJ894896
L02T34P053R04954	AJ894897
L02T34P053R04955	AJ894898
L02T34P053R04956	AJ894899
L02T34P053R04957	AJ894900
L02T34P053R04958	AJ894901
L02T34P053R04959	AJ894902
L02T34P053R04960	AJ894903
L02T34P053R04961	AJ894904
L02T34P053R04962	AJ894905
L02T34P053R04963	AJ894906
L02T34P053R04964	AJ894907
L02T34P053R04965	AJ894908
L02T34P053R04966	AJ894909
L02T34P053R04967	AJ894910
L02T34P053R04968	AJ894911
L02T34P053R04969	AJ894912
L02T34P053R04970	AJ894913
L02T34P053R04971	AJ894914
L02T34P053R04972	AJ894915
L02T34P053R04973	AJ894916
L02T34P053R04974	AJ894917
L02T34P053R04975	AJ894918
L02T34P054R04976	AJ894919
L02T34P054R04979	AJ894920
L02T34P054R04980	AJ894921
L02T34P054R04981	AJ894922
L02T34P054R04983	AJ894923
L02T34P054R04984	AJ894924
L02T34P054R04985	AJ894925
L02T34P054R04986	AJ894926
L02T34P054R04987	AJ894927
L02T34P054R04988	AJ894928
L02T34P054R04989	AJ894929
L02T34P054R04990	AJ894930
L02T34P054R04991	AJ894931
L02T34P054R04992	AJ894932
L02T34P054R04993	AJ894933
L02T34P054R04994	AJ894934
L02T34P054R04995	AJ894935
L02T34P054R04997	AJ894936
L02T34P054R05000	AJ894937
L02T34P054R05001	AJ894938
L02T34P054R05002	AJ894939
L02T34P054R05003	AJ894940
L02T34P054R05004	AJ894941
L02T34P054R05006	AJ894942
L02T34P054R05007	AJ894943
L02T34P054R05008	AJ894944
L02T34P054R05009	AJ894945
L02T34P054R05010	AJ894946
L02T34P054R05012	AJ894947
L02T34P054R05013	AJ894948
L02T34P054R05015	AJ894949
L02T34P054R05016	AJ894950
L02T34P054R05017	AJ894951
L02T34P054R05018	AJ894952
L02T34P054R05019	AJ894953
L02T34P054R05021	AJ894954
L02T34P054R05022	AJ894955
L02T34P054R05024	AJ894956
L02T34P054R05025	AJ894957
L02T34P054R05026	AJ894958
L02T34P054R05027	AJ894959
L02T34P054R05028	AJ894960
L02T34P054R05029	AJ894961
L02T34P054R05030	AJ894962
L02T34P054R05031	AJ894963
L02T34P054R05032	AJ894964
L02T34P054R05033	AJ894965
L02T34P054R05034	AJ894966
L02T34P054R05036	AJ894967
L02T34P054R05037	AJ894968
L02T34P054R05038	AJ894969
L02T34P054R05039	AJ894970
L02T34P054R05040	AJ894971
L02T34P054R05041	AJ894972
L02T34P054R05042	AJ894973
L02T34P054R05043	AJ894974
L02T34P054R05045	AJ894975
L02T34P054R05046	AJ894976
L02T34P054R05048	AJ894977
L02T34P054R05049	AJ894978
L02T34P054R05050	AJ894979
L02T34P054R05051	AJ894980
L02T34P054R05052	AJ894981
L02T34P054R05053	AJ894982
L02T34P054R05054	AJ894983
L02T34P054R05055	AJ894984
L02T34P054R05057	AJ894985
L02T34P054R05058	AJ894986
L02T34P054R05060	AJ894987
L02T34P054R05061	AJ894988
L02T34P054R05062	AJ894989
L02T34P054R05063	AJ894990
L02T34P054R05064	AJ894991
L02T34P054R05065	AJ894992
L02T34P054R05067	AJ894993
L02T34P054R05068	AJ894994
L02T34P054R05069	AJ894995
L02T34P054R05070	AJ894996
L02T34P055R05072	AJ894997
L02T34P055R05074	AJ894998
L02T34P055R05075	AJ894999
L02T34P055R05076	AJ895000
L02T34P055R05077	AJ895001
L02T34P055R05078	AJ895002
L02T34P055R05079	AJ895003
L02T34P055R05080	AJ895004
L02T34P055R05081	AJ895005
L02T34P055R05082	AJ895006
L02T34P055R05083	AJ895007
L02T34P055R05084	AJ895008
L02T34P055R05085	AJ895009
L02T34P055R05086	AJ895010
L02T34P055R05087	AJ895011
L02T34P055R05088	AJ895012
L02T34P055R05089	AJ895013
L02T34P055R05090	AJ895014
L02T34P055R05091	AJ895015
L02T34P055R05092	AJ895016
L02T34P055R05093	AJ895017
L02T34P055R05094	AJ895018
L02T34P055R05095	AJ895019
L02T34P055R05096	AJ895020
L02T34P055R05097	AJ895021
L02T34P055R05098	AJ895022
L02T34P055R05099	AJ895023
L02T34P055R05100	AJ895024
L02T34P055R05101	AJ895025
L02T34P055R05102	AJ895026
L02T34P055R05103	AJ895027
L02T34P055R05104	AJ895028
L02T34P055R05105	AJ895029
L02T34P055R05106	AJ895030
L02T34P055R05107	AJ895031
L02T34P055R05108	AJ895032
L02T34P055R05109	AJ895033
L02T34P055R05110	AJ895034
L02T34P055R05111	AJ895035
L02T34P055R05112	AJ895036
L02T34P055R05113	AJ895037
L02T34P055R05114	AJ895038
L02T34P055R05115	AJ895039
L02T34P055R05116	AJ895040
L02T34P055R05117	AJ895041
L02T34P055R05118	AJ895042
L02T34P055R05119	AJ895043
L02T34P055R05120	AJ895044
L02T34P055R05121	AJ895045
L02T34P055R05122	AJ895046
L02T34P055R05123	AJ895047
L02T34P055R05124	AJ895048
L02T34P055R05125	AJ895049
L02T34P055R05126	AJ895050
L02T34P055R05127	AJ895051
L02T34P055R05128	AJ895052
L02T34P055R05129	AJ895053
L02T34P055R05130	AJ895054
L02T34P055R05131	AJ895055
L02T34P055R05132	AJ895056
L02T34P055R05133	AJ895057
L02T34P055R05134	AJ895058
L02T34P055R05135	AJ895059
L02T34P055R05136	AJ895060
L02T34P055R05137	AJ895061
L02T34P055R05138	AJ895062
L02T34P055R05139	AJ895063
L02T34P055R05140	AJ895064
L02T34P055R05141	AJ895065
L02T34P055R05142	AJ895066
L02T34P055R05143	AJ895067
L02T34P055R05144	AJ895068
L02T34P055R05145	AJ895069
L02T34P055R05146	AJ895070
L02T34P055R05147	AJ895071
L02T34P055R05148	AJ895072
L02T34P055R05149	AJ895073
L02T34P055R05150	AJ895074
L02T34P055R05151	AJ895075
L02T34P055R05152	AJ895076
L02T34P055R05153	AJ895077
L02T34P055R05154	AJ895078
L02T34P055R05155	AJ895079
L02T34P055R05156	AJ895080
L02T34P055R05157	AJ895081
L02T34P055R05158	AJ895082
L02T34P055R05159	AJ895083
L02T34P055R05160	AJ895084
L02T34P055R05161	AJ895085
L02T34P055R05162	AJ895086
L02T34P055R05163	AJ895087
L02T34P055R05164	AJ895088
L02T34P055R05165	AJ895089
L02T34P055R05166	AJ895090
L02T34P055R05167	AJ895091
L02T34P056R05168	AJ895092
L02T34P056R05169	AJ895093
L02T34P056R05170	AJ895094
L02T34P056R05171	AJ895095
L02T34P056R05172	AJ895096
L02T34P056R05174	AJ895097
L02T34P056R05175	AJ895098
L02T34P056R05176	AJ895099
L02T34P056R05177	AJ895100
L02T34P056R05178	AJ895101
L02T34P056R05179	AJ895102
L02T34P056R05180	AJ895103
L02T34P056R05181	AJ895104
L02T34P056R05182	AJ895105
L02T34P056R05183	AJ895106
L02T34P056R05184	AJ895107
L02T34P056R05185	AJ895108
L02T34P056R05186	AJ895109
L02T34P056R05188	AJ895110
L02T34P056R05189	AJ895111
L02T34P056R05190	AJ895112
L02T34P056R05191	AJ895113
L02T34P056R05192	AJ895114
L02T34P056R05193	AJ895115
L02T34P056R05194	AJ895116
L02T34P056R05195	AJ895117
L02T34P056R05196	AJ895118
L02T34P056R05197	AJ895119
L02T34P056R05198	AJ895120
L02T34P056R05199	AJ895121
L02T34P056R05200	AJ895122
L02T34P056R05201	AJ895123
L02T34P056R05202	AJ895124
L02T34P056R05204	AJ895125
L02T34P056R05205	AJ895126
L02T34P056R05206	AJ895127
L02T34P056R05207	AJ895128
L02T34P056R05208	AJ895129
L02T34P056R05209	AJ895130
L02T34P056R05210	AJ895131
L02T34P056R05211	AJ895132
L02T34P056R05212	AJ895133
L02T34P056R05213	AJ895134
L02T34P056R05214	AJ895135
L02T34P056R05215	AJ895136
L02T34P056R05216	AJ895137
L02T34P056R05217	AJ895138
L02T34P056R05218	AJ895139
L02T34P056R05219	AJ895140
L02T34P056R05220	AJ895141
L02T34P056R05221	AJ895142
L02T34P056R05222	AJ895143
L02T34P056R05223	AJ895144
L02T34P056R05224	AJ895145
L02T34P056R05225	AJ895146
L02T34P056R05226	AJ895147
L02T34P056R05227	AJ895148
L02T34P056R05228	AJ895149
L02T34P056R05229	AJ895150
L02T34P056R05230	AJ895151
L02T34P056R05231	AJ895152
L02T34P056R05232	AJ895153
L02T34P056R05233	AJ895154
L02T34P056R05234	AJ895155
L02T34P056R05235	AJ895156
L02T34P056R05236	AJ895157
L02T34P056R05237	AJ895158
L02T34P056R05238	AJ895159
L02T34P056R05239	AJ895160
L02T34P056R05240	AJ895161
L02T34P056R05241	AJ895162
L02T34P056R05242	AJ895163
L02T34P056R05243	AJ895164
L02T34P056R05244	AJ895165
L02T34P056R05245	AJ895166
L02T34P056R05246	AJ895167
L02T34P056R05247	AJ895168
L02T34P056R05248	AJ895169
L02T34P056R05249	AJ895170
L02T34P056R05250	AJ895171
L02T34P056R05251	AJ895172
L02T34P056R05252	AJ895173
L02T34P056R05253	AJ895174
L02T34P056R05254	AJ895175
L02T34P056R05255	AJ895176
L02T34P056R05256	AJ895177
L02T34P056R05257	AJ895178
L02T34P056R05258	AJ895179
L02T34P056R05259	AJ895180
L02T34P056R05260	AJ895181
L02T34P056R05261	AJ895182
L02T34P056R05262	AJ895183
L02T34P056R05263	AJ895184
L02T34P057R05264	AJ895185
L02T34P057R05265	AJ895186
L02T34P057R05266	AJ895187
L02T34P057R05267	AJ895188
L02T34P057R05268	AJ895189
L02T34P057R05269	AJ895190
L02T34P057R05270	AJ895191
L02T34P057R05271	AJ895192
L02T34P057R05273	AJ895193
L02T34P057R05274	AJ895194
L02T34P057R05275	AJ895195
L02T34P057R05276	AJ895196
L02T34P057R05277	AJ895197
L02T34P057R05278	AJ895198
L02T34P057R05279	AJ895199
L02T34P057R05280	AJ895200
L02T34P057R05281	AJ895201
L02T34P057R05282	AJ895202
L02T34P057R05284	AJ895203
L02T34P057R05285	AJ895204
L02T34P057R05286	AJ895205
L02T34P057R05287	AJ895206
L02T34P057R05288	AJ895207
L02T34P057R05289	AJ895208
L02T34P057R05290	AJ895209
L02T34P057R05291	AJ895210
L02T34P057R05292	AJ895211
L02T34P057R05293	AJ895212
L02T34P057R05294	AJ895213
L02T34P057R05295	AJ895214
L02T34P057R05296	AJ895215
L02T34P057R05297	AJ895216
L02T34P057R05298	AJ895217
L02T34P057R05300	AJ895218
L02T34P057R05301	AJ895219
L02T34P057R05302	AJ895220
L02T34P057R05303	AJ895221
L02T34P057R05304	AJ895222
L02T34P057R05305	AJ895223
L02T34P057R05306	AJ895224
L02T34P057R05307	AJ895225
L02T34P057R05308	AJ895226
L02T34P057R05309	AJ895227
L02T34P057R05310	AJ895228
L02T34P057R05311	AJ895229
L02T34P057R05312	AJ895230
L02T34P057R05313	AJ895231
L02T34P057R05314	AJ895232
L02T34P057R05315	AJ895233
L02T34P057R05316	AJ895234
L02T34P057R05317	AJ895235
L02T34P057R05318	AJ895236
L02T34P057R05319	AJ895237
L02T34P057R05320	AJ895238
L02T34P057R05321	AJ895239
L02T34P057R05322	AJ895240
L02T34P057R05324	AJ895241
L02T34P057R05325	AJ895242
L02T34P057R05326	AJ895243
L02T34P057R05327	AJ895244
L02T34P057R05328	AJ895245
L02T34P057R05329	AJ895246
L02T34P057R05330	AJ895247
L02T34P057R05331	AJ895248
L02T34P057R05332	AJ895249
L02T34P057R05333	AJ895250
L02T34P057R05334	AJ895251
L02T34P057R05335	AJ895252
L02T34P057R05337	AJ895253
L02T34P057R05338	AJ895254
L02T34P057R05339	AJ895255
L02T34P057R05340	AJ895256
L02T34P057R05341	AJ895257
L02T34P057R05342	AJ895258
L02T34P057R05343	AJ895259
L02T34P057R05344	AJ895260
L02T34P057R05345	AJ895261
L02T34P057R05346	AJ895262
L02T34P057R05347	AJ895263
L02T34P057R05348	AJ895264
L02T34P057R05349	AJ895265
L02T34P057R05350	AJ895266
L02T34P057R05351	AJ895267
L02T34P057R05352	AJ895268
L02T34P057R05353	AJ895269
L02T34P057R05354	AJ895270
L02T34P057R05355	AJ895271
L02T34P057R05356	AJ895272
L02T34P057R05357	AJ895273
L02T34P057R05358	AJ895274
L02T34P057R05359	AJ895275
L02T34P058R05360	AJ895276
L02T34P058R05361	AJ895277
L02T34P058R05362	AJ895278
L02T34P058R05363	AJ895279
L02T34P058R05364	AJ895280
L02T34P058R05365	AJ895281
L02T34P058R05366	AJ895282
L02T34P058R05367	AJ895283
L02T34P058R05368	AJ895284
L02T34P058R05369	AJ895285
L02T34P058R05370	AJ895286
L02T34P058R05371	AJ895287
L02T34P058R05373	AJ895288
L02T34P058R05374	AJ895289
L02T34P058R05375	AJ895290
L02T34P058R05376	AJ895291
L02T34P058R05377	AJ895292
L02T34P058R05378	AJ895293
L02T34P058R05379	AJ895294
L02T34P058R05380	AJ895295
L02T34P058R05381	AJ895296
L02T34P058R05382	AJ895297
L02T34P058R05383	AJ895298
L02T34P058R05384	AJ895299
L02T34P058R05385	AJ895300
L02T34P058R05386	AJ895301
L02T34P058R05387	AJ895302
L02T34P058R05388	AJ895303
L02T34P058R05389	AJ895304
L02T34P058R05390	AJ895305
L02T34P058R05391	AJ895306
L02T34P058R05392	AJ895307
L02T34P058R05393	AJ895308
L02T34P058R05394	AJ895309
L02T34P058R05395	AJ895310
L02T34P058R05396	AJ895311
L02T34P058R05397	AJ895312
L02T34P058R05398	AJ895313
L02T34P058R05400	AJ895314
L02T34P058R05401	AJ895315
L02T34P058R05402	AJ895316
L02T34P058R05403	AJ895317
L02T34P058R05404	AJ895318
L02T34P058R05405	AJ895319
L02T34P058R05406	AJ895320
L02T34P058R05407	AJ895321
L02T34P058R05408	AJ895322
L02T34P058R05409	AJ895323
L02T34P058R05410	AJ895324
L02T34P058R05411	AJ895325
L02T34P058R05412	AJ895326
L02T34P058R05413	AJ895327
L02T34P058R05414	AJ895328
L02T34P058R05415	AJ895329
L02T34P058R05416	AJ895330
L02T34P058R05417	AJ895331
L02T34P058R05418	AJ895332
L02T34P058R05419	AJ895333
L02T34P058R05420	AJ895334
L02T34P058R05421	AJ895335
L02T34P058R05422	AJ895336
L02T34P058R05423	AJ895337
L02T34P058R05424	AJ895338
L02T34P058R05425	AJ895339
L02T34P058R05426	AJ895340
L02T34P058R05427	AJ895341
L02T34P058R05428	AJ895342
L02T34P058R05429	AJ895343
L02T34P058R05430	AJ895344
L02T34P058R05431	AJ895345
L02T34P058R05432	AJ895346
L02T34P058R05433	AJ895347
L02T34P058R05434	AJ895348
L02T34P058R05435	AJ895349
L02T34P058R05436	AJ895350
L02T34P058R05437	AJ895351
L02T34P058R05438	AJ895352
L02T34P058R05439	AJ895353
L02T34P058R05440	AJ895354
L02T34P058R05441	AJ895355
L02T34P058R05442	AJ895356
L02T34P058R05443	AJ895357
L02T34P058R05444	AJ895358
L02T34P058R05445	AJ895359
L02T34P058R05446	AJ895360
L02T34P058R05447	AJ895361
L02T34P058R05448	AJ895362
L02T34P058R05449	AJ895363
L02T34P058R05450	AJ895364
L02T34P058R05451	AJ895365
L02T34P058R05452	AJ895366
L02T34P058R05453	AJ895367
L02T34P058R05454	AJ895368
L02T34P058R05455	AJ895369
L02T34P066R06128	AJ895370
L02T34P066R06129	AJ895371
L02T34P066R06130	AJ895372
L02T34P066R06131	AJ895373
L02T34P066R06132	AJ895374
L02T34P066R06133	AJ895375
L02T34P066R06134	AJ895376
L02T34P066R06135	AJ895377
L02T34P066R06136	AJ895378
L02T34P066R06137	AJ895379
L02T34P066R06138	AJ895380
L02T34P066R06139	AJ895381
L02T34P066R06140	AJ895382
L02T34P066R06141	AJ895383
L02T34P066R06142	AJ895384
L02T34P066R06143	AJ895385
L02T34P066R06144	AJ895386
L02T34P066R06145	AJ895387
L02T34P066R06146	AJ895388
L02T34P066R06147	AJ895389
L02T34P066R06148	AJ895390
L02T34P066R06149	AJ895391
L02T34P066R06150	AJ895392
L02T34P066R06151	AJ895393
L02T34P066R06152	AJ895394
L02T34P066R06153	AJ895395
L02T34P066R06154	AJ895396
L02T34P066R06155	AJ895397
L02T34P066R06156	AJ895398
L02T34P066R06157	AJ895399
L02T34P066R06158	AJ895400
L02T34P066R06159	AJ895401
L02T34P066R06160	AJ895402
L02T34P066R06161	AJ895403
L02T34P066R06162	AJ895404
L02T34P066R06163	AJ895405
L02T34P066R06164	AJ895406
L02T34P066R06165	AJ895407
L02T34P066R06166	AJ895408
L02T34P066R06168	AJ895409
L02T34P066R06169	AJ895410
L02T34P066R06170	AJ895411
L02T34P066R06171	AJ895412
L02T34P066R06172	AJ895413
L02T34P066R06173	AJ895414
L02T34P066R06174	AJ895415
L02T34P066R06175	AJ895416
L02T34P066R06176	AJ895417
L02T34P066R06177	AJ895418
L02T34P066R06178	AJ895419
L02T34P066R06179	AJ895420
L02T34P066R06180	AJ895421
L02T34P066R06181	AJ895422
L02T34P066R06182	AJ895423
L02T34P066R06183	AJ895424
L02T34P066R06184	AJ895425
L02T34P066R06185	AJ895426
L02T34P066R06186	AJ895427
L02T34P066R06187	AJ895428
L02T34P066R06188	AJ895429
L02T34P066R06189	AJ895430
L02T34P066R06190	AJ895431
L02T34P066R06191	AJ895432
L02T34P066R06192	AJ895433
L02T34P066R06193	AJ895434
L02T34P066R06194	AJ895435
L02T34P066R06195	AJ895436
L02T34P066R06196	AJ895437
L02T34P066R06197	AJ895438
L02T34P066R06198	AJ895439
L02T34P066R06199	AJ895440
L02T34P066R06200	AJ895441
L02T34P066R06201	AJ895442
L02T34P066R06202	AJ895443
L02T34P066R06203	AJ895444
L02T34P066R06204	AJ895445
L02T34P066R06205	AJ895446
L02T34P066R06206	AJ895447
L02T34P066R06207	AJ895448
L02T34P066R06208	AJ895449
L02T34P066R06209	AJ895450
L02T34P066R06210	AJ895451
L02T34P066R06211	AJ895452
L02T34P066R06212	AJ895453
L02T34P066R06213	AJ895454
L02T34P066R06214	AJ895455
L02T34P066R06215	AJ895456
L02T34P066R06216	AJ895457
L02T34P066R06217	AJ895458
L02T34P066R06219	AJ895459
L02T34P066R06220	AJ895460
L02T34P066R06221	AJ895461
L02T34P066R06222	AJ895462
L02T34P066R06223	AJ895463
L02T34P067R06224	AJ895464
L02T34P067R06225	AJ895465
L02T34P067R06226	AJ895466
L02T34P067R06227	AJ895467
L02T34P067R06228	AJ895468
L02T34P067R06230	AJ895469
L02T34P067R06231	AJ895470
L02T34P067R06232	AJ895471
L02T34P067R06233	AJ895472
L02T34P067R06234	AJ895473
L02T34P067R06236	AJ895474
L02T34P067R06237	AJ895475
L02T34P067R06238	AJ895476
L02T34P067R06239	AJ895477
L02T34P067R06240	AJ895478
L02T34P067R06241	AJ895479
L02T34P067R06242	AJ895480
L02T34P067R06243	AJ895481
L02T34P067R06244	AJ895482
L02T34P067R06245	AJ895483
L02T34P067R06246	AJ895484
L02T34P067R06247	AJ895485
L02T34P067R06248	AJ895486
L02T34P067R06249	AJ895487
L02T34P067R06250	AJ895488
L02T34P067R06251	AJ895489
L02T34P067R06252	AJ895490
L02T34P067R06253	AJ895491
L02T34P067R06254	AJ895492
L02T34P067R06255	AJ895493
L02T34P067R06256	AJ895494
L02T34P067R06257	AJ895495
L02T34P067R06258	AJ895496
L02T34P067R06259	AJ895497
L02T34P067R06260	AJ895498
L02T34P067R06261	AJ895499
L02T34P067R06262	AJ895500
L02T34P067R06263	AJ895501
L02T34P067R06264	AJ895502
L02T34P067R06265	AJ895503
L02T34P067R06266	AJ895504
L02T34P067R06268	AJ895505
L02T34P067R06269	AJ895506
L02T34P067R06270	AJ895507
L02T34P067R06271	AJ895508
L02T34P067R06272	AJ895509
L02T34P067R06273	AJ895510
L02T34P067R06274	AJ895511
L02T34P067R06275	AJ895512
L02T34P067R06276	AJ895513
L02T34P067R06277	AJ895514
L02T34P067R06278	AJ895515
L02T34P067R06279	AJ895516
L02T34P067R06280	AJ895517
L02T34P067R06281	AJ895518
L02T34P067R06282	AJ895519
L02T34P067R06283	AJ895520
L02T34P067R06284	AJ895521
L02T34P067R06285	AJ895522
L02T34P067R06286	AJ895523
L02T34P067R06287	AJ895524
L02T34P067R06288	AJ895525
L02T34P067R06289	AJ895526
L02T34P067R06290	AJ895527
L02T34P067R06291	AJ895528
L02T34P067R06292	AJ895529
L02T34P067R06293	AJ895530
L02T34P067R06294	AJ895531
L02T34P067R06295	AJ895532
L02T34P067R06296	AJ895533
L02T34P067R06297	AJ895534
L02T34P067R06298	AJ895535
L02T34P067R06299	AJ895536
L02T34P067R06300	AJ895537
L02T34P067R06301	AJ895538
L02T34P067R06302	AJ895539
L02T34P067R06303	AJ895540
L02T34P067R06304	AJ895541
L02T34P067R06305	AJ895542
L02T34P067R06306	AJ895543
L02T34P067R06307	AJ895544
L02T34P067R06308	AJ895545
L02T34P067R06309	AJ895546
L02T34P067R06310	AJ895547
L02T34P067R06311	AJ895548
L02T34P067R06312	AJ895549
L02T34P067R06313	AJ895550
L02T34P067R06314	AJ895551
L02T34P067R06315	AJ895552
L02T34P067R06316	AJ895553
L02T34P067R06317	AJ895554
L02T34P067R06318	AJ895555
L02T34P067R06319	AJ895556
L02T34P068R06320	AJ895557
L02T34P068R06321	AJ895558
L02T34P068R06322	AJ895559
L02T34P068R06323	AJ895560
L02T34P068R06325	AJ895561
L02T34P068R06326	AJ895562
L02T34P068R06327	AJ895563
L02T34P068R06328	AJ895564
L02T34P068R06329	AJ895565
L02T34P068R06330	AJ895566
L02T34P068R06331	AJ895567
L02T34P068R06332	AJ895568
L02T34P068R06333	AJ895569
L02T34P068R06334	AJ895570
L02T34P068R06335	AJ895571
[truncated: 23,766 more rows]
