# Supplementary material for: Gene expression analysis of the biocontrol fungus Trichoderma harzianum in the presence of tomato plants, chitin, or glucose using a high-density oligonucleotide microarray
Source: BMC Microbiol. 2009 Oct 13;9:217. doi: 10.1186/1471-2180-9-217 (PMC2768740; doi:10.1186/1471-2180-9-217)
Supplement: Additional file 7 — Table S7. Trichoderma ESTs that cluster in each contig. [file 1471-2180-9-217-S7.XLS]

## Sheet: Additional_file4.txt
Table S7. Trichoderma ESTs that cluster in each contig.
Contig ID	Number of ESTs/contig	ESTs included in the contig
S34C1	2	L92S34P001R00029+(1,659)|L92S34P002R00189+(35,412)
S34C10	15	L92S34P002R00112+(1,622)|L92S34P004R00322+(439,990)|L92S34P003R00228+(800,1426)|L92S34P005R00436+(804,1391)|L92S34P006R00574+(800,1422)|L92S34P002R00190+(808,1429)|L92S34P001R00071-(899,1538)|L92S34P001R00060+(908,1581)|L92S34P005R00391+(921,1536)|L92S34P006R00507-(1009,1515)|L92S34P006R00511+(1015,1538)|L92S34P004R00335+(986,1537)|L92S34P001R00032+(1068,1534)|L92S34P003R00240-(1067,1514)|L92S34P…
S34C11	2	L92S34P002R00113+(1,202)|L92S34P001R00012+(158,202)
S34C12	2	L92S34P002R00118+(1,632)|L92S34P003R00196+(12,724)
S34C13	2	L92S34P002R00126+(1,475)|L92S34P004R00336+(42,344)
S34C14	2	L92S34P002R00139+(1,488)|L92S34P002R00137+(29,435)
S34C15	2	L92S34P002R00141+(1,331)|L92S34P001R00003-(124,705)
S34C16	2	L92S34P002R00163+(1,558)|L92S34P002R00149+(3,558)
S34C17	2	L92S34P002R00170+(1,569)|L92S34P005R00418+(318,599)
S34C18	6	L92S34P002R00180+(1,637)|L92S34P003R00242+(45,698)|L92S34P002R00136+(55,688)|L92S34P002R00119+(100,720)|L92S34P001R00077+(121,753)|L92S34P002R00142+(199,789)
S34C19	2	L92S34P002R00183+(1,483)|L92S34P001R00058+(119,657)
S34C2	3	L92S34P001R00030+(1,633)|L92S34P003R00194+(467,1144)|L92S34P004R00375-(666,1178)
S34C20	6	L92S34P002R00188+(1,612)|L92S34P004R00311+(33,586)|L92S34P004R00319+(51,611)|L92S34P001R00090+(51,612)|L92S34P005R00414+(289,586)|L92S34P001R00080+(357,879)
S34C21	3	L92S34P003R00217+(1,612)|L92S34P005R00432+(24,612)|L92S34P002R00181+(108,656)
S34C22	2	L92S34P003R00227+(1,459)|L92S34P001R00062+(18,452)
S34C23	9	L92S34P004R00292+(1,548)|L92S34P001R00052+(385,738)|L92S34P001R00037+(385,814)|L92S34P001R00069+(403,814)|L92S34P005R00479-(592,1196)|L92S34P006R00490-(647,1196)|L92S34P001R00073-(764,1199)|L92S34P005R00392-(811,1199)|L92S34P001R00087+(814,1469)
S34C24	2	L92S34P004R00305+(1,450)|L92S34P004R00317+(39,614)
S34C25	3	L92S34P004R00318+(1,553)|L92S34P005R00430+(422,982)|L92S34P005R00405+(442,984)
S34C26	2	L92S34P005R00386+(1,586)|L92S34P003R00287+(27,582)
S34C27	2	L92S34P005R00393+(1,613)|L92S34P005R00441+(30,634)
S34C28	2	L92S34P005R00417+(1,545)|L92S34P001R00046-(73,710)
S34C29	5	L92S34P005R00420+(1,651)|L92S34P004R00325+(363,949)|L92S34P002R00100-(497,1048)|L92S34P004R00307+(500,675)|L92S34P003R00231+(622,1092)
S34C3	3	L92S34P001R00033+(1,319)|L92S34P003R00229+(25,698)|L92S34P002R00104-(635,995)
S34C30	2	L92S34P005R00428+(1,617)|L92S34P004R00340+(56,484)
S34C31	3	L92S34P005R00435-(1,520)|L92S34P006R00501+(29,445)|L92S34P005R00442+(46,548)
S34C32	2	L92S34P005R00447+(1,610)|L92S34P003R00266-(375,1030)
S34C33	2	L92S34P005R00448+(1,394)|L92S34P001R00009-(330,964)
S34C34	2	L92S34P005R00477+(1,707)|L92S34P004R00357+(458,1016)
S34C35	4	L92S34P005R00478+(1,503)|L92S34P006R00529+(17,63)|L92S34P004R00301+(63,731)|L92S34P004R00363-(510,897)
S34C36	2	L92S34P006R00486+(1,584)|L92S34P006R00487+(132,620)
S34C37	6	L92S34P006R00496+(1,421)|L92S34P001R00049-(28,432)|L92S34P006R00481+(32,412)|L92S34P006R00560-(35,584)|L92S34P001R00004+(48,584)|L92S34P004R00320-(517,1151)
S34C38	2	L92S34P006R00505+(1,657)|L92S34P003R00274-(188,742)
S34C39	2	L92S34P006R00523+(1,543)|L92S34P006R00503+(96,756)
S34C4	2	L92S34P001R00047+(1,285)|L92S34P001R00010+(125,706)
S34C40	2	L92S34P006R00537+(1,681)|L92S34P005R00426+(188,789)
S34C41	3	L92S34P006R00538+(1,691)|L92S34P006R00525+(14,484)|L92S34P006R00526+(151,492)
S34C42	2	L92S34P006R00564+(1,524)|L92S34P005R00465+(290,583)
S34C43	4	L92S34P006R00571+(1,364)|L92S34P001R00024-(46,472)|L92S34P006R00498-(239,640)|L92S34P006R00558+(239,554)
S34C5	4	L92S34P001R00051+(1,576)|L92S34P004R00381+(129,675)|L92S34P005R00423+(440,937)|L92S34P003R00208-(564,1053)
S34C6	2	L92S34P001R00059+(1,639)|L92S34P005R00463+(1,641)
S34C7	4	L92S34P001R00063+(1,671)|L92S34P003R00265+(205,869)|L92S34P003R00232-(384,1049)|L92S34P002R00106+(441,899)
S34C8	2	L92S34P002R00108+(1,688)|L92S34P005R00399+(489,1062)
S34C9	2	L92S34P002R00111+(1,415)|L92S34P002R00166+(33,594)
T11C1	2	L07T11P008R00680+(1,102)|L07T11P037R03483+(1,702)
T11C10	2	L07T11P033R03093+(1,700)|L07T11P040R03757+(518,1148)
T11C100	3	L12T11P119R10594+(1,511)|L12T11P119R10619+(425,1035)|L12T11P093R08777+(735,1156)
T11C101	2	L12T11P119R10606+(1,646)|L12T11P118R10520+(482,848)
T11C102	5	L13T11P094R08814+(1,167)|L13T11P094R08866+(2,47)|L13T11P094R08852+(1,156)|L13T11P094R08823+(1,168)|L13T11P094R08897+(7,189)
T11C103	2	L13T11P094R08827+(1,342)|L13T11P095R08993+(1,373)
T11C104	3	L13T11P094R08839+(1,46)|L13T11P095R08955+(1,326)|L22T11P138R12390-(176,549)
T11C105	2	L13T11P094R08848+(1,45)|L13T11P095R08925+(1,405)
T11C106	4	L13T11P094R08867+(1,121)|L13T11P095R08950+(2,62)|L13T11P094R08861+(2,214)|L13T11P094R08883+(26,236)
T11C107	2	L13T11P094R08898+(1,48)|L12T11P093R08810+(4,302)
T11C108	3	L13T11P095R08908+(1,316)|L13T11P094R08847+(14,63)|L13T11P094R08859+(14,63)
T11C109	2	L13T11P095R08979+(1,95)|L13T11P094R08842+(5,207)
T11C11	3	L07T11P033R03131+(1,618)|L09T11P065R06078+(138,522)|L09T11P065R06106+(145,581)
T11C110	2	L13T11P097R09102+(1,227)|L13T11P094R08876+(105,170)
T11C111	2	L13T11P097R09115+(1,246)|L13T11P095R08949+(23,179)
T11C112	2	L13T11P097R09118+(1,471)|L13T11P094R08891+(18,370)
T11C113	2	L13T11P097R09120+(1,387)|L13T11P095R08953+(2,76)
T11C114	2	L13T11P097R09123+(1,406)|L13T11P094R08821+(322,390)
T11C115	4	L13T11P097R09131+(1,398)|L13T11P094R08862+(26,74)|L13T11P097R09152+(1,398)|L13T11P095R08964+(26,254)
T11C116	2	L13T11P097R09140+(1,587)|L09T11P064R05942+(22,666)
T11C117	2	L13T11P097R09141+(1,661)|L09T11P064R06007+(227,667)
T11C118	11	L13T11P097R09145+(1,246)|L13T11P095R08982+(12,226)|L13T11P094R08894+(35,223)|L13T11P095R08987+(12,225)|L13T11P094R08834+(25,224)|L13T11P094R08882+(12,236)|L13T11P095R09000+(36,231)|L13T11P095R08923+(79,182)|L12T11P105R09919+(169,223)|L12T11P093R08786+(151,225)|L13T11P094R08879+(158,223)
T11C119	21	L13T11P097R09150+(1,343)|L13T11P097R09167+(1,386)|L13T11P097R09166+(9,398)|L13T11P097R09133+(17,343)|L13T11P094R08886+(26,323)|L13T11P097R09103+(14,398)|L13T11P094R08819+(13,307)|L13T11P094R08873+(26,71)|L13T11P094R08888+(26,71)|L13T11P095R08988+(26,72)|L13T11P095R08983+(13,73)|L13T11P095R08924+(13,73)|L12T11P093R08775+(26,262)|L13T11P094R08832+(26,70)|L13T11P095R08956+(26,268)|L13T11P095R08912+(…
T11C12	2	L07T11P033R03136+(1,699)|L07T11P040R03823+(468,675)
T11C120	2	L13T11P097R09177+(1,392)|L13T11P095R08915+(59,296)
T11C121	2	L13T11P097R09179+(1,499)|L12T11P093R08762+(18,443)
T11C122	3	L13T11P097R09182+(1,334)|L09T11P065R06049+(23,753)|L09T11P064R05938+(35,645)
T11C123	3	L13T11P097R09187+(1,391)|L13T11P097R09139+(17,389)|L13T11P095R08976+(26,363)
T11C124	2	L13T11P097R09189+(1,566)|L12T11P105R09951+(502,567)
T11C125	4	L13T11P097R09190+(1,379)|L12T11P089R08375-(281,430)|L09T11P065R06116+(289,450)|L13T11P094R08850+(280,360)
T11C126	2	L13T11P097R09193+(1,643)|L12T11P093R08793+(71,406)
T11C127	5	L22T11P124RB2+(1,591)|L22T11P132R11810+(9,539)|L22T11P139R12498+(2,539)|L22T11P124RD3+(9,689)|L12T11P105R09869+(609,1029)
T11C128	2	L22T11P124RB7+(1,397)|L22T11P138R12458+(10,399)
T11C129	2	L22T11P124RB8+(1,334)|L22T11P124RC8+(29,378)
T11C13	2	L07T11P033R03138+(1,757)|L07T11P033R03095+(4,76)
T11C130	2	L22T11P124RB9-(1,620)|L22T11P132R11789+(272,557)
T11C131	9	L22T11P124RC1+(1,484)|L22T11P132R11827+(9,473)|L22T11P141R12698+(9,474)|L22T11P141R12712+(9,478)|L22T11P132R11823+(9,480)|L22T11P132R11866+(10,484)|L22T11P139R12535+(9,483)|L22T11P125RD1+(9,484)|L22T11P125RB5+(19,492)
T11C132	2	L22T11P124RC12+(1,481)|L22T11P132R11868+(10,476)
T11C133	15	L22T11P124RC2+(1,589)|L22T11P124RF5+(1,438)|L22T11P138R12441+(2,507)|L22T11P131R11772+(2,510)|L22T11P140R12565+(1,510)|L22T11P138R12445+(1,510)|L22T11P141R12702+(1,510)|L22T11P138R12452+(2,541)|L22T11P132R11790+(2,541)|L22T11P139R12506+(1,541)|L22T11P137R12321+(1,589)|L22T11P125RH2+(16,630)|L22T11P125RF9+(29,630)|L22T11P125RD6+(233,553)|L09T11P065R06100-(382,1062)
T11C134	3	L22T11P124RD11+(1,568)|L22T11P141R12724+(1,422)|L09T11P064R06011+(399,850)
T11C135	15	L22T11P124RG11+(1,619)|L22T11P124RG6+(1,482)|L22T11P125RB2+(32,355)|L22T11P138R12401+(25,482)|L22T11P137R12327+(2,611)|L22T11P138R12446+(9,409)|L22T11P141R12715+(3,417)|L22T11P132R11862+(64,292)|L22T11P137R12292-(97,687)|L22T11P131R11701-(199,700)|L22T11P131R11717-(210,699)|L22T11P137R12361-(236,915)|L22T11P138R12413-(310,794)|L22T11P139R12553-(493,985)|L22T11P140R12645-(538,978)
T11C136	2	L22T11P124RH1+(1,566)|L12T11P105R09914-(29,685)
T11C137	3	L22T11P124RH3+(1,624)|L22T11P131R11732+(9,563)|L22T11P139R12549+(9,563)
T11C138	6	L22T11P124RH4+(1,596)|L22T11P140R12595+(2,420)|L22T11P140R12605+(32,419)|L22T11P141R12717+(9,562)|L22T11P140R12628+(2,462)|L22T11P137R12308+(32,597)
T11C139	3	L22T11P125RC11+(1,528)|L22T11P138R12418+(1,66)|L22T11P124RH12+(11,528)
T11C14	2	L07T11P033R03159+(1,732)|L07T11P037R03536+(282,901)
T11C140	2	L22T11P125RC3-(1,582)|L09T11P065R06061+(429,735)
T11C141	4	L22T11P125RD9+(1,454)|L22T11P137R12303+(1,58)|L22T11P137R12348+(1,436)|L12T11P119R10585-(91,571)
T11C142	3	L22T11P125RE7+(1,636)|L22T11P132R11878+(2,529)|L22T11P125RF10+(431,511)
T11C143	2	L22T11P125RE8-(1,598)|L22T11P138R12416+(109,559)
T11C144	2	L22T11P125RF11+(1,63)|L22T11P140R12599+(1,408)
T11C145	5	L22T11P125RG2+(1,412)|L22T11P131R11696+(2,462)|L22T11P131R11712+(85,412)|L22T11P140R12591-(351,614)|L07T11P037R03521-(551,608)
T11C146	3	L22T11P125RG9+(1,476)|L22T11P139R12541+(9,473)|L22T11P137R12285+(2,473)
T11C147	3	L22T11P125RH9+(1,652)|L22T11P140R12574+(295,651)|L22T11P140R12576-(428,915)
T11C148	3	L22T11P131R11697+(1,486)|L22T11P132R11872+(2,458)|L22T11P131R11730+(2,473)
T11C149	2	L22T11P131R11713+(1,443)|L22T11P138R12365+(100,583)
T11C15	3	L07T11P034R03179+(1,696)|L07T11P035R03267+(240,659)|L09T11P065R06058+(241,671)
T11C150	4	L22T11P131R11716+(7,388)|L22T11P141R12661+(1,541)|L22T11P140R12636+(8,63)|L22T11P125RC12+(191,537)
T11C151	2	L22T11P131R11723+(1,496)|L22T11P124RD12+(23,582)
T11C152	2	L22T11P131R11737+(1,403)|L22T11P140R12618+(1,403)
T11C153	3	L22T11P131R11740+(1,487)|L22T11P140R12610+(1,444)|L22T11P139R12484-(291,803)
T11C154	4	L22T11P131R11745+(1,509)|L22T11P131R11699+(183,710)|L22T11P137R12330+(254,811)|L22T11P137R12295-(350,905)
T11C155	2	L22T11P131R11746+(1,482)|L12T11P105R09935+(64,690)
T11C156	3	L22T11P131R11747+(1,479)|L22T11P137R12351+(8,527)|L07T11P033R03097-(401,978)
T11C157	2	L22T11P131R11752+(1,514)|L22T11P139R12555+(1,516)
T11C158	2	L22T11P131R11755+(1,513)|L22T11P132R11852+(1,521)
T11C159	2	L22T11P131R11765+(1,500)|L22T11P125RB1+(64,608)
T11C16	3	L07T11P034R03212+(1,685)|L22T11P140R12633+(7,71)|L07T11P008R00724+(528,1188)
T11C160	3	L22T11P131R11781+(1,459)|L22T11P139R12488+(31,547)|L22T11P141R12716-(416,833)
T11C161	3	L22T11P131R11785+(1,519)|L22T11P132R11859+(1,530)|L22T11P124RF12-(350,957)
T11C162	3	L22T11P132R11796+(1,508)|L22T11P125RH6+(30,628)|L22T11P141R12696+(123,258)
T11C163	3	L22T11P132R11801+(1,555)|L12T11P119R10628+(132,513)|L22T11P140R12631-(234,697)
T11C164	2	L22T11P132R11802+(1,524)|L12T11P105R09963-(137,803)
T11C165	2	L22T11P132R11806+(1,565)|L22T11P125RH3+(15,639)
T11C166	2	L22T11P132R11811+(1,494)|L22T11P125RE5+(231,729)
T11C167	7	L22T11P132R11813+(8,472)|L22T11P132R11860+(8,478)|L22T11P141R12731+(1,471)|L12T11P118R10481+(60,478)|L22T11P139R12513-(67,531)|L22T11P139R12552+(120,476)|L22T11P141R12675-(141,760)
T11C168	5	L22T11P132R11818+(1,599)|L22T11P124RE10+(15,535)|L22T11P124RF1+(15,370)|L22T11P141R12658-(234,728)|L22T11P139R12500-(235,722)
T11C169	2	L22T11P132R11828+(1,458)|L22T11P125RE10+(28,602)
T11C17	2	L07T11P035R03318+(1,713)|L07T11P011R00992+(2,89)
T11C170	3	L22T11P132R11836+(1,462)|L22T11P141R12659+(1,487)|L22T11P140R12601+(3,60)
T11C171	2	L22T11P132R11845+(1,551)|L22T11P139R12544+(1,574)
T11C172	4	L22T11P132R11858+(1,498)|L22T11P141R12736+(134,662)|L22T11P137R12359-(388,1038)|L22T11P124RE7+(453,978)
T11C173	2	L22T11P132R11865+(1,508)|L22T11P131R11725+(16,513)
T11C174	2	L22T11P132R11869+(1,536)|L22T11P124RA5+(11,594)
T11C175	2	L22T11P132R11883+(1,541)|L22T11P141R12689+(1,549)
T11C176	6	L22T11P137R12268+(1,611)|L22T11P124RD8+(10,607)|L22T11P137R12355+(56,595)|L22T11P139R12472+(232,615)|L22T11P139R12521+(232,613)|L22T11P139R12524+(266,655)
T11C177	2	L22T11P137R12284+(1,575)|L12T11P091R08548+(127,574)
T11C178	3	L22T11P137R12300+(1,694)|L22T11P138R12431+(1,552)|L22T11P141R12690+(143,481)
T11C179	2	L22T11P137R12306+(1,502)|L22T11P132R11831+(28,192)
T11C18	2	L07T11P035R03332+(1,695)|L07T11P010R00868+(505,1068)
T11C180	2	L22T11P137R12311+(1,520)|L22T11P137R12347+(1,523)
T11C181	2	L22T11P137R12328+(1,58)|L22T11P139R12476+(1,527)
T11C182	2	L22T11P137R12338+(1,688)|L22T11P125RG1-(277,796)
T11C183	7	L22T11P137R12341+(1,546)|L22T11P132R11792+(51,541)|L22T11P131R11784+(2,535)|L22T11P132R11805+(2,533)|L22T11P125RA1+(78,583)|L22T11P137R12360+(197,546)|L22T11P125RD4-(244,335)
T11C184	2	L22T11P137R12343+(1,586)|L22T11P125RA2-(85,728)
T11C185	5	L22T11P137R12344+(1,600)|L22T11P141R12706+(1,58)|L22T11P131R11759+(3,58)|L22T11P132R11857+(2,559)|L22T11P124RC7-(515,836)
T11C186	2	L22T11P137R12349+(1,472)|L22T11P124RF2-(132,528)
T11C187	3	L22T11P137R12354+(1,442)|L22T11P132R11822-(59,493)|L22T11P140R12643+(59,442)
T11C188	9	L22T11P138R12368+(1,515)|L22T11P137R12291+(10,630)|L12T11P093R08790+(412,834)|L22T11P131R11757+(760,1261)|L22T11P125RG8+(760,1309)|L22T11P125RB9-(847,1379)|L22T11P141R12734-(849,1385)|L22T11P140R12567-(849,1379)|L22T11P131R11762+(961,1308)
T11C189	2	L22T11P138R12377+(1,503)|L12T11P119R10547-(447,1061)
T11C19	2	L07T11P035R03343+(1,736)|L07T11P008R00720+(33,94)
T11C190	4	L22T11P138R12379+(1,462)|L22T11P140R12609+(87,462)|L12T11P119R10579+(151,462)|L22T11P139R12485-(213,672)
T11C191	2	L22T11P138R12387+(1,482)|L22T11P138R12397+(1,482)
T11C192	3	L22T11P138R12393+(1,488)|L22T11P138R12439+(1,498)|L22T11P124RB6-(125,783)
T11C193	3	L22T11P138R12395+(1,396)|L22T11P132R11791+(2,59)|L22T11P137R12290-(277,863)
T11C194	2	L22T11P138R12433+(1,346)|L22T11P125RG4-(39,637)
T11C195	2	L22T11P138R12437+(1,513)|L12T11P089R08423-(304,1009)
T11C196	2	L22T11P138R12450+(1,547)|L22T11P125RE11+(15,652)
T11C197	2	L22T11P138R12456+(1,498)|L22T11P125RG3+(69,467)
T11C198	2	L22T11P139R12460+(1,558)|L22T11P125RB11+(13,560)
T11C199	4	L22T11P139R12463+(1,549)|L22T11P141R12713+(1,517)|L22T11P125RF12+(22,682)|L22T11P125RG6+(31,621)
T11C2	2	L07T11P008R00737+(1,734)|L07T11P008R00728+(6,96)
T11C20	2	L07T11P036R03400+(1,665)|L07T11P037R03452+(100,748)
T11C200	5	L22T11P139R12467+(1,581)|L22T11P137R12286+(132,447)|L22T11P140R12648+(132,447)|L22T11P137R12296+(124,542)|L22T11P131R11714-(204,709)
T11C201	7	L22T11P139R12468+(1,569)|L22T11P132R11788+(22,535)|L22T11P124RG9+(30,493)|L22T11P131R11731+(30,482)|L22T11P124RH9+(37,598)|L22T11P124RE3+(200,336)|L22T11P139R12481+(196,710)
T11C202	3	L22T11P139R12478+(1,500)|L22T11P139R12510+(2,343)|L22T11P125RC4+(379,528)
T11C203	2	L22T11P139R12486+(1,544)|L12T11P118R10531-(221,729)
T11C204	2	L22T11P139R12487+(1,306)|L22T11P124RE4+(9,684)
T11C205	4	L22T11P139R12490+(1,479)|L22T11P138R12396+(8,546)|L22T11P138R12369+(107,479)|L22T11P138R12436-(162,706)
T11C206	3	L22T11P139R12492+(1,548)|L22T11P139R12501+(2,548)|L22T11P138R12391+(10,558)
T11C207	2	L22T11P139R12494+(1,438)|L22T11P125RD2+(26,443)
T11C208	5	L22T11P139R12496+(1,547)|L22T11P137R12345+(9,594)|L22T11P125RG7+(75,702)|L22T11P125RA4+(127,644)|L22T11P141R12688-(426,916)
T11C209	2	L22T11P139R12508+(1,522)|L22T11P125RD12+(16,551)
T11C21	2	L07T11P038R03560+(1,586)|L07T11P034R03192-(274,970)
T11C210	4	L22T11P139R12514+(1,457)|L22T11P124RA7-(79,739)|L22T11P137R12317+(231,689)|L22T11P138R12432-(283,739)
T11C211	2	L22T11P139R12520+(1,459)|L22T11P140R12558+(8,457)
T11C212	2	L22T11P139R12528+(1,482)|L22T11P137R12293+(23,572)
T11C213	2	L22T11P139R12529+(1,537)|L22T11P125RA8+(16,617)
T11C214	5	L22T11P139R12531+(1,567)|L22T11P125RG10+(7,67)|L22T11P138R12428+(7,585)|L22T11P138R12404-(405,948)|L22T11P138R12375-(405,963)
T11C215	2	L22T11P139R12533+(1,561)|L22T11P138R12403+(8,560)
T11C216	3	L22T11P139R12548+(1,440)|L22T11P140R12629+(1,440)|L22T11P137R12304+(12,484)
T11C217	4	L22T11P139R12550+(1,390)|L22T11P138R12402+(54,390)|L22T11P137R12301-(187,868)|L22T11P132R11819-(349,868)
T11C218	10	L22T11P139R12554+(1,566)|L22T11P137R12289+(81,780)|L22T11P141R12730+(171,740)|L22T11P138R12422+(330,915)|L22T11P132R11855+(331,853)|L22T11P131R11718+(373,880)|L22T11P137R12363+(466,1043)|L22T11P138R12367-(570,1120)|L22T11P139R12517-(591,1121)|L22T11P139R12527-(665,1121)
T11C219	5	L22T11P140R12559+(1,499)|L22T11P124RD9+(12,617)|L22T11P125RE4+(16,482)|L22T11P124RC3+(16,645)|L22T11P137R12332+(112,499)
T11C22	9	L07T11P039R03651+(1,742)|L09T11P065R06042+(152,679)|L07T11P034R03188+(171,664)|L07T11P035R03279+(168,741)|L22T11P125RB4+(228,278)|L07T11P038R03574+(186,640)|L12T11P119R10554+(204,259)|L09T11P065R06102+(189,745)|L07T11P040R03741+(353,663)
T11C220	2	L22T11P140R12566+(1,555)|L12T11P089R08421-(59,684)
T11C221	5	L22T11P140R12572+(1,465)|L22T11P137R12334+(7,478)|L22T11P140R12639+(7,438)|L22T11P138R12411+(7,494)|L22T11P141R12710+(7,488)
T11C222	2	L22T11P140R12586+(1,412)|L13T11P095R08922+(254,477)
T11C223	2	L22T11P140R12602+(1,519)|L22T11P124RD6-(366,888)
T11C224	2	L22T11P140R12606+(1,462)|L22T11P132R11853+(16,511)
T11C225	2	L22T11P140R12608+(1,548)|L22T11P131R11703+(9,548)
T11C226	2	L22T11P140R12611+(1,447)|L12T11P119R10550+(302,571)
T11C227	2	L22T11P140R12617+(1,244)|L22T11P125RA10-(104,721)
T11C228	4	L22T11P140R12620+(1,519)|L22T11P141R12674+(194,754)|L22T11P132R11839-(245,519)|L22T11P138R12364-(410,981)
T11C229	2	L22T11P140R12627+(1,452)|L22T11P140R12650+(1,450)
T11C23	9	L07T11P039R03661+(1,709)|L07T11P033R03109+(160,638)|L07T11P033R03145+(132,669)|L07T11P039R03682+(160,524)|L09T11P065R06040+(157,536)|L07T11P038R03565+(154,570)|L09T11P065R06062+(133,599)|L09T11P065R06122+(160,627)|L09T11P064R06006+(158,624)
T11C230	5	L22T11P140R12634+(1,392)|L22T11P131R11720+(8,392)|L22T11P131R11707+(8,392)|L22T11P125RF3+(76,267)|L22T11P139R12518-(162,717)
T11C231	2	L22T11P140R12637+(1,398)|L22T11P131R11711+(2,400)
T11C232	2	L22T11P140R12649+(1,412)|L22T11P132R11829+(51,514)
T11C233	6	L22T11P141R12653+(1,469)|L22T11P141R12686+(1,454)|L22T11P132R11867+(10,468)|L22T11P125RF4+(8,497)|L22T11P131R11738+(9,422)|L22T11P131R11735+(9,431)
T11C234	4	L22T11P141R12679+(1,470)|L22T11P132R11800+(25,86)|L22T11P141R12697+(9,112)|L22T11P141R12687+(9,470)
T11C235	2	L22T11P141R12682+(1,530)|L22T11P132R11812+(8,528)
T11C236	2	L22T11P141R12685+(1,199)|L22T11P141R12727+(1,537)
T11C237	2	L22T11P141R12722+(1,415)|L22T11P138R12399+(8,413)
T11C238	3	L22T11P141R12728+(1,451)|L22T11P141R12668+(2,452)|L22T11P137R12356+(8,451)
T11C239	2	L22T11P141R12740+(1,525)|L22T11P125RE2+(25,554)
T11C24	2	L07T11P039R03665+(1,484)|L07T11P040R03806+(55,746)
T11C240	2	L22T11P141R12743+(1,456)|L22T11P140R12590+(2,456)
T11C241	2	L22T11P141R12746+(1,509)|L22T11P138R12451+(2,514)
T11C242	4	L22T11P141R12747+(1,546)|L09T11P064R05983+(230,575)|L22T11P125RA5+(230,575)|L22T11P132R11834-(355,885)
T11C25	11	L07T11P039R03689+(1,751)|L09T11P065R06036+(1,701)|L07T11P033R03098+(97,636)|L22T11P131R11782+(101,151)|L22T11P132R11843+(109,165)|L07T11P038R03593+(97,667)|L07T11P037R03453+(114,699)|L09T11P065R06054+(129,799)|L09T11P064R05952+(129,747)|L07T11P037R03461+(357,988)|L07T11P040R03802+(475,934)
T11C26	2	L07T11P039R03712+(1,456)|L07T11P039R03715+(26,771)
T11C27	7	L07T11P039R03729+(1,163)|L07T11P035R03335+(3,701)|L07T11P035R03283+(50,173)|L07T11P011R00981+(26,160)|L07T11P040R03763+(26,175)|L07T11P033R03147+(218,659)|L12T11P118R10495+(219,285)
T11C28	2	L07T11P040R03792-(1,550)|L07T11P034R03202+(244,789)
T11C29	3	L07T11P040R03815+(1,704)|L07T11P038R03615+(621,1184)|L07T11P037R03473+(621,1229)
T11C3	2	L07T11P009R00782+(1,707)|L07T11P033R03084+(231,654)
T11C30	2	L07T11P041R03842+(1,684)|L07T11P036R03359-(168,883)
T11C31	6	L07T11P041R03844-(1,663)|L22T11P124RA8+(595,712)|L22T11P125RD7+(595,712)|L22T11P125RG5+(595,712)|L22T11P131R11700+(595,711)|L22T11P138R12383+(609,711)
T11C32	2	L07T11P041R03870-(1,682)|L07T11P033R03090+(218,896)
T11C33	2	L07T11P041R03897-(1,768)|L07T11P040R03822+(497,988)
T11C34	2	L07T11P041R03913+(1,668)|L22T11P138R12459+(478,777)
T11C35	6	L09T11P064R05941+(1,728)|L13T11P094R08871+(15,238)|L13T11P095R08977+(20,407)|L09T11P064R06017+(22,643)|L09T11P065R06043+(20,630)|L13T11P094R08875+(67,442)
T11C36	4	L09T11P064R05943+(1,575)|L09T11P065R06120+(44,439)|L09T11P065R06072+(12,729)|L09T11P065R06125+(12,650)
T11C37	2	L09T11P064R05945-(1,629)|L07T11P040R03761+(84,737)
T11C38	2	L09T11P064R05949+(1,625)|L09T11P064R05996+(65,594)
T11C39	2	L09T11P064R05953+(1,691)|L09T11P065R06121+(35,628)
T11C4	2	L07T11P010R00865+(1,594)|L07T11P011R00977+(108,705)
T11C40	3	L09T11P064R05955+(1,727)|L09T11P065R06051+(7,728)|L09T11P065R06090+(7,637)
T11C41	3	L09T11P064R05959+(1,436)|L09T11P064R06013+(4,436)|L09T11P064R05950-(277,968)
T11C42	2	L09T11P064R05963+(1,596)|L09T11P064R05984+(54,376)
T11C43	6	L09T11P064R05965+(1,664)|L13T11P095R08909+(6,190)|L13T11P094R08880+(7,197)|L13T11P095R08930+(7,100)|L13T11P095R08932+(11,335)|L09T11P064R05994+(14,680)
T11C44	2	L09T11P064R05970+(1,627)|L09T11P064R06001+(8,601)
T11C45	5	L09T11P064R05973+(1,601)|L09T11P064R05995+(15,623)|L09T11P065R06038+(15,688)|L09T11P064R05964+(15,672)|L09T11P064R05960+(289,679)
T11C46	24	L09T11P064R05975+(1,635)|L09T11P064R05993+(34,615)|L09T11P064R06008+(16,605)|L09T11P065R06073+(12,659)|L09T11P065R06082+(50,527)|L09T11P064R05958+(16,635)|L09T11P065R06035+(15,653)|L09T11P064R06010+(12,661)|L09T11P065R06048+(23,653)|L09T11P065R06069+(25,659)|L09T11P065R06053+(12,687)|L09T11P065R06117+(15,662)|L09T11P064R05947+(15,691)|L09T11P064R05985+(23,653)|L09T11P065R06119+(23,714)|L09T11P065…
T11C47	2	L09T11P064R05979+(1,678)|L09T11P064R05972+(58,707)
T11C48	2	L09T11P064R05986+(1,682)|L09T11P064R05948+(26,618)
T11C49	2	L09T11P064R06003+(1,707)|L09T11P064R06004+(23,707)
T11C5	2	L07T11P010R00954+(1,705)|L07T11P010R00955+(1,682)
T11C50	3	L09T11P064R06009+(1,571)|L09T11P064R05962+(34,652)|L09T11P065R06056+(58,666)
T11C51	2	L09T11P064R06014+(1,663)|L09T11P065R06052+(23,697)
T11C52	2	L09T11P064R06016+(1,644)|L09T11P065R06111+(1,629)
T11C53	3	L09T11P064R06026+(1,409)|L09T11P064R06018+(87,744)|L09T11P065R06060+(87,750)
T11C54	4	L09T11P065R06047+(1,642)|L09T11P064R06015+(13,456)|L09T11P065R06067+(22,591)|L13T11P094R08851+(340,418)
T11C55	4	L09T11P065R06050+(1,675)|L09T11P065R06046+(21,620)|L09T11P065R06112+(13,628)|L09T11P065R06037+(13,711)
T11C56	4	L09T11P065R06066+(1,724)|L12T11P119R10633+(60,644)|L09T11P065R06092+(10,698)|L09T11P064R05951+(88,644)
T11C57	3	L09T11P065R06097+(1,655)|L09T11P064R06005+(55,578)|L09T11P064R06012+(291,807)
T11C58	3	L09T11P065R06101+(1,727)|L09T11P064R06023+(32,690)|L09T11P065R06114+(81,727)
T11C59	2	L09T11P065R06113+(1,654)|L09T11P064R05944+(13,626)
T11C6	2	L07T11P011R01011+(1,664)|L07T11P034R03228+(275,906)
T11C60	10	L09T11P065R06118+(1,538)|L09T11P065R06080+(17,173)|L09T11P064R06025+(94,433)|L09T11P065R06088+(98,458)|L13T11P095R08946+(174,227)|L13T11P095R08998+(161,229)|L12T11P119R10573+(159,255)|L12T11P119R10629+(164,255)|L13T11P095R08968+(134,228)|L13T11P097R09154+(129,238)
T11C61	3	L12T11P089R08338+(1,687)|L12T11P089R08348+(2,682)|L12T11P089R08335+(251,682)
T11C62	2	L12T11P089R08349+(1,743)|L12T11P089R08396+(16,747)
T11C63	4	L12T11P089R08378+(1,708)|L12T11P093R08764-(296,440)|L12T11P093R08808+(296,554)|L12T11P091R08575+(296,554)
T11C64	11	L12T11P089R08382+(1,703)|L12T11P089R08394+(110,793)|L12T11P089R08413+(110,833)|L12T11P089R08416+(179,545)|L12T11P089R08345+(204,671)|L12T11P089R08339+(207,727)|L12T11P089R08405+(230,651)|L12T11P089R08332+(195,811)|L12T11P089R08381+(224,804)|L12T11P089R08370+(247,667)|L12T11P089R08346+(241,939)
T11C65	2	L12T11P089R08383+(1,66)|L12T11P089R08358+(2,714)
T11C66	2	L12T11P089R08390+(1,570)|L12T11P089R08414+(2,594)
T11C67	2	L12T11P089R08401+(1,704)|L22T11P131R11748+(74,383)
T11C68	2	L12T11P089R08408-(1,660)|L12T11P118R10445+(336,513)
T11C69	9	L12T11P091R08534+(1,524)|L13T11P094R08815+(28,77)|L13T11P094R08869+(11,77)|L12T11P105R09960+(18,77)|L12T11P105R09956+(14,77)|L12T11P091R08608+(1,74)|L12T11P091R08607+(2,74)|L12T11P119R10630+(46,625)|L22T11P124RG4-(108,715)
T11C7	2	L07T11P011R01037+(1,661)|L07T11P038R03599+(15,88)
T11C70	3	L12T11P091R08535+(1,442)|L13T11P095R08990+(22,74)|L12T11P105R09924+(9,75)
T11C71	4	L12T11P091R08539+(1,405)|L12T11P093R08763+(23,306)|L12T11P105R09891+(10,424)|L12T11P093R08724+(188,364)
T11C72	2	L12T11P091R08542+(1,73)|L12T11P091R08526+(5,294)
T11C73	13	L12T11P091R08552+(1,445)|L13T11P097R09163+(1,673)|L12T11P105R09930+(7,699)|L12T11P093R08746+(15,226)|L22T11P138R12376+(19,574)|L12T11P105R09947+(21,614)|L13T11P097R09109+(15,699)|L12T11P105R09906+(19,504)|L13T11P094R08860+(27,468)|L13T11P097R09151+(117,555)|L12T11P119R10596+(356,493)|L22T11P131R11743-(486,910)|L22T11P140R12570-(837,909)
T11C74	3	L12T11P091R08556+(1,422)|L12T11P105R09905+(8,74)|L12T11P091R08601+(1,70)
T11C75	43	L12T11P091R08567+(1,449)|L12T11P091R08585+(14,449)|L12T11P118R10509+(45,314)|L12T11P091R08599+(1,449)|L12T11P089R08412+(7,734)|L12T11P091R08568+(13,369)|L12T11P119R10559+(47,647)|L12T11P118R10447+(46,647)|L12T11P119R10583+(44,647)|L12T11P105R09938+(16,734)|L12T11P105R09932+(15,729)|L12T11P105R09881+(16,705)|L12T11P105R09890+(16,705)|L12T11P119R10614+(44,643)|L12T11P119R10621+(46,625)|L12T11P119R1…
T11C76	5	L12T11P091R08573+(1,442)|L22T11P125RH10+(13,637)|L22T11P138R12419+(66,337)|L22T11P124RB5-(218,869)|L22T11P132R11816-(327,861)
T11C77	4	L12T11P091R08576+(1,79)|L12T11P091R08533+(5,79)|L12T11P091R08541+(7,489)|L12T11P119R10616+(161,714)
T11C78	4	L12T11P091R08577+(1,70)|L12T11P091R08594+(1,472)|L12T11P105R09915+(8,483)|L12T11P093R08765+(72,552)
T11C79	2	L12T11P091R08578+(1,507)|L13T11P095R08958+(124,500)
T11C8	2	L07T11P011R01039+(1,784)|L07T11P011R01040+(1,768)
T11C80	5	L12T11P091R08595+(1,334)|L12T11P091R08579+(2,332)|L12T11P105R09923+(7,650)|L12T11P119R10587+(43,377)|L12T11P089R08393+(38,755)
T11C81	3	L12T11P093R08745+(1,392)|L12T11P119R10582+(27,660)|L12T11P093R08720+(68,479)
T11C82	5	L12T11P093R08748+(1,524)|L12T11P119R10608+(90,584)|L22T11P131R11708+(119,584)|L22T11P138R12415-(153,690)|L22T11P140R12575-(202,698)
T11C83	13	L12T11P093R08751+(1,453)|L12T11P093R08796+(26,179)|L12T11P093R08730+(7,178)|L12T11P093R08804+(1,165)|L12T11P093R08723+(3,243)|L12T11P093R08757+(26,190)|L12T11P093R08767+(3,178)|L12T11P093R08726+(3,265)|L12T11P093R08734+(3,264)|L12T11P093R08805+(84,247)|L12T11P093R08756+(112,264)|L12T11P093R08718+(112,264)|L12T11P093R08801+(86,253)
T11C84	4	L12T11P093R08753+(1,441)|L22T11P137R12339+(89,508)|L22T11P139R12532+(89,149)|L22T11P131R11739+(90,502)
T11C85	4	L12T11P093R08754+(16,440)|L22T11P139R12469+(1,570)|L22T11P138R12425+(198,570)|L22T11P139R12470-(517,1082)
T11C86	3	L12T11P093R08769+(1,407)|L12T11P119R10604+(174,612)|L12T11P118R10507+(174,550)
T11C87	2	L12T11P093R08784+(1,413)|L12T11P119R10540+(249,709)
T11C88	3	L12T11P093R08789+(1,303)|L12T11P093R08752+(68,303)|L12T11P093R08787+(68,472)
T11C89	3	L12T11P093R08802+(1,49)|L13T11P094R08826+(3,47)|L13T11P094R08844+(3,256)
T11C9	2	L07T11P033R03073+(1,681)|L07T11P040R03745+(453,856)
T11C90	2	L12T11P105R09880+(1,639)|L12T11P105R09912+(54,604)
T11C91	10	L12T11P105R09893+(1,672)|L22T11P140R12582+(7,615)|L12T11P118R10518+(95,632)|L12T11P119R10617+(96,659)|L22T11P125RC1+(96,677)|L22T11P137R12299+(150,820)|L22T11P138R12429+(234,806)|L22T11P124RB3+(198,819)|L22T11P137R12324+(306,864)|L22T11P131R11727+(362,820)
T11C92	4	L12T11P105R09903+(1,671)|L12T11P091R08555+(8,453)|L12T11P105R09937+(268,945)|L12T11P118R10519+(764,1305)
T11C93	4	L12T11P105R09911+(1,292)|L13T11P094R08836+(181,273)|L12T11P093R08735+(211,264)|L22T11P124RF6-(182,235)
T11C94	2	L12T11P105R09913+(1,684)|L07T11P011R00998-(605,1298)
T11C95	5	L12T11P105R09921+(1,566)|L12T11P105R09876+(11,566)|L12T11P093R08799+(16,513)|L22T11P124RB4+(15,711)|L22T11P140R12594-(573,944)
T11C96	3	L12T11P105R09942+(1,713)|L13T11P097R09159+(10,676)|L22T11P137R12333+(107,709)
T11C97	2	L12T11P105R09959+(1,666)|L12T11P091R08603+(149,582)
T11C98	2	L12T11P118R10485+(1,508)|L12T11P119R10552+(35,508)
T11C99	2	L12T11P118R10530+(1,680)|L12T11P119R10542+(57,672)
T22C1	2	L59T22P001R00003+(1,229)|L59T22P001R00073+(18,127)
T22C10	50	L59T22P010R01040+(1,180)|L59T22P010R01020+(5,180)|L59T22P010R01048+(38,164)|L59T22P010R01076+(37,179)|L59T22P010R01053+(38,179)|L59T22P010R01016+(39,178)|L59T22P010R01066+(38,179)|L59T22P010R01061+(38,179)|L59T22P010R01059+(38,179)|L59T22P010R01034+(14,163)|L59T22P010R01013+(28,179)|L59T22P010R01062+(11,164)|L59T22P010R01011+(24,178)|L59T22P010R01085+(25,179)|L59T22P010R01065+(25,179)|L59T22P010R…
T22C2	32	L59T22P002R00101+(1,143)|L59T22P001R00061+(11,142)|L59T22P002R00107+(1,142)|L59T22P004R00367+(1,180)|L59T22P001R00094+(40,143)|L59T22P004R00336+(19,144)|L59T22P001R00071+(12,144)|L59T22P004R00330+(21,143)|L59T22P001R00088+(2,184)|L59T22P003R00214+(41,145)|L59T22P001R00047+(41,142)|L59T22P001R00064+(12,142)|L59T22P002R00152+(17,142)|L59T22P004R00370+(17,149)|L59T22P004R00304+(2,294)|L59T22P004R003…
T22C3	20	L59T22P002R00160+(1,278)|L59T22P001R00090+(30,134)|L59T22P001R00011+(29,131)|L59T22P001R00022+(30,132)|L59T22P002R00147+(13,131)|L59T22P003R00223+(11,130)|L59T22P003R00225+(11,131)|L59T22P002R00145+(12,132)|L59T22P002R00127+(11,132)|L59T22P001R00091+(11,131)|L59T22P003R00219+(9,131)|L59T22P003R00275+(11,130)|L59T22P003R00217+(9,130)|L59T22P004R00299+(9,133)|L59T22P001R00018+(30,276)|L59T22P002R00…
T22C4	2	L59T22P002R00167+(1,264)|L59T22P001R00076+(20,156)
T22C5	153	L59T22P002R00171+(1,183)|L59T22P002R00170+(51,181)|L59T22P003R00228+(51,162)|L59T22P002R00141+(35,155)|L59T22P002R00097+(33,156)|L59T22P004R00343+(35,154)|L59T22P002R00164+(35,156)|L59T22P004R00366+(33,161)|L59T22P003R00265+(31,163)|L59T22P001R00027+(31,162)|L59T22P001R00041+(52,162)|L59T22P003R00256+(31,154)|L59T22P002R00149+(33,155)|L59T22P003R00212+(30,155)|L59T22P001R00080+(30,156)|L59T22P002…
T22C6	2	L59T22P003R00213+(1,367)|L59T22P002R00133+(22,359)
T22C7	28	L59T22P004R00322+(1,428)|L59T22P004R00377+(1,428)|L59T22P004R00315+(2,428)|L59T22P004R00364+(14,424)|L59T22P003R00260+(15,429)|L59T22P002R00124+(52,428)|L59T22P003R00248+(51,428)|L59T22P001R00095+(51,428)|L59T22P001R00014+(35,428)|L59T22P001R00037+(31,423)|L59T22P002R00146+(33,428)|L59T22P002R00181+(23,423)|L59T22P003R00287+(20,423)|L59T22P001R00007+(23,431)|L59T22P004R00319+(31,148)|L59T22P001R0…
T22C8	26	L59T22P004R00375+(1,264)|L59T22P004R00323+(10,136)|L59T22P004R00333+(8,136)|L59T22P002R00126+(29,261)|L59T22P001R00089+(12,260)|L59T22P001R00082+(28,132)|L59T22P001R00034+(30,260)|L59T22P002R00119+(10,260)|L59T22P002R00150+(10,168)|L59T22P002R00129+(28,260)|L59T22P004R00293+(10,260)|L59T22P001R00065+(29,256)|L59T22P001R00085+(12,255)|L59T22P004R00297+(10,260)|L59T22P003R00215+(12,178)|L59T22P004R…
T22C9	2	L59T22P010R01031+(1,346)|L59T22P010R01003+(4,346)
T34C1	3	L02T34P001R00067+(1,703)|L02T34P067R06292+(141,801)|L02T34P125R10936+(317,892)
T34C10	2	L02T34P002R00121+(1,311)|L02T34P055R05091+(37,489)
T34C100	7	L02T34P021R01961+(2,711)|L02T34P079R07432+(1,689)|L02T34P100R09402+(78,718)|L05T34P052R04806+(78,770)|L05T34P052R04795+(296,910)|L02T34P002R00102-(404,1107)|L02T34P017R01554-(448,1080)
T34C101	2	L02T34P021R01996+(1,716)|L02T34P056R05252+(24,716)
T34C102	47	L02T34P021R02007+(2,771)|L11T34P090R08451+(1,532)|L02T34P055R05154+(25,585)|L02T34P125R11003+(14,574)|L02T34P078R07351+(13,620)|L02T34P128R11254+(14,612)|L10T34P072R06796+(39,703)|L02T34P103R09689+(9,620)|L02T34P103R09762+(10,85)|L03T34P023R02140+(28,750)|L02T34P067R06301+(39,656)|L02T34P002R00107+(4,655)|L02T34P058R05368+(2,668)|L10T34P083R07769+(17,655)|L10T34P115R10345+(14,668)|L02T34P069R0650…
T34C103	5	L02T34P026R02402+(1,65)|L06T34P032R03067+(2,672)|L06T34P029R02744+(18,734)|L06T34P029R02771+(85,351)|L06T34P029R02770+(205,845)
T34C104	10	L02T34P026R02439+(1,793)|L02T34P003R00246+(22,710)|L02T34P055R05134+(6,702)|L02T34P103R09698+(14,629)|L02T34P100R09428+(13,647)|L02T34P056R05219+(11,776)|L03T34P014R01339+(1,757)|L02T34P012R01105+(156,855)|L02T34P104R09816+(173,877)|L02T34P126R11092+(432,1059)
T34C105	2	L02T34P026R02447+(1,612)|L02T34P068R06362+(244,887)
T34C106	3	L02T34P026R02491+(1,583)|L10T34P081R07584+(68,736)|L03T34P060R05564+(373,1061)
T34C107	2	L02T34P049R04517+(1,725)|L02T34P002R00114+(10,725)
T34C108	3	L02T34P049R04527+(1,502)|L02T34P125R10940+(67,567)|L03T34P061R05665+(194,478)
T34C109	2	L02T34P049R04529+(1,659)|L02T34P079R07410+(10,632)
T34C11	2	L02T34P002R00143+(1,703)|L03T34P075R07005+(9,636)
T34C110	2	L02T34P049R04530+(1,732)|L06T34P030R02799+(159,822)
T34C111	2	L02T34P049R04533+(1,732)|L02T34P018R01646+(34,775)
T34C112	5	L02T34P049R04537+(2,739)|L10T34P112R10013+(8,619)|L03T34P060R05566+(1,613)|L10T34P102R09658+(14,660)|L03T34P060R05642+(170,853)
T34C113	2	L02T34P049R04545+(1,769)|L02T34P001R00022+(235,834)
T34C114	4	L02T34P049R04546+(1,710)|L02T34P128R11250+(7,527)|L03T34P059R05538+(16,743)|L10T34P083R07774+(18,585)
T34C115	19	L02T34P049R04555+(1,764)|L02T34P018R01694+(15,290)|L02T34P101R09574+(11,698)|L02T34P125R10931+(24,579)|L02T34P056R05234+(40,743)|L02T34P069R06436+(25,761)|L02T34P050R04625+(11,763)|L10T34P072R06792+(11,764)|L02T34P067R06259+(87,682)|L10T34P081R07599+(76,682)|L02T34P050R04614+(112,826)|L02T34P125R10951+(175,581)|L02T34P026R02428+(180,802)|L02T34P020R01892+(219,488)|L03T34P059R05523-(496,971)|L03T3…
T34C116	3	L02T34P049R04558+(1,719)|L02T34P021R01928+(62,725)|L10T34P072R06746+(70,736)
T34C117	2	L02T34P049R04564+(1,734)|L06T34P031R02917+(73,645)
T34C118	3	L02T34P049R04568+(1,720)|L02T34P104R09815+(11,69)|L06T34P031R02942+(258,920)
T34C119	2	L02T34P049R04575+(1,675)|L06T34P027R02527+(202,817)
T34C12	3	L02T34P002R00147+(1,532)|L02T34P053R04967+(19,683)|L03T34P060R05561+(56,781)
T34C120	3	L02T34P049R04585+(1,599)|L02T34P104R09843+(11,70)|L06T34P028R02657-(95,664)
T34C121	2	L02T34P049R04587+(1,700)|L03T34P045R04205+(11,655)
T34C122	13	L02T34P049R04588+(1,620)|L02T34P069R06446+(11,722)|L02T34P125R10955+(24,575)|L02T34P100R09409+(11,667)|L02T34P100R09482+(23,618)|L02T34P049R04539+(24,667)|L02T34P050R04665+(10,778)|L03T34P023R02196+(37,750)|L03T34P023R02187+(37,707)|L02T34P050R04616+(108,752)|L02T34P057R05306+(112,752)|L02T34P126R11113+(205,690)|L02T34P126R11020+(268,688)
T34C123	3	L02T34P049R04591+(1,772)|L03T34P070R06533+(151,572)|L10T34P113R10127+(244,851)
T34C124	6	L02T34P050R04613+(1,765)|L02T34P013R01188+(71,333)|L02T34P012R01143+(73,693)|L02T34P127R11161+(74,713)|L02T34P078R07314+(79,725)|L02T34P003R00218+(224,831)
T34C125	2	L02T34P050R04617+(1,715)|L02T34P004R00308+(309,853)
T34C126	12	L02T34P050R04618+(1,721)|L02T34P078R07335+(14,477)|L03T34P045R04115+(1,599)|L06T34P027R02522+(37,653)|L06T34P030R02861+(18,648)|L06T34P031R02956+(30,721)|L06T34P029R02693+(1,694)|L06T34P029R02757+(28,626)|L06T34P031R02891+(30,648)|L06T34P031R02939+(112,461)|L06T34P032R02988+(87,602)|L06T34P027R02502+(90,721)
T34C127	2	L02T34P050R04620+(1,678)|L02T34P125R10949+(455,1005)
T34C128	5	L02T34P050R04622+(1,721)|L03T34P061R05726+(1,749)|L02T34P049R04561+(1,749)|L02T34P066R06172+(162,847)|L02T34P054R05053-(447,1123)
T34C129	2	L02T34P050R04627+(1,600)|L02T34P100R09442+(130,786)
T34C13	16	L02T34P002R00156+(1,699)|L02T34P100R09388+(42,697)|L02T34P078R07338+(56,664)|L06T34P028R02635+(100,542)|L08T34P062R05826+(92,774)|L02T34P026R02449+(92,787)|L02T34P079R07464+(102,719)|L06T34P032R03051+(100,717)|L06T34P029R02777+(134,758)|L03T34P060R05612+(146,760)|L02T34P015R01389+(146,834)|L06T34P032R02975+(193,716)|L06T34P027R02552+(233,851)|L08T34P062R05763+(239,851)|L10T34P077R07224+(288,851)|…
T34C130	5	L02T34P050R04632+(1,657)|L10T34P083R07851+(16,428)|L02T34P126R11074+(14,513)|L10T34P084R07866+(51,776)|L08T34P062R05765+(264,997)
T34C131	19	L02T34P050R04635+(1,73)|L10T34P084R07860+(2,603)|L10T34P113R10088+(28,677)|L03T34P024R02226+(119,887)|L02T34P057R05318+(130,877)|L10T34P112R09987+(154,916)|L02T34P013R01158+(235,864)|L05T34P052R04879+(197,858)|L02T34P018R01660+(228,887)|L10T34P077R07221+(217,959)|L02T34P018R01676+(228,939)|L02T34P103R09696+(297,877)|L02T34P055R05164+(253,890)|L02T34P049R04572+(253,990)|L08T34P062R05767+(292,1008)…
T34C132	3	L02T34P050R04636+(1,638)|L02T34P104R09850+(19,79)|L05T34P052R04823+(203,873)
T34C133	3	L02T34P050R04643+(1,688)|L03T34P048R04412+(2,712)|L02T34P020R01854+(134,753)
T34C134	8	L02T34P050R04647+(1,725)|L06T34P028R02653+(70,174)|L05T34P051R04717+(65,748)|L02T34P019R01777+(113,739)|L06T34P029R02748+(107,748)|L06T34P031R02965+(95,748)|L06T34P028R02597+(86,740)|L06T34P030R02804+(82,739)
T34C135	11	L02T34P050R04655+(1,682)|L03T34P060R05621+(37,751)|L02T34P100R09463+(44,682)|L02T34P068R06409+(45,751)|L03T34P060R05602+(59,779)|L02T34P018R01659+(76,741)|L02T34P003R00229+(61,744)|L02T34P103R09677+(76,647)|L02T34P001Rb0032+(61,653)|L02T34P069R06507+(70,742)|L02T34P078R07329+(253,787)
T34C136	2	L02T34P050R04658+(1,619)|L10T34P081R07566+(99,783)
T34C137	4	L02T34P050R04659+(1,665)|L02T34P057R05325+(467,1127)|L06T34P032R02978+(483,1108)|L06T34P032R02981+(483,1138)
T34C138	3	L02T34P050R04663+(1,710)|L02T34P126R11080+(11,67)|L02T34P068R06395+(11,553)
T34C139	3	L02T34P050R04664+(1,770)|L10T34P112R09999+(1,433)|L03T34P016R01452+(73,433)
T34C14	3	L02T34P002R00162-(1,664)|L15T34P122R10898+(53,642)|L03T34P047R04382+(153,736)
T34C140	2	L02T34P050R04668+(1,671)|L02T34P050R04654-(227,914)
T34C141	2	L02T34P050R04670+(1,734)|L02T34P104R09846+(10,736)
T34C142	3	L02T34P050R04677+(1,640)|L03T34P059R05456-(86,748)|L03T34P061R05684+(262,959)
T34C143	2	L02T34P050R04685+(1,77)|L10T34P112R10047+(2,297)
T34C144	2	L02T34P053R04885+(1,557)|L08T34P062R05788+(71,744)
T34C145	3	L02T34P053R04902+(1,652)|L03T34P070R06602+(44,692)|L02T34P018R01678+(416,1007)
T34C146	2	L02T34P053R04904+(1,692)|L02T34P003Rb0193+(198,829)
T34C147	2	L02T34P053R04905+(1,635)|L02T34P058R05433+(156,810)
T34C148	2	L02T34P053R04920+(1,677)|L02T34P026R02492+(615,1221)
T34C149	2	L02T34P053R04935+(1,705)|L02T34P053R04973+(41,696)
T34C15	2	L02T34P002R00163+(1,559)|L02T34P019R01815+(122,747)
T34C150	3	L02T34P053R04944+(1,718)|L02T34P003R00277+(142,893)|L02T34P003R00276+(195,718)
T34C151	2	L02T34P053R04955+(1,744)|L03T34P070R06527+(491,1026)
T34C152	5	L02T34P053R04958+(1,665)|L02T34P053R04915+(44,689)|L06T34P027R02573+(595,1254)|L06T34P029R02766+(686,1350)|L06T34P027R02544+(705,1375)
T34C153	2	L02T34P053R04959+(1,698)|L02T34P127R11133+(5,745)
T34C154	2	L02T34P053R04962+(1,759)|L03T34P046R04257+(176,724)
T34C155	3	L02T34P053R04963+(1,661)|L02T34P054R04985+(12,720)|L03T34P070R06578+(235,661)
T34C156	4	L02T34P053R04964+(1,712)|L02T34P055R05126+(155,837)|L02T34P012R01141+(430,1105)|L02T34P125R10950+(518,1089)
T34C157	2	L02T34P053R04969+(1,625)|L02T34P049R04524-(150,768)
T34C158	9	L02T34P053R04971+(1,741)|L02T34P019R01752+(90,741)|L02T34P079R07440+(115,773)|L02T34P055R05140+(336,989)|L10T34P113R10149+(358,1005)|L02T34P078R07282+(437,971)|L02T34P001R00001-(440,1009)|L10T34P076R07104+(470,1118)|L10T34P083R07778+(651,1304)
T34C159	4	L02T34P054R04979+(1,691)|L02T34P126R11055+(11,608)|L02T34P066R06190+(91,691)|L02T34P003R00217+(91,758)
T34C16	2	L02T34P002R00164+(1,659)|L02T34P003R00219+(62,574)
T34C160	8	L02T34P054R04980+(1,724)|L10T34P085R07977+(1,665)|L03T34P060R05643+(15,706)|L02T34P079R07445+(1,568)|L10T34P073R06879+(25,669)|L06T34P028R02649+(27,725)|L06T34P031R02908+(113,824)|L02T34P067R06310+(118,793)
T34C161	2	L02T34P054R04981+(1,650)|L02T34P018R01634+(51,732)
T34C162	2	L02T34P054R04994+(1,402)|L02T34P001R00036+(45,682)
T34C163	2	L02T34P054R05007+(1,706)|L10T34P072R06742+(307,1005)
T34C164	2	L02T34P054R05046+(1,702)|L02T34P020R01896+(566,927)
T34C165	4	L02T34P054R05062+(1,684)|L02T34P054R04989+(66,684)|L02T34P018R01651+(69,739)|L02T34P020R01849+(75,739)
T34C166	3	L02T34P054R05064+(1,754)|L02T34P066R06157+(305,1000)|L02T34P001R00023+(331,908)
T34C167	3	L02T34P055R05074+(1,731)|L03T34P046R04248+(25,731)|L02T34P125R11006+(591,1096)
T34C168	22	L02T34P055R05079+(1,729)|L03T34P059R05529+(21,421)|L02T34P104R09790+(16,657)|L10T34P102R09605+(1,698)|L02T34P015R01428+(9,695)|L02T34P104R09814+(16,694)|L02T34P049R04542+(7,732)|L02T34P066R06162+(23,698)|L02T34P055R05112+(18,697)|L05T34P051R04772+(7,732)|L02T34P015R01436+(24,695)|L03T34P024R02295+(34,711)|L03T34P023R02117+(23,746)|L02T34P015R01398+(34,697)|L02T34P066R06170+(43,732)|L03T34P023R021…
T34C169	3	L02T34P055R05083+(1,743)|L02T34P125R11019+(84,575)|L03T34P023R02161+(99,822)
T34C17	5	L02T34P002R00168+(25,703)|L03T34P048R04441+(1,703)|L03T34P016R01519+(591,1231)|L03T34P022R02093+(631,831)|L05T34P052R04843+(613,1235)
T34C170	6	L02T34P055R05087+(1,645)|L02T34P026R02478+(48,159)|L03T34P024R02211+(107,865)|L02T34P049R04566+(98,804)|L06T34P030R02872+(112,781)|L08T34P063R05894+(183,675)
T34C171	3	L02T34P055R05098+(1,656)|L03T34P024R02279+(63,716)|L03T34P023R02114+(86,726)
T34C172	4	L02T34P055R05129+(1,646)|L10T34P072R06756+(62,689)|L02T34P017R01544+(62,566)|L10T34P072R06748+(88,732)
T34C173	4	L02T34P055R05133+(1,721)|L02T34P079R07421+(66,473)|L02T34P015R01404+(222,851)|L03T34P071R06618+(276,836)
T34C174	3	L02T34P055R05144+(1,690)|L02T34P067R06228+(176,942)|L02T34P126R11029+(450,1001)
T34C175	5	L02T34P055R05148+(1,694)|L02T34P104R09851+(19,611)|L02T34P103R09730+(16,723)|L06T34P032R02974+(111,696)|L06T34P031R02969+(124,607)
T34C176	65	L02T34P055R05150+(1,723)|L11T34P092R08648+(1,437)|L02T34P101R09531+(23,679)|L02T34P078R07291+(34,484)|L02T34P056R05193+(10,678)|L03T34P075R06992+(51,671)|L10T34P113R10086+(3,723)|L02T34P103R09768+(17,210)|L10T34P083R07803+(27,667)|L02T34P013R01171+(38,419)|L02T34P057R05338+(35,722)|L02T34P004R00342+(38,633)|L02T34P015R01388+(11,796)|L03T34P070R06591+(25,625)|L02T34P055R05153+(26,708)|L02T34P100R0…
T34C177	2	L02T34P055R05152+(1,676)|L02T34P068R06390+(11,627)
T34C178	2	L02T34P055R05156+(1,723)|L02T34P015R01407+(37,143)
T34C179	3	L02T34P055R05158+(1,539)|L03T34P023R02181+(11,684)|L02T34P003R00196+(27,759)
T34C18	9	L02T34P002R00170+(5,622)|L02T34P050R04615+(1,712)|L02T34P002R00179+(2,722)|L02T34P002R00125+(17,622)|L05T34P051R04729+(2,722)|L10T34P072R06755+(16,691)|L02T34P057R05284+(280,540)|L02T34P020R01826-(281,895)|L02T34P054R04990-(363,951)
T34C180	23	L02T34P055R05163+(3,717)|L11T34P090R08462+(1,479)|L02T34P101R09504+(25,699)|L02T34P015R01363+(13,799)|L03T34P061R05660+(41,456)|L02T34P049R04534+(13,730)|L02T34P050R04601+(12,750)|L10T34P084R07934+(28,685)|L02T34P002R00129+(15,681)|L10T34P081R07638+(12,721)|L02T34P050R04597+(26,730)|L03T34P023R02188+(40,724)|L02T34P012R01128+(25,802)|L02T34P021R01942+(28,573)|L02T34P012R01091+(41,731)|L02T34P012R…
T34C181	5	L02T34P055R05165+(1,572)|L05T34P051R04769+(1,636)|L02T34P002R00132+(38,572)|L05T34P051R04781+(22,587)|L03T34P047R04396-(155,709)
T34C182	5	L02T34P056R05176+(1,646)|L03T34P024R02270+(74,646)|L03T34P046R04239+(193,843)|L03T34P074R06980-(499,921)|L02T34P015R01370-(696,1396)
T34C183	11	L02T34P056R05178+(1,736)|L02T34P079R07385+(11,650)|L02T34P003R00228+(13,716)|L02T34P101R09547+(11,691)|L02T34P127R11137+(40,670)|L02T34P049R04563+(1,773)|L02T34P012R01072+(25,706)|L02T34P066R06163+(47,773)|L02T34P101R09522+(11,745)|L02T34P021R01965+(13,802)|L02T34P057R05329+(25,791)
T34C184	2	L02T34P056R05183+(1,521)|L03T34P075R06995+(84,748)
T34C185	3	L02T34P056R05184+(1,699)|L02T34P069R06490+(314,992)|L02T34P026R02475+(639,1204)
T34C186	13	L02T34P056R05185+(1,712)|L02T34P128R11270+(24,619)|L06T34P028R02624+(36,719)|L10T34P102R09623+(10,711)|L02T34P100R09403+(11,692)|L02T34P126R11115+(92,541)|L06T34P030R02849+(83,693)|L02T34P003R00249+(86,755)|L06T34P027R02541+(90,719)|L10T34P081R07617+(109,785)|L06T34P029R02750+(127,799)|L06T34P027R02572+(158,797)|L06T34P031R02903+(126,797)
T34C187	3	L02T34P056R05197+(1,738)|L06T34P030R02874+(462,1034)|L06T34P030R02833+(619,1255)
T34C188	9	L02T34P056R05204+(1,760)|L10T34P113R10154+(38,706)|L10T34P080R07545+(39,572)|L10T34P082R07700+(19,645)|L02T34P066R06188+(54,678)|L02T34P066R06221+(77,724)|L02T34P019R01744+(89,775)|L05T34P052R04808+(107,772)|L08T34P062R05759+(121,762)
T34C189	4	L02T34P056R05205+(1,680)|L02T34P068R06376+(10,699)|L10T34P086R08064+(81,185)|L10T34P072R06739+(93,680)
T34C19	11	L02T34P002R00177+(16,729)|L10T34P085R08006+(3,640)|L05T34P051R04695+(1,625)|L06T34P030R02876+(86,562)|L02T34P125R11008+(78,587)|L06T34P032R03065+(71,549)|L06T34P027R02561+(73,646)|L02T34P054R04991+(82,711)|L06T34P030R02829+(243,847)|L02T34P018R01662+(357,964)|L02T34P017R01561+(421,1077)
T34C190	2	L02T34P056R05206+(1,668)|L06T34P029R02699+(17,685)
T34C191	2	L02T34P056R05207+(1,739)|L02T34P017R01624+(1,731)
T34C192	5	L02T34P056R05209+(9,677)|L11T34P090R08494+(1,568)|L15T34P117R10406+(45,757)|L02T34P050R04609-(293,991)|L02T34P026R02471+(465,1105)
T34C193	2	L02T34P056R05225+(1,618)|L02T34P069R06453+(70,744)
T34C194	3	L02T34P056R05231+(1,570)|L06T34P029R02780+(63,572)|L02T34P066R06213+(63,669)
T34C195	28	L02T34P056R05232+(11,669)|L03T34P048R04406+(2,712)|L10T34P115R10265+(25,627)|L10T34P081R07654+(12,599)|L10T34P102R09626+(12,499)|L10T34P080R07546+(1,628)|L03T34P059R05487+(11,708)|L02T34P055R05132+(12,739)|L02T34P101R09550+(12,673)|L06T34P027R02577+(38,732)|L02T34P078R07277+(12,726)|L02T34P126R11111+(35,656)|L03T34P014R01277+(12,768)|L02T34P020R01864+(37,710)|L10T34P072R06787+(48,669)|L10T34P082R…
T34C196	3	L02T34P056R05233+(1,653)|L15T34P122R10878+(21,659)|L02T34P017R01557+(78,653)
T34C197	4	L02T34P056R05245+(1,702)|L02T34P019R01786+(57,719)|L03T34P075R07024+(65,639)|L02T34P054R05019+(66,687)
T34C198	2	L02T34P056R05246+(1,716)|L03T34P060R05588+(349,1055)
T34C199	5	L02T34P056R05247+(1,753)|L03T34P022R02020+(163,792)|L10T34P077R07215+(255,635)|L02T34P026R02453+(260,686)|L03T34P061R05738+(260,696)
T34C2	3	L02T34P001Rb0016+(6,665)|L10T34P114R10251+(5,671)|L03T34P075R07058+(1,744)
T34C20	3	L02T34P003R00195+(1,745)|L02T34P002R00140+(15,661)|L03T34P016R01514+(200,308)
T34C200	2	L02T34P056R05249+(1,655)|L02T34P012R01142-(153,793)
T34C201	16	L02T34P056R05253+(8,693)|L02T34P003R00224+(1,688)|L02T34P017R01558+(8,698)|L02T34P053R04886+(97,816)|L02T34P019R01818+(196,787)|L02T34P019R01748+(228,885)|L02T34P015R01377+(274,884)|L02T34P018R01685+(355,554)|L15T34P120R10709+(456,978)|L03T34P024R02283+(467,1144)|L02T34P054R05037+(487,770)|L02T34P054R05030+(694,1279)|L02T34P050R04661+(876,1584)|L02T34P019R01791-(1078,1746)|L02T34P001R00012-(1441,…
T34C202	3	L02T34P057R05269+(1,722)|L10T34P115R10297+(138,702)|L02T34P054R05039-(478,1124)
T34C203	4	L02T34P057R05274+(1,743)|L03T34P074R06944+(25,565)|L02T34P017R01583+(150,837)|L03T34P061R05699+(300,828)
T34C204	2	L02T34P057R05280+(1,598)|L10T34P077R07269+(82,658)
T34C205	2	L02T34P057R05287+(1,627)|L02T34P101R09487+(50,450)
T34C206	3	L02T34P057R05304+(1,680)|L05T34P051R04690+(1,718)|L02T34P020R01840+(14,717)
T34C207	6	L02T34P057R05305+(1,705)|L02T34P126R11032+(402,1037)|L02T34P049R04547+(451,1168)|L02T34P128R11271+(721,1302)|L03T34P016R01532+(1026,1616)|L03T34P046R04242+(1064,1707)
T34C208	3	L02T34P057R05317+(1,668)|L10T34P072R06752+(299,996)|L02T34P068R06392+(329,998)
T34C209	3	L02T34P057R05330+(1,700)|L02T34P026R02454+(568,1240)|L10T34P073R06841-(1090,1726)
T34C21	14	L02T34P003R00214+(1,677)|L02T34P128R11247+(23,592)|L03T34P023R02133+(1,726)|L11T34P092R08691+(1,480)|L02T34P079R07465+(13,642)|L02T34P055R05131+(24,701)|L02T34P066R06161+(28,726)|L06T34P031R02921+(31,710)|L11T34P090R08520+(73,480)|L10T34P076R07148+(332,1003)|L02T34P003R00248+(399,1070)|L02T34P127R11177+(407,1070)|L02T34P067R06261+(713,1350)|L11T34P090R08508+(903,1006)
T34C210	2	L02T34P057R05337+(1,673)|L02T34P013R01194+(283,542)
T34C211	5	L02T34P057R05342+(1,628)|L02T34P067R06279+(171,747)|L02T34P003R00225+(287,922)|L10T34P073R06846-(815,1224)|L02T34P012R01130-(815,1528)
T34C212	4	L02T34P057R05346+(1,666)|L02T34P056R05230+(218,904)|L02T34P020R01870+(564,1225)|L02T34P018R01699+(674,1347)
T34C213	3	L02T34P057R05348+(1,743)|L02T34P078R07283+(306,933)|L10T34P072R06784+(428,989)
T34C214	2	L02T34P057R05349+(1,735)|L02T34P026R02436+(552,1227)
T34C215	2	L02T34P058R05360+(1,643)|L02T34P079R07399+(14,727)
T34C216	23	L02T34P058R05366+(12,724)|L10T34P114R10225+(14,572)|L05T34P052R04850+(2,724)|L02T34P128R11234+(7,614)|L10T34P113R10092+(1,572)|L02T34P067R06306+(15,714)|L10T34P085R07996+(31,638)|L10T34P115R10268+(15,669)|L06T34P030R02838+(31,735)|L02T34P100R09397+(50,714)|L06T34P032R03052+(105,414)|L10T34P083R07843+(82,543)|L06T34P032R03008+(78,643)|L02T34P053R04907+(67,685)|L02T34P067R06272+(90,702)|L05T34P052R…
T34C217	2	L02T34P058R05378+(1,639)|L02T34P004R00353+(182,579)
T34C218	6	L02T34P058R05385+(1,769)|L02T34P057R05267+(92,194)|L15T34P117R10418+(204,908)|L03T34P024R02251+(331,960)|L02T34P053R04893+(479,1142)|L02T34P067R06248+(892,1513)
T34C219	3	L02T34P058R05386+(1,690)|L06T34P030R02816+(34,631)|L06T34P029R02696+(186,793)
T34C22	2	L02T34P003R00227+(1,672)|L02T34P002R00172+(16,672)
T34C220	2	L02T34P058R05387+(1,728)|L02T34P013R01186+(275,507)
T34C221	4	L02T34P058R05412+(1,615)|L02T34P012R01149+(189,706)|L02T34P100R09429-(190,832)|L02T34P012R01131-(272,942)
T34C222	6	L02T34P058R05417+(1,710)|L03T34P016R01483+(99,785)|L10T34P102R09674+(99,770)|L10T34P086R08116+(413,539)|L02T34P104R09867+(377,1004)|L10T34P102R09603+(587,1026)
T34C223	3	L02T34P058R05426+(7,704)|L03T34P060R05615+(1,709)|L06T34P030R02813+(73,732)
T34C224	2	L02T34P058R05428+(1,681)|L03T34P074R06918+(188,876)
T34C225	6	L02T34P058R05429+(1,671)|L10T34P086R08068+(25,566)|L02T34P054R05057+(25,667)|L02T34P026R02442+(74,671)|L10T34P073R06835+(140,669)|L10T34P085R07997+(146,741)
T34C226	2	L02T34P058R05431+(1,666)|L02T34P056R05251+(43,662)
T34C227	3	L02T34P058R05434+(1,713)|L10T34P102R09666+(103,562)|L02T34P020R01891+(175,818)
T34C228	2	L02T34P058R05437+(1,670)|L02T34P015R01380+(137,777)
T34C229	2	L02T34P058R05442+(1,705)|L02T34P057R05357+(27,724)
T34C23	5	L02T34P003R00238+(1,658)|L02T34P128R11278+(231,775)|L06T34P032R02993+(408,775)|L02T34P020R01873+(416,1153)|L02T34P020R01890+(473,1107)
T34C230	3	L02T34P058R05449+(1,680)|L03T34P074R06968+(299,651)|L02T34P068R06371+(286,654)
T34C231	4	L02T34P058R05453+(1,671)|L02T34P015R01361+(66,670)|L02T34P057R05328+(66,729)|L02T34P078R07302+(140,682)
T34C232	3	L02T34P058R05454+(1,669)|L02T34P079R07451+(8,596)|L02T34P068R06375+(194,544)
T34C233	10	L02T34P066R06131+(1,745)|L02T34P128R11253+(265,840)|L03T34P060R05594+(298,1029)|L10T34P084R07938+(407,1031)|L10T34P077R07208+(457,1089)|L02T34P019R01780+(477,1221)|L02T34P066R06141+(585,1089)|L02T34P127R11138+(573,1126)|L02T34P021R01923+(587,1221)|L02T34P125R10947+(686,822)
T34C234	3	L02T34P066R06143+(1,739)|L02T34P017R01549+(70,646)|L10T34P085R07962-(280,851)
T34C235	2	L02T34P066R06147+(1,772)|L02T34P012R01140+(46,773)
T34C236	2	L02T34P066R06149+(1,703)|L02T34P054R05017+(143,832)
T34C237	2	L02T34P066R06160+(1,658)|L02T34P017R01565+(592,1303)
T34C238	2	L02T34P066R06179+(1,718)|L02T34P100R09437+(101,760)
T34C239	2	L02T34P066R06223+(1,712)|L10T34P077R07252+(332,979)
T34C24	2	L02T34P003R00242+(1,664)|L10T34P086R08083+(76,499)
T34C240	2	L02T34P067R06224+(1,671)|L06T34P032R03062+(424,896)
T34C241	2	L02T34P067R06239+(1,598)|L02T34P101R09576+(163,794)
T34C242	5	L02T34P067R06251+(1,753)|L10T34P084R07925-(178,767)|L10T34P081R07645+(278,753)|L02T34P026R02433+(305,865)|L03T34P061R05732+(305,753)
T34C243	10	L02T34P067R06255+(1,733)|L02T34P069R06494+(9,733)|L03T34P070R06587+(264,813)|L02T34P078R07312+(313,915)|L02T34P018R01649+(369,733)|L02T34P068R06323+(439,1051)|L03T34P047R04319+(460,1113)|L02T34P026R02434+(530,1120)|L03T34P046R04219+(701,1443)|L03T34P075R07012+(889,987)
T34C244	2	L02T34P067R06258+(9,657)|L02T34P103R09702+(1,498)
T34C245	4	L02T34P067R06273+(1,667)|L15T34P122R10895+(67,551)|L02T34P057R05301+(73,667)|L15T34P122R10918+(184,603)
T34C246	2	L02T34P067R06286+(1,639)|L03T34P016R01457+(295,952)
T34C247	3	L02T34P068R06354+(1,666)|L10T34P112R10048+(187,438)|L10T34P114R10244+(233,896)
T34C248	2	L02T34P068R06359+(1,718)|L02T34P128R11304+(369,955)
T34C249	7	L02T34P068R06372+(7,691)|L10T34P077R07247+(22,252)|L10T34P083R07826+(23,610)|L08T34P063R05863+(1,747)|L02T34P012R01073+(7,746)|L08T34P062R05824+(21,747)|L08T34P062R05766+(82,746)
T34C25	10	L02T34P003R00253+(1,724)|L02T34P003R00266+(1,724)|L03T34P059R05458+(191,904)|L02T34P012R01068+(193,838)|L02T34P055R05089+(191,911)|L02T34P066R06208+(246,733)|L02T34P019R01759+(248,942)|L02T34P018R01721+(261,952)|L02T34P019R01758+(378,1111)|L10T34P086R08060+(509,693)
T34C250	3	L02T34P068R06388+(1,636)|L02T34P015R01390+(173,849)|L06T34P027R02506+(230,838)
T34C251	6	L02T34P068R06396+(1,662)|L15T34P120R10667+(109,530)|L15T34P120R10703+(111,391)|L03T34P047R04364+(119,732)|L15T34P120R10715+(177,368)|L15T34P120R10701+(134,528)
T34C252	5	L02T34P068R06405+(4,502)|L03T34P045R04185+(1,641)|L02T34P050R04602+(5,746)|L03T34P024R02269+(81,745)|L10T34P080R07523+(66,718)
T34C253	2	L02T34P069R06421+(1,639)|L03T34P016R01503+(25,686)
T34C254	2	L02T34P069R06424+(1,723)|L15T34P117R10376+(268,914)
T34C255	6	L02T34P069R06441+(1,713)|L02T34P012R01077+(10,681)|L03T34P075R07082+(11,671)|L02T34P101R09539+(31,713)|L02T34P127R11192+(81,648)|L02T34P019R01771+(83,713)
T34C256	4	L02T34P069R06442+(1,697)|L11T34P099R09315+(52,634)|L05T34P051R04776+(3,697)|L06T34P027R02503+(49,700)
T34C257	2	L02T34P069R06448+(1,747)|L02T34P100R09476+(220,809)
T34C258	5	L02T34P069R06457+(1,783)|L03T34P061R05668+(228,954)|L03T34P059R05514+(318,993)|L02T34P013R01184+(848,1103)|L02T34P058R05408+(946,1375)
T34C259	5	L02T34P069R06460+(1,688)|L06T34P029R02707+(149,768)|L10T34P083R07760+(319,840)|L03T34P014R01297-(496,1124)|L03T34P022R02067-(594,1212)
T34C26	5	L02T34P003R00285+(1,565)|L02T34P053R04901+(36,644)|L10T34P084R07857+(103,644)|L15T34P117R10407+(141,644)|L02T34P004R00336+(165,686)
T34C260	2	L02T34P069R06463+(1,623)|L03T34P071R06652+(276,752)
T34C261	3	L02T34P069R06468+(1,750)|L02T34P066R06164+(44,693)|L10T34P072R06765+(88,681)
T34C262	2	L02T34P069R06476+(1,698)|L10T34P077R07254+(61,696)
T34C263	2	L02T34P069R06485+(1,683)|L02T34P067R06227+(79,699)
T34C264	3	L02T34P069R06493+(1,678)|L03T34P060R05628+(10,679)|L02T34P017R01612+(1,679)
T34C265	9	L02T34P069R06497+(1,743)|L02T34P049R04586+(12,672)|L02T34P049R04508+(23,743)|L10T34P114R10157+(180,861)|L02T34P125R10938+(263,798)|L02T34P079R07402+(351,970)|L03T34P071R06611+(465,916)|L02T34P127R11152+(422,1047)|L10T34P073R06869+(649,991)
T34C266	7	L02T34P069R06511+(1,749)|L03T34P022R02018+(27,730)|L06T34P027R02591+(208,516)|L02T34P069R06484+(216,688)|L08T34P062R05806+(217,701)|L08T34P063R05853+(235,716)|L06T34P027R02565+(218,721)
T34C267	3	L02T34P078R07295+(1,522)|L15T34P120R10678+(54,192)|L06T34P027R02519+(363,990)
T34C268	2	L02T34P078R07301+(1,718)|L02T34P057R05271+(49,781)
T34C269	2	L02T34P078R07308+(7,506)|L02T34P128R11280+(1,442)
T34C27	2	L02T34P004R00293+(1,472)|L10T34P114R10177+(292,586)
T34C270	4	L02T34P078R07319+(1,638)|L02T34P058R05451+(231,923)|L03T34P071R06639+(353,923)|L10T34P083R07818+(457,1068)
T34C271	2	L02T34P078R07325+(1,436)|L02T34P020R01881-(261,753)
T34C272	2	L02T34P078R07342+(1,648)|L10T34P085R08002+(168,785)
T34C273	24	L02T34P078R07346+(2,641)|L10T34P102R09608+(1,650)|L02T34P100R09426+(2,575)|L06T34P028R02607+(3,763)|L03T34P071R06643+(18,623)|L02T34P019R01817+(38,763)|L10T34P080R07521+(16,650)|L02T34P066R06207+(16,708)|L02T34P004R00367+(17,704)|L10T34P084R07883+(17,733)|L03T34P071R06664+(31,708)|L10T34P115R10318+(67,757)|L02T34P054R05000+(73,735)|L02T34P057R05298+(72,734)|L02T34P002R00152+(69,806)|L10T34P115R10…
T34C274	2	L02T34P078R07363+(1,429)|L08T34P063R05880+(127,797)
T34C275	12	L02T34P078R07365+(1,347)|L02T34P003R00251+(47,658)|L02T34P021R01936+(75,749)|L02T34P054R05002+(127,298)|L02T34P126R11101+(170,549)|L02T34P127R11139+(209,823)|L02T34P054R05024-(226,814)|L10T34P084R07882-(267,928)|L02T34P066R06193+(308,854)|L02T34P067R06307-(309,867)|L02T34P020R01918-(311,866)|L02T34P053R04974-(311,872)
T34C276	2	L02T34P079R07374+(1,702)|L02T34P057R05266+(624,1287)
T34C277	3	L02T34P079R07376+(1,682)|L02T34P127R11171+(412,1105)|L02T34P127R11146+(469,1061)
T34C278	45	L02T34P079R07377+(10,694)|L02T34P103R09744+(50,414)|L02T34P069R06449+(36,670)|L02T34P104R09805+(25,680)|L02T34P055R05145+(1,719)|L02T34P127R11121+(43,393)|L02T34P078R07343+(23,590)|L02T34P079R07459+(11,702)|L02T34P049R04583+(45,592)|L02T34P012R01062+(26,701)|L02T34P127R11154+(26,695)|L02T34P100R09434+(22,694)|L03T34P075R06998+(26,682)|L02T34P079R07454+(25,673)|L02T34P104R09830+(11,680)|L02T34P078…
T34C279	3	L02T34P079R07381+(1,622)|L02T34P128R11291+(14,486)|L03T34P024R02242+(22,707)
T34C28	3	L02T34P004R00298+(1,685)|L02T34P003R00282+(16,324)|L03T34P071R06695+(305,635)
T34C280	13	L02T34P079R07382+(1,623)|L02T34P101R09555+(10,732)|L02T34P017R01577+(151,768)|L10T34P073R06828+(227,784)|L02T34P019R01801+(245,939)|L02T34P026R02469+(557,1221)|L02T34P126R11093+(613,1194)|L02T34P018R01727+(681,1338)|L02T34P001R00014+(758,1473)|L03T34P024R02265+(784,1480)|L02T34P067R06277+(813,1480)|L02T34P004R00320+(889,1469)|L02T34P018R01656+(1252,1848)
T34C281	2	L02T34P079R07389+(1,683)|L10T34P076R07178+(251,830)
T34C282	7	L02T34P079R07393+(2,577)|L10T34P114R10205+(7,635)|L10T34P112R10038+(13,614)|L03T34P045R04127+(1,635)|L06T34P030R02834+(103,631)|L06T34P031R02936+(96,658)|L08T34P062R05764+(280,880)
T34C283	2	L02T34P079R07395+(1,667)|L02T34P054R05001+(468,1113)
T34C284	12	L02T34P079R07396+(1,565)|L02T34P104R09793+(9,585)|L02T34P126R11112+(23,610)|L02T34P015R01383+(77,586)|L10T34P073R06852+(110,607)|L02T34P079R07397+(77,592)|L03T34P016R01509+(90,793)|L10T34P077R07186+(109,580)|L08T34P063R05925+(145,586)|L02T34P019R01741+(189,584)|L02T34P021R01995+(192,884)|L06T34P032R03053+(262,921)
T34C285	9	L02T34P079R07418+(1,611)|L02T34P103R09715+(267,939)|L02T34P018R01666+(360,952)|L02T34P128R11301+(582,1099)|L02T34P002R00136+(621,1272)|L02T34P002R00190+(681,1272)|L02T34P066R06195+(791,1272)|L02T34P103R09690-(799,1374)|L11T34P096R09008+(824,1297)
T34C286	3	L02T34P079R07420+(1,621)|L10T34P113R10114+(30,750)|L10T34P077R07253+(51,739)
T34C287	2	L02T34P079R07423+(1,430)|L02T34P100R09447+(213,557)
T34C288	4	L02T34P079R07443+(1,633)|L03T34P016R01525+(1,518)|L02T34P079R07438+(3,633)|L02T34P104R09801+(16,637)
T34C289	3	L02T34P079R07449+(1,654)|L06T34P028R02599+(381,1020)|L10T34P085R07975+(538,1127)
T34C29	56	L02T34P004R00306+(1,614)|L11T34P096R09020+(10,685)|L11T34P092R08669+(26,423)|L03T34P016R01513+(37,744)|L03T34P045R04196+(12,793)|L02T34P068R06410+(23,670)|L10T34P083R07795+(12,699)|L10T34P083R07833+(26,513)|L15T34P122R10833+(49,766)|L05T34P051R04759+(12,750)|L02T34P012R01101+(38,719)|L03T34P047R04370+(12,800)|L03T34P075R07050+(27,673)|L03T34P074R06942+(34,668)|L02T34P056R05227+(45,731)|L03T34P074…
T34C290	2	L02T34P079R07450+(1,736)|L03T34P059R05500+(173,850)
T34C291	16	L02T34P079R07453+(1,554)|L02T34P101R09558+(3,701)|L03T34P023R02121+(1,701)|L02T34P069R06505+(69,693)|L02T34P078R07354+(69,672)|L02T34P049R04532+(125,847)|L02T34P127R11208+(178,824)|L03T34P061R05743+(176,817)|L02T34P125R10946+(218,722)|L06T34P032R02997+(330,981)|L02T34P078R07347+(337,1013)|L02T34P068R06336+(518,1074)|L02T34P004R00295+(562,987)|L02T34P013R01222+(634,1115)|L03T34P022R02045+(732,1434…
T34C292	20	L02T34P079R07461+(2,685)|L03T34P014R01265+(1,673)|L02T34P013R01214+(30,677)|L05T34P052R04873+(27,680)|L10T34P082R07678+(17,679)|L02T34P078R07311+(36,408)|L06T34P029R02698+(42,657)|L05T34P052R04833+(13,680)|L02T34P013R01215+(30,686)|L06T34P031R02925+(30,688)|L06T34P027R02549+(27,689)|L06T34P030R02808+(79,679)|L06T34P027R02582+(118,688)|L06T34P032R03034+(100,688)|L06T34P027R02537+(129,680)|L06T34P0…
T34C293	4	L02T34P100R09394+(1,682)|L06T34P032R03016+(164,791)|L02T34P021R01975+(224,919)|L10T34P085R07987+(354,852)
T34C294	2	L02T34P100R09396+(1,671)|L03T34P022R02088+(83,598)
T34C295	3	L02T34P100R09399+(1,571)|L02T34P104R09861+(312,869)|L02T34P015R01356+(322,1070)
T34C296	8	L02T34P100R09400+(1,699)|L02T34P054R05068+(14,738)|L02T34P017R01625+(73,717)|L03T34P061R05705+(85,711)|L02T34P018R01690+(70,711)|L06T34P031R02940+(71,651)|L10T34P076R07170+(374,856)|L02T34P066R06189+(493,1061)
T34C297	3	L02T34P100R09410+(1,691)|L06T34P029R02761+(15,770)|L08T34P062R05783+(12,749)
T34C298	9	L02T34P100R09411+(1,699)|L02T34P017R01543+(191,850)|L03T34P048R04408+(198,928)|L02T34P104R09838+(225,850)|L03T34P046R04226+(199,850)|L10T34P114R10232+(215,850)|L10T34P073R06843+(251,716)|L03T34P046R04227+(342,532)|L10T34P083R07842+(422,825)
T34C299	8	L02T34P100R09416+(8,629)|L03T34P061R05670+(1,629)|L02T34P012R01137+(8,724)|L02T34P078R07304+(96,721)|L02T34P127R11147+(66,729)|L03T34P022R02079+(79,784)|L10T34P081R07612+(163,757)|L03T34P061R05720+(152,829)
T34C3	2	L02T34P001Rb0017+(1,590)|L02T34P001R00017-(524,1183)
T34C30	2	L02T34P004R00323+(1,636)|L02T34P004R00344+(1,636)
T34C300	2	L02T34P100R09423+(1,651)|L02T34P067R06243+(462,1125)
T34C301	11	L02T34P100R09440+(1,655)|L02T34P026R02450+(74,719)|L03T34P059R05484+(341,997)|L10T34P102R09642+(341,1053)|L02T34P054R05029+(388,1002)|L02T34P053R04942+(623,991)|L02T34P100R09398+(708,1367)|L02T34P020R01909+(719,1362)|L03T34P047R04391-(762,1480)|L10T34P077R07240-(778,1387)|L10T34P086R08114+(929,1323)
T34C302	3	L02T34P100R09441+(1,596)|L02T34P103R09735+(100,353)|L02T34P004R00339+(386,950)
T34C303	2	L02T34P100R09443+(1,671)|L02T34P003R00262+(16,670)
T34C304	7	L02T34P100R09449+(1,638)|L02T34P125R10976+(36,561)|L10T34P114R10222+(5,700)|L10T34P114R10189+(17,700)|L02T34P003R00206+(97,586)|L02T34P057R05277+(107,698)|L03T34P074R06914+(458,983)
T34C305	8	L02T34P100R09465+(1,601)|L06T34P029R02725+(5,756)|L06T34P030R02857+(22,656)|L06T34P030R02819+(25,600)|L02T34P100R09477+(62,227)|L02T34P019R01745+(62,676)|L02T34P066R06174+(87,745)|L10T34P084R07886-(310,987)
T34C306	2	L02T34P100R09475+(1,618)|L02T34P066R06169+(343,1021)
T34C307	2	L02T34P101R09492+(1,619)|L02T34P104R09783+(99,622)
T34C308	9	L02T34P101R09493+(1,623)|L02T34P104R09842+(9,623)|L02T34P055R05139+(13,493)|L02T34P021R01934+(80,580)|L02T34P057R05353+(105,713)|L03T34P075R07073-(109,667)|L02T34P079R07456+(107,688)|L03T34P070R06568-(217,445)|L02T34P078R07349-(251,859)
T34C309	2	L02T34P101R09497+(1,682)|L02T34P057R05316+(339,1020)
T34C31	2	L02T34P004R00337+(1,625)|L10T34P081R07598+(42,556)
T34C310	7	L02T34P101R09499+(1,705)|L10T34P102R09625+(11,707)|L02T34P079R07409+(13,709)|L02T34P100R09419+(11,659)|L03T34P023R02150+(130,779)|L02T34P126R11097+(198,826)|L06T34P030R02868+(516,1094)
T34C311	32	L02T34P101R09512+(1,686)|L02T34P018R01692+(21,296)|L03T34P046R04222+(11,572)|L02T34P003R00284+(11,682)|L03T34P045R04168+(11,775)|L03T34P075R07025+(46,555)|L03T34P075R07072+(46,658)|L03T34P016R01497+(37,674)|L03T34P060R05554+(38,658)|L02T34P002R00130+(28,731)|L02T34P004R00309+(38,353)|L02T34P002R00184+(36,705)|L02T34P079R07422+(23,687)|L02T34P104R09821+(18,686)|L02T34P056R05263+(23,726)|L02T34P125…
T34C312	4	L02T34P101R09545+(1,711)|L02T34P012R01097+(429,1064)|L03T34P016R01470+(1010,1698)|L02T34P126R11027+(1287,1631)
T34C313	9	L02T34P101R09546+(1,695)|L02T34P053R04975+(3,695)|L02T34P104R09837+(8,694)|L02T34P057R05355+(14,695)|L02T34P049R04543+(12,695)|L02T34P017R01545+(26,716)|L02T34P104R09824+(6,694)|L02T34P053R04923+(35,704)|L02T34P017R01570+(94,695)
T34C314	6	L02T34P101R09549+(1,734)|L03T34P075R07046+(272,946)|L02T34P021R01971+(302,968)|L03T34P074R06963+(375,946)|L03T34P070R06543+(365,946)|L02T34P125R11010+(386,899)
T34C315	5	L02T34P101R09557+(1,709)|L05T34P051R04754+(7,701)|L03T34P023R02162+(26,763)|L06T34P030R02862+(103,750)|L06T34P028R02640-(574,1182)
T34C316	3	L02T34P101R09561+(2,687)|L10T34P081R07637+(1,500)|L02T34P001Rb0081+(17,656)
T34C317	3	L02T34P101R09571+(1,354)|L05T34P052R04869+(4,671)|L03T34P071R06623+(53,668)
T34C318	2	L02T34P101R09572+(1,634)|L02T34P068R06347+(73,633)
T34C319	2	L02T34P101R09577+(1,428)|L03T34P014R01267+(78,348)
T34C32	2	L02T34P004R00349+(1,562)|L02T34P026R02473+(78,731)
T34C320	3	L02T34P103R09700+(1,482)|L10T34P080R07551+(244,675)|L06T34P032R02987+(317,828)
T34C321	8	L02T34P103R09703+(8,624)|L10T34P084R07903+(1,679)|L10T34P114R10179+(6,700)|L02T34P049R04540+(1,847)|L02T34P100R09421+(123,675)|L03T34P059R05548+(142,734)|L06T34P031R02913+(247,834)|L02T34P057R05276+(293,957)
T34C322	9	L02T34P103R09711+(1,415)|L02T34P012R01121+(8,678)|L02T34P125R10973+(33,439)|L02T34P127R11201+(10,435)|L02T34P127R11202+(11,435)|L03T34P059R05537+(14,702)|L02T34P067R06268+(33,717)|L02T34P053R04918+(74,704)|L02T34P103R09759+(198,399)
T34C323	3	L02T34P103R09718+(1,502)|L03T34P045R04204+(72,368)|L02T34P004R00291+(85,445)
T34C324	3	L02T34P103R09722+(1,600)|L08T34P062R05771+(99,737)|L08T34P062R05761+(99,729)
T34C325	2	L02T34P103R09733+(1,415)|L02T34P013R01193+(19,325)
T34C326	3	L02T34P103R09737+(3,659)|L10T34P077R07195+(1,657)|L02T34P013R01181+(194,520)
T34C327	5	L02T34P103R09751+(1,620)|L03T34P014R01306+(57,700)|L10T34P102R09584+(129,620)|L10T34P080R07489-(157,741)|L03T34P070R06517+(356,542)
T34C328	2	L02T34P103R09761+(1,589)|L10T34P082R07671+(9,692)
T34C329	3	L02T34P103R09767+(16,675)|L02T34P012R01088+(1,708)|L06T34P030R02823+(385,1031)
T34C33	4	L02T34P004R00356+(1,725)|L02T34P017R01592+(1,717)|L02T34P004R00372+(25,692)|L02T34P054R05025+(98,702)
T34C330	3	L02T34P104R09775+(1,571)|L06T34P028R02598+(56,661)|L06T34P030R02791+(57,663)
T34C331	2	L02T34P104R09784+(1,407)|L02T34P104R09780+(14,415)
T34C332	5	L02T34P104R09785+(1,499)|L11T34P099R09342+(9,457)|L02T34P012R01116+(54,511)|L03T34P059R05536+(84,736)|L06T34P029R02724+(85,732)
T34C333	4	L02T34P104R09799+(1,650)|L02T34P017R01581+(70,708)|L06T34P028R02601+(151,785)|L06T34P029R02781+(608,1138)
T34C334	5	L02T34P104R09831+(1,686)|L02T34P049R04536+(58,774)|L02T34P127R11129+(70,713)|L02T34P053R04922+(66,686)|L03T34P016R01444+(121,712)
T34C335	9	L02T34P104R09834+(1,703)|L02T34P068R06322+(14,360)|L06T34P029R02727+(15,688)|L10T34P114R10219+(15,657)|L06T34P027R02546+(27,693)|L10T34P073R06822+(111,460)|L02T34P127R11195+(99,691)|L06T34P030R02845+(72,683)|L02T34P069R06510+(119,783)
T34C336	3	L02T34P104R09854+(1,660)|L08T34P062R05756+(583,1205)|L08T34P063R05928+(675,1187)
T34C337	2	L02T34P125R10948+(1,620)|L02T34P126R11088+(210,822)
T34C338	2	L02T34P125R10953+(1,552)|L02T34P068R06361+(93,424)
T34C339	2	L02T34P125R10956+(1,556)|L03T34P060R05584+(286,939)
T34C34	5	L02T34P004R00366+(1,682)|L02T34P004R00362+(27,660)|L02T34P004R00382+(27,348)|L02T34P004R00363+(27,660)|L02T34P004Rb0366+(1,682)
T34C340	3	L02T34P125R10975+(1,579)|L02T34P019R01746+(47,730)|L02T34P049R04507+(286,969)
T34C341	2	L02T34P125R10991+(1,383)|L02T34P126R11039+(1,383)
T34C342	2	L02T34P125R11014+(1,313)|L02T34P057R05293+(166,722)
T34C343	2	L02T34P126R11021+(1,620)|L02T34P126R11028+(61,631)
T34C344	12	L02T34P126R11031+(1,606)|L02T34P067R06294+(13,654)|L10T34P077R07223+(27,653)|L06T34P031R02922+(52,685)|L02T34P055R05111+(82,741)|L06T34P030R02805+(87,741)|L06T34P031R02960+(87,721)|L05T34P052R04814+(116,509)|L06T34P030R02817+(84,719)|L06T34P031R02910+(147,809)|L10T34P086R08092+(270,337)|L06T34P028R02656+(262,762)
T34C345	6	L02T34P126R11045+(11,626)|L03T34P046R04250+(1,762)|L02T34P056R05168+(605,798)|L02T34P053R04890+(605,1152)|L10T34P086R08110+(890,1154)|L02T34P125R10965+(1001,1133)
T34C346	9	L02T34P126R11047+(13,633)|L03T34P022R02102+(1,755)|L02T34P078R07320+(1,706)|L11T34P099R09346+(11,704)|L11T34P096R09018+(101,576)|L10T34P115R10314+(105,747)|L02T34P013R01211+(126,755)|L02T34P020R01903+(127,787)|L02T34P020R01872+(178,857)
T34C347	2	L02T34P126R11056+(1,639)|L02T34P100R09392-(493,1051)
T34C348	2	L02T34P126R11062+(1,620)|L03T34P024R02262+(63,729)
T34C349	2	L02T34P126R11090+(1,476)|L10T34P073R06855+(35,592)
T34C35	3	L02T34P004Rb0339+(1,654)|L10T34P073R06870+(11,577)|L02T34P068R06356+(90,636)
T34C350	2	L02T34P126R11096+(1,420)|L10T34P072R06751+(63,668)
T34C351	2	L02T34P126R11106+(1,614)|L02T34P019R01750+(168,833)
T34C352	3	L02T34P127R11132+(1,621)|L02T34P101R09509+(243,847)|L03T34P022R02036+(471,675)
T34C353	4	L02T34P127R11158+(7,676)|L05T34P052R04788+(1,678)|L02T34P068R06330+(65,556)|L02T34P127R11159+(65,655)
T34C354	8	L02T34P127R11173+(1,604)|L02T34P068R06411+(18,458)|L02T34P004R00368+(18,672)|L05T34P051R04745+(31,640)|L02T34P004R00364+(48,667)|L03T34P047R04380+(18,705)|L06T34P031R02941+(50,697)|L02T34P127R11179+(87,666)
T34C355	2	L02T34P127R11175+(1,552)|L02T34P126R11078+(14,556)
T34C356	3	L02T34P127R11187+(1,544)|L02T34P127R11186+(9,578)|L02T34P127R11199+(9,578)
T34C357	6	L02T34P128R11215+(14,570)|L11T34P099R09366+(12,680)|L10T34P080R07495+(1,581)|L02T34P068R06365+(12,690)|L02T34P013R01210+(103,744)|L10T34P084R07874+(157,884)
T34C358	2	L02T34P128R11228+(1,580)|L02T34P001R00040-(333,921)
T34C359	2	L02T34P128R11238+(1,576)|L05T34P052R04858+(320,988)
T34C36	5	L02T34P012R01063+(1,709)|L02T34P003R00208+(103,835)|L02T34P103R09745+(149,666)|L11T34P096R09021+(198,853)|L02T34P018R01701+(411,1102)
T34C360	4	L02T34P128R11258+(1,599)|L02T34P128R11303+(1,525)|L02T34P125R11016+(8,575)|L03T34P070R06572+(10,695)
T34C361	2	L02T34P128R11293+(1,571)|L03T34P024R02275+(14,680)
T34C362	5	L03T34P014R01249+(1,692)|L02T34P026R02446+(20,751)|L02T34P026R02487+(31,515)|L03T34P061R05658+(83,462)|L03T34P074R06945+(78,466)
T34C363	4	L03T34P014R01261+(1,717)|L10T34P114R10182+(10,641)|L02T34P057R05281+(181,809)|L03T34P070R06540+(267,739)
T34C364	2	L03T34P014R01263+(1,773)|L03T34P014R01262+(2,780)
T34C365	5	L03T34P014R01269+(1,682)|L02T34P127R11130+(13,630)|L02T34P002R00133+(98,631)|L02T34P002R00187+(82,631)|L02T34P126R11104+(342,515)
T34C366	2	L03T34P014R01282+(1,745)|L02T34P026R02440+(66,766)
T34C367	2	L03T34P014R01285+(1,710)|L03T34P014R01279-(559,1230)
T34C368	3	L03T34P014R01286+(1,644)|L03T34P070R06594+(34,118)|L03T34P014R01280+(34,173)
T34C369	9	L03T34P014R01289+(1,704)|L03T34P059R05507+(20,676)|L15T34P122R10917+(20,676)|L10T34P081R07634+(25,564)|L02T34P067R06245+(8,725)|L02T34P079R07388+(10,707)|L02T34P057R05339+(80,676)|L06T34P032R02992+(106,676)|L02T34P054R05022+(151,734)
T34C37	5	L02T34P012R01065+(1,709)|L02T34P015R01419+(100,780)|L02T34P056R05188+(265,989)|L02T34P021R01933+(683,1432)|L02T34P101R09508+(686,1282)
T34C370	4	L03T34P014R01296+(1,615)|L03T34P061R05740-(89,715)|L02T34P017R01597+(138,776)|L02T34P018R01640+(138,791)
T34C371	3	L03T34P014R01307+(1,710)|L02T34P066R06133+(181,822)|L02T34P128R11261+(253,819)
T34C372	2	L03T34P014R01320+(1,737)|L03T34P014R01313+(15,576)
T34C373	3	L03T34P014R01321+(1,764)|L10T34P084R07942+(67,683)|L06T34P028R02644+(133,764)
T34C374	5	L03T34P014R01326+(1,707)|L03T34P070R06596+(21,72)|L02T34P050R04676+(7,775)|L02T34P015R01376+(115,707)|L03T34P071R06648-(578,1151)
T34C375	2	L03T34P014R01337+(1,730)|L02T34P002R00123+(65,768)
T34C376	3	L03T34P014R01338+(1,693)|L03T34P061R05687+(102,785)|L02T34P057R05351-(368,812)
T34C377	2	L03T34P014R01344+(1,615)|L02T34P058R05391+(415,1009)
T34C378	2	L03T34P016R01458+(1,670)|L10T34P102R09633+(79,798)
T34C379	2	L03T34P016R01511+(1,592)|L06T34P028R02676+(44,718)
T34C38	7	L02T34P012R01071+(1,657)|L02T34P012R01084+(27,714)|L10T34P073R06816+(97,557)|L02T34P018R01647+(90,768)|L02T34P019R01793-(142,856)|L02T34P127R11119-(191,767)|L02T34P058R05424-(316,958)
T34C380	5	L03T34P022R02021+(1,675)|L03T34P060R05592-(99,745)|L02T34P004R00318-(113,759)|L03T34P070R06548+(203,596)|L10T34P086R08065+(462,649)
T34C381	2	L03T34P022R02059+(1,754)|L02T34P026R02425+(35,762)
T34C382	10	L03T34P022R02060+(1,749)|L02T34P012R01109+(52,723)|L02T34P058R05364+(52,750)|L03T34P045R04119+(53,744)|L02T34P055R05093+(53,788)|L10T34P076R07116+(168,808)|L10T34P083R07849+(197,665)|L03T34P071R06644+(289,901)|L03T34P074R06903+(295,902)|L02T34P015R01408+(333,1025)
T34C383	3	L03T34P022R02083+(1,648)|L02T34P057R05270+(66,721)|L03T34P014R01318+(213,898)
T34C384	2	L03T34P022R02095+(1,729)|L08T34P062R05801+(14,728)
T34C385	7	L03T34P022R02104+(1,676)|L02T34P021R02014+(26,676)|L02T34P054R05067+(534,1154)|L02T34P015R01359+(624,1391)|L02T34P058R05416+(632,1355)|L02T34P101R09523+(632,1287)|L02T34P054R05058+(654,1404)
T34C386	2	L03T34P022R02110+(1,710)|L10T34P072R06713+(40,728)
T34C387	2	L03T34P022Rb2049+(1,662)|L03T34P022R02049-(589,1196)
T34C388	2	L03T34P023R02116+(1,736)|L03T34P045R04153+(67,483)
T34C389	3	L03T34P023R02144+(1,679)|L02T34P056R05201+(472,1083)|L03T34P061R05716-(685,1369)
T34C39	2	L02T34P012R01086+(1,667)|L02T34P012R01098+(3,665)
T34C390	2	L03T34P023R02145+(1,688)|L05T34P052R04813+(265,917)
T34C391	5	L03T34P023R02156+(1,682)|L06T34P031R02952+(17,686)|L06T34P027R02566+(83,640)|L02T34P015R01362+(74,686)|L03T34P014R01300-(576,1288)
T34C392	2	L03T34P023R02168+(1,675)|L10T34P114R10190+(399,985)
T34C393	12	L03T34P023R02174+(1,751)|L02T34P127R11166+(13,696)|L03T34P060R05638+(14,737)|L02T34P054R05042+(81,725)|L02T34P019R01766+(81,737)|L11T34P096R09085+(111,224)|L11T34P096R09023+(74,653)|L02T34P054R05055+(72,774)|L02T34P017R01615+(156,833)|L15T34P120R10646+(282,780)|L02T34P001RB0001+(326,987)|L10T34P115R10277+(405,945)
T34C394	2	L03T34P023R02176+(1,695)|L02T34P021R01986-(180,890)
T34C395	2	L03T34P023R02199+(1,699)|L02T34P013R01196+(64,660)
T34C396	2	L03T34P023R02201-(1,705)|L02T34P058R05400+(150,618)
T34C397	7	L03T34P024R02215+(1,662)|L02T34P103R09699+(36,132)|L02T34P021R01922+(36,157)|L02T34P128R11232+(11,156)|L03T34P071R06629+(39,182)|L10T34P114R10214+(39,197)|L02T34P057R05264+(93,204)
T34C398	4	L03T34P024R02216+(1,662)|L05T34P051R04736+(4,697)|L06T34P030R02826+(62,697)|L10T34P072R06743+(392,998)
T34C399	3	L03T34P024R02217+(1,672)|L03T34P060R05558+(238,626)|L03T34P024R02248+(253,636)
T34C4	2	L02T34P001Rb0027+(1,556)|L02T34P001R00019+(55,429)
T34C40	2	L02T34P012R01095+(1,682)|L02T34P001R00007-(302,908)
T34C400	2	L03T34P024R02222+(1,716)|L02T34P104R09779+(323,823)
T34C401	2	L03T34P024R02225+(1,663)|L02T34P053R04916+(156,721)
T34C402	4	L03T34P024R02230+(1,643)|L10T34P073R06831+(215,750)|L02T34P050R04660+(408,1096)|L06T34P030R02803+(464,1069)
T34C403	3	L03T34P024R02271+(1,690)|L11T34P090R08463+(82,561)|L15T34P120R10641+(148,729)
T34C404	4	L03T34P024R02273+(3,642)|L03T34P045R04206+(1,717)|L03T34P046R04234+(12,660)|L05T34P052R04832+(107,743)
T34C405	8	L03T34P024R02277+(1,736)|L02T34P128R11224+(216,782)|L02T34P100R09450+(685,1287)|L02T34P015R01422+(840,1594)|L02T34P127R11162+(884,1518)|L03T34P047R04332+(877,1647)|L02T34P058R05419+(881,1631)|L02T34P100R09446+(1084,1684)
T34C406	11	L03T34P024R02285+(1,823)|L02T34P050R04640+(72,596)|L02T34P002R00122+(75,700)|L10T34P102R09656+(72,803)|L02T34P002R00176+(84,876)|L02T34P021R01970+(86,826)|L02T34P015R01434+(89,819)|L02T34P049R04584+(142,824)|L10T34P073R06883+(201,700)|L02T34P018R01688+(210,882)|L11T34P096R09034+(280,880)
T34C407	3	L03T34P024R02286+(1,757)|L03T34P024R02272+(20,748)|L02T34P127R11117+(123,493)
T34C408	7	L03T34P024R02288+(1,574)|L02T34P128R11268+(6,571)|L03T34P074R06970+(25,674)|L06T34P031R02949+(44,803)|L03T34P016R01462+(81,691)|L06T34P028R02686+(103,748)|L02T34P004R00315+(131,422)
T34C409	2	L03T34P024R02299+(1,736)|L03T34P024R02298+(27,653)
T34C41	3	L02T34P012R01099+(1,668)|L03T34P024R02280+(374,1067)|L03T34P016R01461+(557,1126)
T34C410	3	L03T34P024Rb2246+(1,702)|L02T34P053R04919+(68,710)|L02T34P101R09503-(124,790)
T34C411	6	L03T34P045R04117+(1,731)|L05T34P051R04701+(21,683)|L10T34P077R07246+(14,712)|L03T34P059R05480+(103,601)|L06T34P032R02980+(99,712)|L06T34P032R03015+(122,645)
T34C412	5	L03T34P045R04123+(1,689)|L10T34P086R08138+(58,548)|L10T34P076R07100+(16,694)|L03T34P045R04124+(105,465)|L03T34P016R01508+(71,743)
T34C413	2	L03T34P045R04132+(1,688)|L03T34P074R06972+(282,881)
T34C414	2	L03T34P045R04149+(1,773)|L05T34P051R04755+(23,741)
T34C415	3	L03T34P045R04154+(1,553)|L02T34P049R04505+(1,570)|L10T34P115R10320+(76,573)
T34C416	3	L03T34P045R04159+(1,743)|L03T34P016R01526+(15,742)|L03T34P059R05513+(17,583)
T34C417	5	L03T34P045R04160+(1,678)|L08T34P063R05864+(129,678)|L08T34P063R05869+(200,677)|L06T34P029R02767+(219,678)|L02T34P054R05031+(353,481)
T34C418	20	L03T34P045R04163+(11,735)|L03T34P070R06604+(13,597)|L02T34P049R04576+(1,785)|L08T34P063R05920+(26,625)|L02T34P020R01860+(12,785)|L06T34P027R02508+(41,661)|L06T34P031R02932+(43,745)|L03T34P024R02297+(11,795)|L03T34P075R07047+(26,725)|L06T34P027R02507+(86,624)|L06T34P030R02787+(95,710)|L02T34P054R05040+(88,725)|L06T34P030R02796+(97,625)|L05T34P051R04767+(86,742)|L06T34P032R02996+(102,741)|L02T34P10…
T34C419	3	L03T34P045R04164+(1,736)|L06T34P029R02783+(18,663)|L06T34P029R02741+(58,736)
T34C42	19	L02T34P012R01117+(1,747)|L02T34P125R10980+(21,590)|L02T34P021R01978+(8,676)|L02T34P058R05382+(31,738)|L02T34P012R01152+(8,749)|L03T34P070R06537+(23,546)|L02T34P103R09706+(21,669)|L10T34P072R06758+(20,749)|L02T34P015R01353+(11,751)|L02T34P128R11246+(21,628)|L03T34P024R02219+(8,748)|L02T34P019R01814+(37,459)|L02T34P050R04684+(22,741)|L02T34P126R11042+(28,673)|L02T34P012R01080+(35,760)|L02T34P055R05…
T34C420	13	L03T34P045R04173+(1,715)|L02T34P012R01124+(4,670)|L02T34P004R00312+(19,702)|L03T34P070R06531+(19,657)|L03T34P048R04453+(4,713)|L02T34P015R01439+(21,789)|L03T34P024R02252+(6,706)|L03T34P023R02179+(94,362)|L03T34P071R06624+(120,703)|L03T34P023R02137+(88,702)|L03T34P061R05733+(76,721)|L03T34P074R06927+(167,850)|L02T34P026R02468+(237,923)
T34C421	2	L03T34P045R04182+(1,695)|L06T34P032R02989+(247,767)
T34C422	5	L03T34P045R04195+(1,745)|L02T34P078R07288+(11,693)|L02T34P126R11065+(14,615)|L03T34P071R06672+(115,778)|L06T34P030R02827+(152,786)
T34C423	2	L03T34P045R04203+(1,557)|L03T34P071R06693+(87,590)
T34C424	2	L03T34P046R04210+(1,704)|L03T34P074R06959+(129,577)
T34C425	4	L03T34P046R04237+(1,712)|L10T34P077R07232-(65,795)|L02T34P026R02463+(77,712)|L02T34P017R01620+(158,482)
T34C426	2	L03T34P046R04253+(1,579)|L02T34P020R01884+(26,700)
T34C427	4	L03T34P046R04254+(1,615)|L02T34P101R09563+(1,713)|L02T34P053R04925+(200,890)|L06T34P028R02608+(333,462)
T34C428	2	L03T34P046R04255+(1,684)|L02T34P104R09813+(9,626)
T34C429	7	L03T34P046R04259+(1,730)|L02T34P101R09498+(27,644)|L05T34P051R04727+(11,730)|L02T34P021R02001+(11,730)|L02T34P066R06150+(86,730)|L03T34P024R02221+(77,730)|L03T34P023R02139+(81,729)
T34C43	32	L02T34P012R01119+(2,132)|L02T34P012R01132+(1,725)|L02T34P012R01120+(9,735)|L06T34P029R02704+(10,746)|L02T34P066R06203+(35,742)|L06T34P028R02664+(14,739)|L03T34P022R02051+(37,83)|L10T34P077R07227+(26,601)|L02T34P103R09684+(31,616)|L02T34P104R09803+(17,676)|L02T34P079R07466+(24,524)|L06T34P027R02585+(36,711)|L10T34P085R08023+(10,711)|L02T34P067R06244+(24,757)|L02T34P103R09709+(32,674)|L02T34P066R06…
T34C430	3	L03T34P046R04263+(1,723)|L02T34P003R00239+(73,660)|L02T34P003R00279+(356,830)
T34C431	3	L03T34P046R04271+(1,715)|L10T34P115R10272+(14,692)|L02T34P126R11067+(209,774)
T34C432	16	L03T34P046R04275+(1,723)|L02T34P055R05161+(42,680)|L02T34P058R05363+(15,660)|L10T34P086R08103+(31,478)|L02T34P050R04608+(52,767)|L03T34P023R02207+(52,787)|L06T34P028R02604+(84,700)|L02T34P079R07383+(90,660)|L10T34P081R07606+(85,765)|L03T34P022R02052+(113,803)|L02T34P103R09720+(122,775)|L02T34P066R06200+(176,775)|L08T34P063R05902+(234,721)|L08T34P062R05794+(234,790)|L15T34P122R10850+(215,775)|L03T…
T34C433	5	L03T34P046R04278+(1,671)|L10T34P115R10306+(71,697)|L10T34P112R09994+(96,781)|L10T34P082R07716+(160,749)|L03T34P016R01453+(195,781)
T34C434	12	L03T34P046R04282+(1,711)|L03T34P045R04175+(3,521)|L10T34P080R07527+(4,521)|L02T34P004R00300+(3,523)|L02T34P069R06498+(4,769)|L02T34P002R00155+(6,573)|L02T34P101R09554+(16,554)|L03T34P014R01288+(4,718)|L03T34P047R04318+(4,549)|L10T34P072R06794+(32,535)|L03T34P061R05710+(31,659)|L03T34P071R06620+(181,630)
T34C435	7	L03T34P046R04286+(1,726)|L03T34P045R04187+(9,725)|L03T34P071R06650+(22,646)|L03T34P075R07049+(43,708)|L03T34P061R05742+(36,732)|L05T34P051R04775+(85,676)|L03T34P016R01468+(348,995)
T34C436	3	L03T34P046R04295+(1,704)|L03T34P059R05540+(14,704)|L10T34P082R07730+(15,665)
T34C437	2	L03T34P046R04296+(1,672)|L03T34P046R04297+(1,678)
T34C438	2	L03T34P046R04303+(1,749)|L02T34P101R09507+(210,839)
T34C439	6	L03T34P047R04308+(1,696)|L02T34P017R01604+(82,790)|L10T34P077R07225+(245,844)|L10T34P081R07578+(295,880)|L10T34P115R10332+(437,1087)|L10T34P083R07763-(730,1402)
T34C44	6	L02T34P012R01133+(1,774)|L02T34P079R07404+(10,580)|L05T34P051R04705+(19,625)|L02T34P066R06206+(33,785)|L02T34P078R07315+(146,760)|L10T34P072R06727+(121,807)
T34C440	3	L03T34P047R04310+(1,622)|L02T34P026R02466+(88,770)|L02T34P068R06385+(154,786)
T34C441	13	L03T34P047R04317+(1,758)|L03T34P061R05662+(42,441)|L10T34P082R07755+(13,450)|L02T34P101R09518+(13,603)|L10T34P113R10128+(30,564)|L06T34P032R02982+(77,218)|L03T34P016R01471+(108,554)|L02T34P078R07331+(103,384)|L02T34P127R11136+(83,549)|L02T34P015R01417+(69,838)|L10T34P081R07656+(112,657)|L02T34P067R06285+(115,796)|L02T34P068R06344+(218,549)
T34C442	4	L03T34P047R04320+(2,750)|L10T34P102R09606+(1,631)|L15T34P122R10830+(349,807)|L02T34P126R11089+(369,810)
T34C443	2	L03T34P047R04322+(1,691)|L02T34P079R07463+(548,1098)
T34C444	5	L03T34P047R04323+(1,727)|L03T34P059R05460+(26,529)|L02T34P078R07337+(11,507)|L02T34P013R01169+(245,536)|L15T34P122R10839+(531,588)
T34C445	19	L03T34P047R04335+(1,732)|L08T34P063R05862+(90,730)|L08T34P062R05780+(139,837)|L03T34P014R01304+(175,625)|L08T34P062R05745+(160,775)|L08T34P063R05883+(170,764)|L02T34P026R02404+(180,763)|L08T34P062R05791+(158,763)|L08T34P063R05896+(169,754)|L08T34P063R05851+(142,763)|L08T34P063R05898+(146,713)|L08T34P062R05825+(148,761)|L08T34P063R05892+(161,238)|L08T34P063R05881+(139,681)|L08T34P063R05897+(139,72…
T34C446	5	L03T34P047R04342+(1,631)|L03T34P071R06657+(32,170)|L06T34P028R02616+(15,144)|L10T34P102R09650+(1,169)|L02T34P050R04679+(116,842)
T34C447	2	L03T34P047R04344+(1,660)|L02T34P013R01239+(1,710)
T34C448	8	L03T34P047R04356+(1,707)|L10T34P080R07518+(84,698)|L02T34P013R01217+(66,637)|L03T34P074R06930+(106,777)|L02T34P068R06338+(116,880)|L15T34P122R10909+(200,892)|L10T34P115R10331+(346,930)|L02T34P100R09455+(446,893)
T34C449	2	L03T34P047R04362+(1,751)|L02T34P126R11099+(112,537)
T34C45	6	L02T34P013R01167+(1,723)|L02T34P013R01201+(40,719)|L08T34P062R05805+(25,769)|L02T34P056R05200+(50,725)|L02T34P003R00198+(108,845)|L02T34P126R11036+(312,950)
T34C450	3	L03T34P047R04363+(1,554)|L10T34P102R09596+(106,605)|L03T34P060R05587+(266,917)
T34C451	2	L03T34P047R04369+(1,698)|L03T34P074R06950+(55,700)
T34C452	5	L03T34P047R04371+(1,726)|L02T34P002R00188+(57,794)|L02T34P002R00134+(73,734)|L02T34P126R11063+(333,945)|L02T34P017R01596-(462,1129)
T34C453	3	L03T34P047R04372+(1,704)|L02T34P068R06380+(66,552)|L02T34P066R06205+(304,769)
T34C454	3	L03T34P047R04385+(1,657)|L02T34P103R09769+(19,78)|L02T34P069R06487-(149,783)
T34C455	3	L03T34P047R04387+(1,771)|L02T34P068R06326+(164,789)|L02T34P068R06334+(164,665)
T34C456	7	L03T34P047R04389+(1,719)|L02T34P066R06185+(135,702)|L03T34P016R01502+(150,837)|L02T34P101R09573+(210,739)|L02T34P013R01225+(256,799)|L03T34P061R05689+(326,933)|L03T34P016R01454+(339,1011)
T34C457	12	L03T34P047R04392+(1,708)|L10T34P086R08107+(211,593)|L02T34P015R01385+(285,973)|L10T34P073R06833+(393,1036)|L10T34P073R06894+(419,1024)|L03T34P022R02082+(630,1323)|L03T34P047R04321+(635,1274)|L10T34P083R07781+(654,1347)|L10T34P115R10321+(698,1111)|L03T34P022R02077+(879,1483)|L11T34P096R09059+(1064,1465)|L10T34P086R08134-(1105,1509)
T34C458	2	L03T34P047R04393+(1,653)|L02T34P069R06461+(159,846)
T34C459	5	L03T34P048R04402+(1,660)|L06T34P028R02630+(1,165)|L06T34P028R02645+(166,841)|L02T34P125R10978+(218,624)|L02T34P013R01187-(363,608)
T34C46	2	L02T34P013R01240+(1,620)|L02T34P013R01235+(34,654)
T34C460	2	L03T34P048R04403+(1,681)|L02T34P104R09823+(17,505)
T34C461	7	L03T34P048R04407+(1,765)|L10T34P086R08090+(18,70)|L10T34P083R07802+(310,986)|L03T34P022R02025+(357,894)|L02T34P053R04938+(530,1181)|L03T34P059R05533+(722,1367)|L10T34P073R06847+(891,1270)
T34C462	8	L03T34P048R04411+(1,678)|L02T34P125R10954+(23,586)|L10T34P114R10169+(28,680)|L03T34P074R06974+(76,572)|L15T34P122R10886+(83,670)|L10T34P077R07243+(73,677)|L15T34P122R10867+(88,680)|L10T34P072R06728+(83,720)
T34C463	95	L03T34P048R04413+(1,741)|L03T34P045R04135+(1,637)|L03T34P061R05679+(36,678)|L03T34P048R04443+(1,766)|L02T34P068R06397+(11,660)|L02T34P004R00327+(38,531)|L10T34P115R10286+(24,706)|L03T34P014R01314+(11,691)|L03T34P061R05698+(38,678)|L03T34P060R05576+(38,691)|L03T34P059R05532+(28,683)|L10T34P102R09610+(11,672)|L02T34P026R02482+(41,637)|L02T34P066R06211+(47,670)|L03T34P075R07076+(23,677)|L02T34P056R0…
T34C464	2	L03T34P048R04415+(1,643)|L02T34P068R06384+(119,602)
T34C465	2	L03T34P048R04416+(1,685)|L03T34P075R07077+(13,576)
T34C466	2	L03T34P048R04417+(1,787)|L03T34P023R02129-(76,774)
T34C467	3	L03T34P048R04420+(1,698)|L03T34P061R05702+(178,842)|L02T34P019R01767-(328,786)
T34C468	8	L03T34P048R04425+(1,672)|L03T34P070R06551+(134,704)|L03T34P024R02302+(134,778)|L03T34P060R05559+(149,895)|L02T34P125R10929+(201,750)|L03T34P071R06700+(234,811)|L02T34P128R11217+(256,688)|L10T34P072R06775-(501,1078)
T34C469	2	L03T34P048R04435+(1,697)|L05T34P051R04692+(1,676)
T34C47	4	L02T34P013R01241+(1,672)|L10T34P082R07734+(15,655)|L10T34P112R10007+(55,701)|L02T34P057R05290+(67,297)
T34C470	28	L03T34P048R04437+(1,739)|L02T34P019R01788+(10,454)|L02T34P100R09414+(10,687)|L03T34P047R04312+(10,783)|L02T34P013R01153+(36,470)|L02T34P079R07460+(10,638)|L02T34P050R04599+(10,779)|L02T34P104R09828+(18,688)|L02T34P067R06262+(45,737)|L05T34P051R04783+(43,761)|L05T34P051R04771+(10,752)|L02T34P021R01938+(36,629)|L02T34P019R01729+(38,741)|L10T34P102R09597+(10,715)|L03T34P022R02074+(23,760)|L10T34P115…
T34C471	7	L03T34P048R04451+(1,765)|L10T34P113R10143+(10,727)|L02T34P100R09407+(65,708)|L03T34P014R01273+(79,793)|L02T34P026R02490+(145,665)|L02T34P067R06250+(208,750)|L02T34P058R05389+(182,729)
T34C472	13	L03T34P059R05490+(1,733)|L15T34P117R10353+(96,732)|L11T34P099R09339+(90,750)|L03T34P023R02118+(112,754)|L02T34P128R11266+(226,771)|L02T34P054R04993+(243,908)|L02T34P002R00116+(251,949)|L02T34P020R01836+(252,951)|L02T34P125R10968+(450,966)|L02T34P066R06152+(491,1151)|L03T34P061R05680+(595,1258)|L02T34P126R11105+(602,772)|L02T34P078R07330+(700,1360)
T34C473	2	L03T34P059R05534+(1,690)|L06T34P031R02889+(77,735)
T34C474	2	L03T34P059R05545+(1,605)|L10T34P114R10243+(138,728)
T34C475	2	L03T34P059R05551+(1,707)|L03T34P045R04141+(199,890)
T34C476	8	L03T34P060R05560+(1,609)|L03T34P060R05623+(34,764)|L02T34P104R09794+(15,628)|L02T34P101R09517+(8,620)|L02T34P050R04669+(7,709)|L02T34P056R05224+(8,763)|L10T34P115R10263+(31,102)|L10T34P082R07683+(8,613)
T34C477	3	L03T34P060R05565+(1,759)|L03T34P022R02090+(130,689)|L05T34P051R04766+(130,576)
T34C478	2	L03T34P060R05570+(1,728)|L02T34P055R05097+(177,722)
T34C479	2	L03T34P060R05571+(1,696)|L10T34P115R10275+(134,764)
T34C48	5	L02T34P013R01246+(1,611)|L02T34P002R00128+(2,711)|L02T34P125R11017+(173,680)|L11T34P099R09345+(386,803)|L10T34P085R07995-(412,885)
T34C480	3	L03T34P060R05574+(1,638)|L02T34P100R09469+(539,1161)|L15T34P122R10838+(544,1164)
T34C481	7	L03T34P060R05580+(1,745)|L02T34P100R09391+(421,924)|L15T34P122R10855+(428,1028)|L03T34P016R01524+(575,1294)|L02T34P026R02443+(582,1301)|L02T34P021R02012+(622,1300)|L10T34P076R07168+(982,1171)
T34C482	2	L03T34P060R05581+(1,572)|L08T34P062R05831+(503,1086)
T34C483	2	L03T34P060R05586+(1,654)|L10T34P102R09640+(273,990)
T34C484	2	L03T34P060R05596+(1,478)|L02T34P104R09832-(65,548)
T34C485	3	L03T34P060R05598+(1,761)|L10T34P102R09618+(359,1011)|L10T34P102R09629+(415,1106)
T34C486	14	L03T34P060R05606+(1,777)|L03T34P060R05627+(38,716)|L03T34P071R06634+(25,718)|L02T34P004R00357+(25,714)|L02T34P069R06439+(11,770)|L02T34P126R11103+(24,668)|L02T34P013R01218+(76,712)|L02T34P054R05004+(91,747)|L06T34P032R03014+(119,775)|L02T34P053R04941+(117,784)|L10T34P073R06812+(125,257)|L02T34P054R05049+(126,782)|L02T34P021R01930+(153,872)|L02T34P053R04894+(307,790)
T34C487	11	L03T34P060R05618+(1,640)|L10T34P102R09660+(1,159)|L02T34P050R04619+(148,802)|L10T34P080R07484+(148,804)|L03T34P023R02141+(161,934)|L02T34P068R06414+(148,761)|L06T34P031R02945+(164,824)|L03T34P061R05735+(193,802)|L02T34P068R06332+(199,730)|L02T34P012R01085+(224,805)|L02T34P013R01161-(482,1067)
T34C488	4	L03T34P060R05629+(1,723)|L02T34P079R07391+(2,711)|L02T34P026R02410+(123,743)|L03T34P071R06692+(355,927)
T34C489	12	L03T34P060R05632+(1,690)|L02T34P100R09420+(17,620)|L10T34P081R07602+(16,615)|L06T34P027R02526+(36,674)|L06T34P029R02753+(3,732)|L10T34P114R10209+(3,695)|L10T34P076R07096+(14,734)|L10T34P077R07222+(15,620)|L06T34P029R02772+(27,697)|L06T34P030R02877+(15,701)|L03T34P061R05683+(25,749)|L02T34P125R10964+(71,592)
T34C49	6	L02T34P013R01247+(1,574)|L02T34P002R00146+(183,574)|L02T34P013R01237+(234,897)|L02T34P004R00325+(361,517)|L02T34P004R00335+(361,517)|L02T34P004Rb0325+(361,517)
T34C490	2	L03T34P060R05639+(1,495)|L02T34P067R06247+(79,623)
T34C491	4	L03T34P060R05646+(1,707)|L06T34P028R02620+(105,716)|L02T34P020R01906+(124,762)|L10T34P072R06774+(158,804)
T34C492	2	L03T34P061R05648+(1,656)|L03T34P070R06546+(69,398)
T34C493	2	L03T34P061R05652+(1,651)|L02T34P026R02427+(349,1050)
T34C494	46	L03T34P061R05703+(1,786)|L10T34P073R06868+(58,752)|L10T34P112R09967+(34,731)|L10T34P102R09593+(39,729)|L03T34P074R06907+(45,708)|L10T34P082R07737+(47,665)|L10T34P082R07714+(32,704)|L10T34P081R07620+(47,662)|L10T34P081R07623+(48,665)|L10T34P077R07230+(48,731)|L03T34P048R04424+(33,690)|L11T34P096R09078+(59,668)|L10T34P073R06821+(58,674)|L10T34P113R10108+(31,691)|L02T34P068R06393+(32,540)|L10T34P080…
T34C495	7	L03T34P061R05704+(1,696)|L02T34P127R11155+(45,446)|L02T34P126R11094+(49,643)|L02T34P128R11242+(148,731)|L02T34P026R02495+(313,1016)|L02T34P058R05414+(478,1152)|L02T34P001R00020+(838,1350)
T34C496	2	L03T34P061R05736+(1,676)|L10T34P113R10135+(53,708)
T34C497	2	L03T34P061R05741+(1,696)|L02T34P125R10977+(234,745)
T34C498	2	L03T34P070R06539+(1,561)|L03T34P060R05619+(132,596)
T34C499	2	L03T34P070R06553+(1,465)|L02T34P017R01622+(57,720)
T34C5	2	L02T34P001Rb0057+(1,577)|L02T34P079R07373+(48,671)
T34C50	5	L02T34P015R01358+(1,719)|L15T34P120R10702+(59,229)|L02T34P066R06214+(564,1251)|L02T34P004R00331+(573,729)|L06T34P030R02820+(642,1276)
T34C500	6	L03T34P070R06554+(1,622)|L03T34P016R01473+(9,691)|L02T34P103R09734+(16,711)|L02T34P104R09806+(70,466)|L02T34P067R06276+(78,691)|L05T34P051R04782+(110,729)
T34C501	4	L03T34P070R06556+(1,556)|L03T34P023R02205+(10,722)|L05T34P052R04809+(141,740)|L10T34P077R07207+(573,1192)
T34C502	2	L03T34P070R06557+(1,557)|L10T34P085R07974+(12,575)
T34C503	7	L03T34P070R06565+(1,586)|L03T34P061R05653+(2,620)|L02T34P100R09470+(78,753)|L03T34P059R05503+(89,755)|L03T34P014R01328+(173,865)|L10T34P081R07591+(284,996)|L10T34P086R08047+(328,556)
T34C504	2	L03T34P070R06584+(1,353)|L06T34P030R02844+(114,721)
T34C505	3	L03T34P071R06670+(1,646)|L10T34P084R07876+(206,603)|L08T34P062R05838+(207,646)
T34C506	4	L03T34P071R06673+(1,639)|L03T34P060R05585+(4,650)|L03T34P046R04281+(337,1062)|L06T34P030R02866+(700,1061)
T34C507	2	L03T34P071R06682+(1,656)|L02T34P021R02013+(548,1171)
T34C508	31	L03T34P071R06697+(1,703)|L03T34P014R01298+(2,704)|L03T34P047R04350+(2,704)|L03T34P075R06996+(1,704)|L10T34P084R07913+(2,704)|L03T34P022R02063+(28,704)|L10T34P085R07953+(2,704)|L03T34P047R04354+(2,704)|L02T34P056R05235+(4,704)|L02T34P013R01189+(30,353)|L02T34P101R09538+(2,704)|L02T34P125R11018+(15,601)|L10T34P114R10220+(5,703)|L10T34P115R10293+(16,696)|L10T34P115R10280+(15,719)|L10T34P115R10323+(1…
T34C509	6	L03T34P071R06702+(1,626)|L02T34P127R11204+(92,606)|L10T34P081R07629+(185,703)|L08T34P063R05888+(537,1191)|L02T34P068R06398+(697,1087)|L03T34P074R06956+(700,1053)
T34C51	2	L02T34P015R01360+(1,786)|L02T34P055R05100+(79,788)
T34C510	2	L03T34P074R06900+(1,713)|L11T34P096R09009+(63,615)
T34C511	5	L03T34P074R06906+(1,638)|L02T34P055R05082+(1,632)|L02T34P103R09742+(8,644)|L02T34P126R11057+(14,638)|L10T34P073R06866+(91,638)
T34C512	2	L03T34P074R06913+(1,538)|L03T34P047R04340-(296,997)
T34C513	2	L03T34P074R06916+(1,469)|L03T34P016R01475+(148,686)
T34C514	3	L03T34P074R06923+(1,643)|L10T34P072R06776+(304,967)|L02T34P103R09687+(656,1142)
T34C515	2	L03T34P074R06932+(1,601)|L03T34P046R04288-(56,780)
T34C516	4	L03T34P074R06938+(1,642)|L02T34P125R10962+(192,674)|L02T34P128R11274+(244,697)|L03T34P023R02200+(244,862)
T34C517	2	L03T34P074R06962+(1,250)|L06T34P030R02821+(135,714)
T34C518	4	L03T34P074R06977+(1,715)|L02T34P012R01127+(36,754)|L02T34P017R01572+(101,745)|L02T34P056R05186+(577,1184)
T34C519	2	L03T34P074R06981+(1,612)|L02T34P021R02011+(190,898)
T34C52	10	L02T34P015R01369+(2,691)|L02T34P058R05422+(1,729)|L02T34P066R06146+(160,845)|L02T34P100R09454+(226,882)|L02T34P103R09688+(273,718)|L02T34P018R01720+(338,1009)|L02T34P066R06202+(598,1222)|L02T34P050R04630+(707,1366)|L02T34P055R05096+(874,1526)|L02T34P054R05021+(1288,1887)
T34C520	2	L03T34P075R06989+(1,607)|L02T34P019R01735+(224,853)
T34C521	2	L03T34P075R07003+(1,637)|L06T34P031R02930+(497,1115)
T34C522	12	L03T34P075R07008+(1,660)|L02T34P101R09532+(14,660)|L10T34P073R06836+(75,699)|L02T34P127R11164+(81,699)|L02T34P058R05407+(149,837)|L02T34P017R01563+(194,883)|L02T34P127R11185+(289,805)|L02T34P057R05315+(288,577)|L02T34P126R11069+(446,671)|L03T34P071R06660+(426,970)|L03T34P061R05694+(453,1043)|L15T34P122R10915+(461,1031)
T34C523	2	L03T34P075R07017+(1,705)|L02T34P018R01650+(261,905)
T34C524	4	L03T34P075R07039+(1,643)|L02T34P066R06153+(56,626)|L05T34P051R04688+(28,687)|L02T34P079R07433-(340,949)
T34C525	5	L03T34P075R07043+(1,590)|L03T34P022R02061+(4,166)|L02T34P066R06155+(129,868)|L02T34P125R10927+(191,734)|L02T34P020R01853+(288,941)
T34C526	2	L03T34P075R07044+(1,610)|L02T34P013R01162-(374,1059)
T34C527	7	L03T34P075R07067+(1,606)|L03T34P075R07075+(17,630)|L02T34P126R11091+(51,662)|L03T34P016R01445+(54,719)|L02T34P026R02480+(164,752)|L02T34P019R01768-(291,981)|L02T34P019R01747-(337,943)
T34C528	2	L03T34P075R07080+(1,677)|L10T34P082R07685+(404,1069)
T34C529	4	L03T34P075R07081+(1,482)|L03T34P074R06905+(4,157)|L10T34P082R07684+(136,805)|L10T34P115R10276+(157,696)
T34C53	2	L02T34P015R01395+(1,722)|L02T34P020R01871+(509,1151)
T34C530	2	L05T34P051R04693+(1,581)|L03T34P060R05601+(393,849)
T34C531	2	L05T34P051R04697+(1,688)|L02T34P015R01403+(525,1204)
T34C532	6	L05T34P051R04710+(1,688)|L10T34P112R09976+(169,795)|L10T34P080R07508+(155,851)|L03T34P074R06911+(304,927)|L02T34P066R06199+(426,1059)|L10T34P077R07235+(504,1013)
T34C533	12	L05T34P051R04743+(1,705)|L06T34P027R02512+(13,720)|L06T34P027R02513+(13,742)|L03T34P070R06541+(40,702)|L06T34P030R02786+(95,705)|L06T34P028R02626+(85,705)|L06T34P027R02556+(106,788)|L08T34P063R05911+(110,852)|L08T34P062R05823+(117,861)|L06T34P030R02851+(167,795)|L08T34P063R05917+(203,893)|L02T34P067R06266-(545,1137)
T34C534	3	L05T34P051R04756+(1,575)|L05T34P051R04718+(52,522)|L02T34P057R05310+(95,680)
T34C535	11	L05T34P051R04757+(10,724)|L05T34P051R04689+(1,793)|L02T34P078R07371+(10,337)|L10T34P082R07709+(12,757)|L03T34P059R05483+(111,793)|L02T34P015R01366+(135,868)|L02T34P066R06186+(226,865)|L03T34P023R02125+(190,871)|L03T34P070R06564+(196,690)|L08T34P063R05857+(217,871)|L08T34P062R05773+(212,897)
T34C536	2	L05T34P051R04763+(1,704)|L02T34P019R01787+(64,703)
T34C537	12	L05T34P051R04778+(1,713)|L02T34P068R06342+(10,617)|L03T34P075R06999+(10,708)|L06T34P029R02747+(11,730)|L02T34P057R05312+(45,729)|L05T34P052R04865+(25,715)|L06T34P029R02760+(37,739)|L06T34P031R02885+(84,551)|L06T34P032R03068+(101,722)|L06T34P029R02776+(79,718)|L06T34P030R02795+(93,731)|L06T34P031R02958+(146,722)
T34C538	4	L05T34P052R04785+(1,500)|L05T34P052R04854+(204,845)|L06T34P032R03037+(568,1188)|L10T34P113R10077-(886,1495)
T34C539	2	L05T34P052R04789+(1,660)|L02T34P020R01825+(86,695)
T34C54	49	L02T34P015R01409+(1,775)|L02T34P056R05208+(6,702)|L10T34P112R10016+(8,721)|L02T34P078R07324+(30,736)|L02T34P058R05362+(6,731)|L02T34P128R11225+(11,624)|L05T34P051R04744+(6,700)|L03T34P075R07066+(18,723)|L02T34P058R05405+(30,731)|L15T34P122R10881+(10,759)|L02T34P078R07307+(18,708)|L02T34P013R01195+(34,382)|L03T34P023R02130+(6,766)|L10T34P080R07493+(8,728)|L05T34P052R04870+(6,783)|L10T34P081R07655+…
T34C540	2	L05T34P052R04790+(1,749)|L08T34P063R05889+(27,761)
T34C541	5	L05T34P052R04798+(1,721)|L05T34P051R04749+(5,614)|L02T34P068R06379+(59,713)|L06T34P032R03017+(108,694)|L06T34P027R02542+(125,734)
T34C542	4	L05T34P052R04810+(1,737)|L02T34P103R09683+(222,545)|L05T34P051R04716+(330,961)|L05T34P051R04737+(416,1089)
T34C543	2	L05T34P052R04826+(1,573)|L03T34P045R04180+(444,836)
T34C544	6	L05T34P052R04836+(1,684)|L08T34P062R05747+(4,785)|L10T34P086R08100+(70,162)|L10T34P072R06710+(65,769)|L02T34P015R01394+(75,691)|L06T34P028R02651+(228,715)
T34C545	2	L05T34P052R04837+(1,691)|L10T34P085R07972+(361,949)
T34C546	18	L05T34P052R04845+(1,694)|L10T34P112R09984+(145,865)|L03T34P014R01271+(135,890)|L03T34P074R06983+(203,798)|L10T34P102R09582+(205,888)|L02T34P128R11218+(269,850)|L10T34P086R08126+(354,617)|L02T34P101R09553+(418,1096)|L03T34P022R02071+(419,1124)|L10T34P077R07183+(479,958)|L03T34P061R05675+(444,1097)|L10T34P073R06858+(709,1343)|L02T34P003R00273+(829,1512)|L02T34P003R00274+(829,1512)|L10T34P073R06863+…
T34C547	2	L05T34P052R04848+(1,674)|L02T34P017R01564+(66,730)
T34C548	3	L05T34P052R04853+(3,660)|L02T34P103R09736+(11,650)|L03T34P046R04241+(1,738)
T34C549	2	L05T34P052R04855+(1,492)|L02T34P021R01925-(214,903)
T34C55	2	L02T34P015R01412+(1,746)|L02T34P125R10974+(475,987)
T34C550	7	L05T34P052R04856+(1,631)|L03T34P016R01492+(231,946)|L10T34P081R07600+(294,968)|L10T34P081R07601+(295,968)|L10T34P077R07192+(346,968)|L10T34P115R10335+(553,1166)|L10T34P073R06838+(656,1285)
T34C551	2	L05T34P052R04857+(1,662)|L03T34P014R01284-(71,693)
T34C552	2	L05T34P052R04860+(1,677)|L15T34P122R10919+(433,1059)
T34C553	8	L05T34P052R04866+(1,697)|L03T34P071R06661+(1,760)|L06T34P030R02848+(65,760)|L02T34P026R02408-(118,827)|L02T34P058R05435+(156,801)|L10T34P112R10035+(166,771)|L03T34P014R01322-(165,863)|L10T34P076R07117-(171,792)
T34C554	2	L05T34P052R04868+(3,646)|L03T34P074R06987+(1,644)
T34C555	3	L05T34P052R04874+(1,700)|L02T34P012R01092+(134,725)|L02T34P127R11211+(499,1075)
T34C556	2	L05T34P052R04877+(1,729)|L03T34P024R02258+(97,791)
T34C557	2	L06T34P027R02504+(1,620)|L06T34P027R02505+(66,661)
T34C558	2	L06T34P027R02528+(1,696)|L06T34P032R02985+(261,799)
T34C559	4	L06T34P027R02551+(1,564)|L02T34P012R01145+(331,923)|L10T34P085R07963-(637,1316)|L15T34P122R10903+(926,1250)
T34C56	3	L02T34P015R01414+(1,724)|L02T34P012R01147-(208,878)|L02T34P127R11124+(425,840)
T34C560	5	L06T34P028R02603+(1,708)|L06T34P027R02568+(14,676)|L06T34P028R02609+(66,674)|L06T34P030R02856+(131,750)|L06T34P030R02812+(152,765)
T34C561	8	L06T34P028R02614+(1,691)|L10T34P113R10139+(2,623)|L02T34P069R06435+(4,699)|L10T34P080R07539+(13,585)|L06T34P027R02511+(28,723)|L02T34P067R06225+(76,723)|L02T34P125R10966+(180,723)|L06T34P031R02906+(241,920)
T34C562	2	L06T34P028R02622+(1,690)|L06T34P032R02976+(78,729)
T34C563	3	L06T34P028R02629+(1,712)|L06T34P028R02642+(1,699)|L10T34P081R07652+(224,699)
T34C564	3	L06T34P028R02631+(1,679)|L06T34P031R02946+(58,644)|L06T34P028R02647+(11,710)
T34C565	6	L06T34P028R02636+(1,646)|L06T34P030R02873+(80,760)|L02T34P018R01645+(78,687)|L06T34P028R02595+(85,732)|L06T34P031R02892+(82,762)|L10T34P084R07902+(130,733)
T34C566	5	L06T34P028R02648+(1,691)|L06T34P030R02850+(67,717)|L03T34P023R02163+(86,763)|L06T34P027R02514+(89,732)|L06T34P028R02639+(270,793)
T34C567	4	L06T34P028R02662+(1,679)|L02T34P050R04650+(24,713)|L02T34P067R06242+(24,710)|L02T34P067R06263+(90,710)
T34C568	2	L06T34P028R02668+(1,724)|L03T34P048R04448+(2,721)
T34C569	6	L06T34P028R02669+(1,709)|L02T34P078R07296+(11,662)|L03T34P059R05472+(13,698)|L10T34P073R06882+(114,663)|L06T34P030R02810-(560,1217)|L02T34P019R01751-(888,1404)
T34C57	2	L02T34P015R01427+(1,700)|L02T34P104R09776+(415,1056)
T34C570	3	L06T34P028R02671+(1,724)|L06T34P029R02754+(86,661)|L06T34P031R02901+(77,671)
T34C571	6	L06T34P028R02672+(14,721)|L05T34P051R04728+(1,742)|L06T34P030R02789+(76,682)|L02T34P017R01575-(694,1364)|L08T34P063R05891-(1035,1703)|L02T34P012R01059-(1264,1885)
T34C572	4	L06T34P028R02674+(1,696)|L05T34P052R04829+(13,688)|L10T34P086R08080+(67,182)|L06T34P031R02883+(83,611)
T34C573	3	L06T34P028R02678+(1,707)|L08T34P062R05778+(119,807)|L08T34P063R05875+(130,807)
T34C574	8	L06T34P028R02680+(1,120)|L03T34P059R05525+(22,115)|L03T34P047R04341+(13,619)|L06T34P028R02683+(34,116)|L03T34P022R02086+(27,115)|L03T34P070R06606+(27,110)|L02T34P026R02426+(27,128)|L06T34P031R02895+(27,122)
T34C575	2	L06T34P028R02682+(1,709)|L02T34P067R06318+(70,674)
T34C576	2	L06T34P028R02685+(1,633)|L06T34P032R03010+(47,641)
T34C577	6	L06T34P029R02691+(1,644)|L10T34P081R07597+(127,782)|L06T34P028R02600+(298,950)|L10T34P085R08031+(368,1006)|L02T34P067R06253-(559,1252)|L03T34P061R05727+(685,1328)
T34C578	3	L06T34P029R02708+(1,698)|L02T34P066R06192+(350,954)|L10T34P115R10260+(540,698)
T34C579	8	L06T34P029R02711+(1,719)|L05T34P052R04822+(62,599)|L02T34P055R05118+(64,716)|L08T34P062R05807+(85,767)|L08T34P063R05903+(96,767)|L06T34P030R02824+(134,593)|L06T34P032R03021+(138,767)|L08T34P062R05795+(147,774)
T34C58	2	L02T34P017R01538+(1,683)|L02T34P054R05028+(53,457)
T34C580	4	L06T34P029R02717+(1,695)|L06T34P027R02579+(183,742)|L02T34P066R06197+(211,837)|L02T34P050R04604+(343,1057)
T34C581	5	L06T34P029R02723+(1,725)|L03T34P074R06948+(105,764)|L02T34P026R02462+(156,732)|L10T34P084R07923+(181,624)|L02T34P127R11128+(199,764)
T34C582	2	L06T34P029R02726+(1,711)|L06T34P029R02740+(42,765)
T34C583	2	L06T34P029R02732+(1,670)|L02T34P017R01556+(51,648)
T34C584	3	L06T34P029R02733+(1,659)|L10T34P084R07917-(82,758)|L03T34P070R06513+(121,467)
T34C585	4	L06T34P029R02743+(1,654)|L08T34P062R05835+(89,813)|L06T34P031R02904+(89,697)|L10T34P077R07210+(167,798)
T34C586	2	L06T34P029R02746+(1,682)|L02T34P020R01850+(87,744)
T34C587	3	L06T34P029R02756+(1,393)|L06T34P030R02835+(52,700)|L03T34P074R06908+(548,1211)
T34C588	2	L06T34P029R02758+(1,746)|L03T34P022R02031+(83,691)
T34C589	3	L06T34P029R02768+(1,643)|L03T34P023R02203+(59,227)|L08T34P063R05890+(221,640)
T34C59	3	L02T34P017R01540+(1,738)|L02T34P012R01106+(52,717)|L02T34P019R01800+(1,740)
T34C590	2	L06T34P029R02773+(1,669)|L06T34P031R02973+(495,1044)
T34C591	12	L06T34P029R02782+(2,747)|L10T34P080R07554+(13,526)|L03T34P074R06901+(1,687)|L02T34P013R01156+(3,775)|L03T34P045R04181+(118,918)|L10T34P114R10229+(140,767)|L10T34P082R07697+(140,890)|L10T34P077R07199+(143,747)|L10T34P082R07669+(143,855)|L10T34P084R07869+(140,862)|L10T34P086R08051+(197,516)|L02T34P126R11066+(302,909)
T34C592	3	L06T34P030R02785+(1,545)|L02T34P103R09721+(73,783)|L06T34P032R03060+(726,1352)
T34C593	2	L06T34P030R02798+(1,652)|L08T34P063R05915+(521,1214)
T34C594	3	L06T34P030R02818+(1,661)|L02T34P127R11189+(62,661)|L10T34P072R06722+(118,785)
T34C595	2	L06T34P030R02843+(1,712)|L10T34P083R07796+(67,587)
T34C596	6	L06T34P030R02852+(1,638)|L02T34P100R09479+(40,725)|L05T34P051R04691+(40,565)|L06T34P030R02815+(104,747)|L02T34P012R01090+(109,696)|L02T34P100R09401+(147,725)
T34C597	2	L06T34P030R02863+(1,680)|L06T34P032R03001+(48,632)
T34C598	2	L06T34P030R02870+(1,659)|L06T34P027R02550+(123,790)
T34C599	13	L06T34P030R02871+(1,739)|L10T34P073R06881+(29,668)|L10T34P115R10281+(98,837)|L10T34P072R06778+(206,898)|L10T34P081R07621+(232,897)|L02T34P100R09412+(253,898)|L03T34P022R02062+(307,1025)|L10T34P081R07625+(325,943)|L06T34P032R03002+(443,1134)|L02T34P069R06502+(454,1004)|L02T34P002R00182+(474,1032)|L06T34P029R02705+(534,705)|L02T34P066R06171+(491,1135)
T34C6	5	L02T34P001Rb0070+(1,626)|L02T34P001R00078+(11,674)|L02T34P054R05043+(59,501)|L02T34P057R05354+(364,1101)|L02T34P020R01828+(758,1372)
T34C60	4	L02T34P017R01559+(1,759)|L02T34P050R04598+(6,708)|L06T34P027R02534+(135,812)|L02T34P002R00161+(360,814)
T34C600	2	L06T34P030R02878+(1,688)|L06T34P029R02759+(13,640)
T34C601	2	L06T34P031R02882+(1,568)|L06T34P028R02637+(225,431)
T34C602	10	L06T34P031R02886+(1,694)|L10T34P073R06884+(166,786)|L06T34P029R02734+(151,934)|L10T34P115R10300+(155,828)|L03T34P022R02072+(165,936)|L10T34P086R08136+(181,401)|L10T34P115R10329+(471,1098)|L06T34P028R02619+(615,1295)|L02T34P125R10960+(740,1315)|L10T34P077R07205-(868,1474)
T34C603	2	L06T34P031R02890-(1,661)|L10T34P073R06844+(38,528)
T34C604	2	L06T34P031R02902+(1,726)|L06T34P028R02594+(267,881)
T34C605	2	L06T34P031R02918+(1,621)|L10T34P073R06875+(58,624)
T34C606	2	L06T34P031R02920+(1,655)|L10T34P072R06706+(249,948)
T34C607	4	L06T34P032R03023+(1,744)|L02T34P128R11283+(13,75)|L10T34P084R07868+(348,1008)|L02T34P066R06204-(928,1625)
T34C608	2	L06T34P032R03027+(1,697)|L05T34P051R04779-(81,776)
T34C609	3	L06T34P032R03029+(1,721)|L02T34P100R09472+(1,609)|L10T34P084R07915+(79,726)
T34C61	3	L02T34P017R01568+(1,675)|L02T34P078R07328+(85,675)|L02T34P015R01433-(613,1337)
T34C610	4	L08T34P062R05762+(1,730)|L08T34P062R05792+(92,804)|L08T34P063R05847+(142,789)|L08T34P062R05776+(142,778)
T34C611	2	L08T34P062R05785+(1,515)|L08T34P062R05751+(9,528)
T34C612	9	L08T34P062R05793+(3,717)|L02T34P128R11231+(57,619)|L02T34P058R05394+(1,711)|L10T34P114R10245+(6,706)|L10T34P114R10187+(15,714)|L02T34P128R11281+(70,618)|L02T34P066R06132+(106,781)|L05T34P051R04711+(196,858)|L10T34P073R06865+(217,851)
T34C613	2	L08T34P062R05796+(1,730)|L08T34P062R05754+(27,730)
T34C614	2	L08T34P062R05808+(1,714)|L08T34P062R05816+(35,758)
T34C615	2	L08T34P062R05810+(1,721)|L08T34P062R05818+(49,740)
T34C616	2	L08T34P062R05811+(1,628)|L06T34P031R02916+(27,625)
T34C617	2	L08T34P062R05813+(1,638)|L08T34P063R05844+(58,660)
T34C618	5	L08T34P062R05815+(1,610)|L08T34P062R05828+(81,697)|L08T34P063R05872+(110,720)|L06T34P032R03049+(131,697)|L02T34P067R06264+(193,818)
T34C619	13	L08T34P062R05817+(1,703)|L11T34P099R09301+(26,593)|L08T34P062R05752+(26,605)|L08T34P062R05819+(1,593)|L03T34P059R05519+(12,734)|L05T34P051R04724+(14,720)|L06T34P030R02865+(17,710)|L02T34P002R00167+(17,707)|L05T34P051R04720+(81,658)|L02T34P013R01234+(114,720)|L02T34P125R10935+(97,603)|L06T34P031R02924+(86,739)|L02T34P021R01955+(114,806)
T34C62	5	L02T34P017R01569+(1,703)|L02T34P003R00193+(298,919)|L02T34P002R00138+(298,930)|L02T34P002R00119+(502,1054)|L03T34P060R05575+(879,1535)
T34C620	2	L08T34P062R05830+(1,676)|L08T34P062R05774+(9,703)
T34C621	4	L08T34P062R05836+(1,661)|L08T34P063R05852+(1,650)|L08T34P063R05913+(1,705)|L05T34P052R04792+(74,361)
T34C622	2	L08T34P063R05843+(1,667)|L08T34P063R05905+(38,721)
T34C623	6	L08T34P063R05856+(1,630)|L08T34P062R05787+(15,672)|L03T34P071R06679+(113,712)|L02T34P015R01413+(177,901)|L03T34P023R02160+(277,901)|L02T34P127R11148+(557,1002)
T34C624	2	L08T34P063R05859+(1,678)|L08T34P063R05878+(32,678)
T34C625	6	L08T34P063R05861+(1,664)|L08T34P062R05779+(41,706)|L08T34P063R05855+(41,660)|L08T34P063R05914+(41,698)|L03T34P071R06662+(116,551)|L08T34P062R05822+(121,660)
T34C626	3	L08T34P063R05865+(1,622)|L08T34P063R05935+(49,691)|L02T34P026R02476+(342,832)
T34C627	4	L08T34P063R05867+(1,707)|L06T34P027R02567+(60,707)|L08T34P062R05760+(126,707)|L10T34P077R07242-(296,934)
T34C628	2	L08T34P063R05884+(1,727)|L08T34P062R05797+(268,678)
T34C629	4	L08T34P063R05885+(1,732)|L03T34P074R06943+(64,492)|L03T34P023R02193+(73,730)|L03T34P059R05508-(640,1139)
T34C63	7	L02T34P017R01593+(1,698)|L02T34P104R09840+(241,936)|L10T34P083R07832+(248,839)|L10T34P086R08098+(250,630)|L03T34P060R05605+(500,1174)|L02T34P013R01160+(536,1120)|L10T34P076R07097-(634,1235)
T34C630	2	L08T34P063R05899+(1,567)|L03T34P075R06988-(35,673)
T34C631	2	L08T34P063R05900+(1,709)|L08T34P062R05834+(13,700)
T34C632	2	L08T34P063R05904+(1,760)|L02T34P128R11275+(56,596)
T34C633	4	L08T34P063R05909+(1,714)|L02T34P012R01075+(259,995)|L02T34P125R11001+(837,1221)|L02T34P056R05228+(933,1549)
T34C634	4	L08T34P063R05919+(1,658)|L08T34P063R05931+(6,719)|L08T34P063R05849+(8,484)|L11T34P099R09300+(16,580)
T34C635	2	L08T34P063R05921+(1,697)|L08T34P063R05876+(49,678)
T34C636	6	L08T34P063R05922+(3,694)|L03T34P059R05517+(1,588)|L06T34P032R03013+(120,514)|L10T34P072R06729+(83,704)|L06T34P030R02832+(97,731)|L10T34P072R06760+(153,816)
T34C637	2	L08T34P063R05923+(1,492)|L02T34P026R02417+(57,632)
T34C638	2	L08T34P063R05926+(1,573)|L06T34P032R03046+(104,523)
T34C639	2	L08T34P063R05933+(1,757)|L08T34P062R05772+(29,714)
T34C64	2	L02T34P017R01595+(1,679)|L02T34P053R04933+(70,665)
T34C640	5	L10T34P072R06719+(1,693)|L02T34P053R04900+(51,693)|L02T34P127R11153+(51,202)|L02T34P019R01820-(393,975)|L02T34P018R01671+(662,749)
T34C641	2	L10T34P072R06721+(1,715)|L03T34P022R02107+(366,1080)
T34C642	2	L10T34P072R06741+(1,709)|L10T34P073R06885+(588,1073)
T34C643	2	L10T34P072R06749+(1,606)|L02T34P012R01102+(118,694)
T34C644	2	L10T34P072R06750+(1,732)|L10T34P102R09669+(169,874)
T34C645	2	L10T34P072R06783+(1,720)|L10T34P102R09672+(11,680)
T34C646	2	L10T34P072R06790+(1,635)|L08T34P063R05916+(252,788)
T34C647	3	L10T34P073R06811+(1,673)|L10T34P080R07553+(237,862)|L10T34P084R07918+(345,920)
T34C648	2	L10T34P073R06862+(1,567)|L10T34P115R10325+(138,758)
T34C649	2	L10T34P073R06876+(1,588)|L02T34P103R09686+(216,405)
T34C65	7	L02T34P017R01605+(1,665)|L02T34P056R05210+(90,700)|L02T34P058R05390+(269,835)|L02T34P050R04593+(410,1179)|L10T34P072R06712+(524,1202)|L10T34P112R10027+(652,1284)|L02T34P055R05155+(782,1268)
T34C650	2	L10T34P076R07102+(1,589)|L03T34P022R02044+(472,1101)
T34C651	2	L10T34P076R07103+(1,680)|L10T34P112R10040+(73,682)
T34C652	2	L10T34P076R07114+(1,638)|L06T34P029R02765-(387,1111)
T34C653	2	L10T34P076R07125+(1,668)|L02T34P104R09826+(61,782)
T34C654	2	L10T34P076R07130+(1,731)|L10T34P077R07262+(376,927)
T34C655	3	L10T34P076R07159+(1,717)|L10T34P084R07944+(132,804)|L03T34P060R05583+(151,828)
T34C656	2	L10T34P076R07164+(1,605)|L02T34P078R07362+(163,686)
T34C657	2	L10T34P076R07165+(1,578)|L10T34P076R07166+(139,630)
T34C658	2	L10T34P077R07190+(1,583)|L10T34P073R06877+(52,613)
T34C659	2	L10T34P077R07219+(1,600)|L03T34P071R06633-(272,707)
T34C66	6	L02T34P017R01606+(1,670)|L06T34P029R02706+(1,670)|L05T34P051R04707+(12,670)|L06T34P028R02634+(65,660)|L02T34P067R06314-(373,967)|L10T34P102R09580+(398,889)
T34C660	3	L10T34P077R07220+(1,678)|L03T34P059R05457+(112,667)|L10T34P072R06798+(155,323)
T34C661	2	L10T34P077R07226+(1,54)|L10T34P077R07238+(1,637)
T34C662	8	L10T34P077R07248+(4,686)|L03T34P046R04273+(1,738)|L06T34P032R03063+(87,689)|L05T34P051R04762+(70,738)|L06T34P030R02788+(69,744)|L06T34P027R02589+(335,725)|L10T34P085R08030+(351,1056)|L10T34P086R08084+(472,642)
T34C663	3	L10T34P077R07255+(1,647)|L06T34P029R02775+(15,681)|L06T34P031R02947+(15,683)
T34C664	5	L10T34P080R07481+(1,607)|L02T34P067R06256+(14,734)|L10T34P081R07575+(15,607)|L10T34P076R07167+(246,772)|L10T34P081R07647+(617,1126)
T34C665	2	L10T34P080R07499+(1,638)|L10T34P080R07475+(23,753)
T34C666	5	L10T34P080R07502+(1,717)|L02T34P100R09445+(22,627)|L02T34P050R04612+(8,747)|L06T34P027R02509+(165,764)|L03T34P074R06979+(224,812)
T34C667	8	L10T34P080R07507+(1,676)|L15T34P122R10844+(33,676)|L02T34P101R09552+(11,676)|L10T34P084R07909+(11,706)|L02T34P067R06312+(36,677)|L03T34P022R02019+(36,719)|L02T34P127R11206+(80,647)|L10T34P084R07859+(472,1084)
T34C668	7	L10T34P080R07509+(1,82)|L10T34P080R07498+(2,615)|L02T34P015R01406+(14,720)|L10T34P081R07643+(9,615)|L10T34P084R07884+(12,733)|L05T34P052R04804+(93,792)|L10T34P072R06734+(115,792)
T34C669	13	L10T34P080R07522+(1,689)|L02T34P078R07297+(12,286)|L10T34P113R10081+(11,732)|L10T34P086R08067+(41,271)|L10T34P080R07525+(12,610)|L02T34P058R05455+(12,702)|L10T34P082R07679+(12,631)|L10T34P081R07641+(12,589)|L10T34P115R10287+(25,743)|L10T34P072R06714+(39,743)|L10T34P113R10153+(26,726)|L10T34P076R07140+(27,757)|L10T34P112R09991+(29,730)
T34C67	4	L02T34P017R01613+(1,692)|L02T34P019R01810+(1,721)|L02T34P003R00241+(76,772)|L06T34P027R02588+(129,623)
T34C670	6	L10T34P080R07536+(1,632)|L02T34P100R09452+(1,798)|L03T34P074R06934+(216,798)|L03T34P074R06922+(261,798)|L02T34P001R00016-(274,848)|L03T34P014R01294+(475,1003)
T34C671	4	L10T34P080R07542+(1,623)|L05T34P052R04811+(69,718)|L02T34P049R04541+(75,771)|L02T34P018R01703+(82,750)
T34C672	2	L10T34P080R07543+(1,572)|L06T34P031R02951+(67,706)
T34C673	2	L10T34P080R07547+(1,572)|L03T34P070R06573+(16,547)
T34C674	3	L10T34P080R07550+(1,659)|L10T34P084R07887+(104,685)|L10T34P113R10076+(372,624)
T34C675	12	L10T34P080R07562+(1,540)|L10T34P085R08029+(10,658)|L10T34P076R07090+(24,610)|L10T34P115R10336+(36,310)|L10T34P084R07881+(36,663)|L03T34P071R06668+(82,663)|L10T34P077R07249+(85,496)|L10T34P073R06874+(98,663)|L10T34P072R06708+(97,773)|L10T34P072R06771-(131,717)|L10T34P083R07838-(136,860)|L03T34P075R07071-(155,874)
T34C676	2	L10T34P081R07565+(2,700)|L10T34P115R10330+(1,403)
T34C677	4	L10T34P081R07573+(1,592)|L15T34P122R10847+(9,616)|L02T34P021R01960+(84,577)|L11T34P099R09323+(259,640)
T34C678	5	L10T34P081R07577+(1,708)|L10T34P112R10057+(3,719)|L10T34P080R07504+(18,669)|L02T34P054R05012-(168,770)|L02T34P053R04896+(400,1069)
T34C679	2	L10T34P081R07580+(1,632)|L06T34P027R02564+(123,757)
T34C68	7	L02T34P017R01617+(1,680)|L02T34P100R09471+(173,727)|L02T34P021R01973+(269,988)|L02T34P001R00070-(696,1291)|L02T34P001R00032-(712,1291)|L10T34P080R07497-(802,1388)|L03T34P014R01315+(868,978)
T34C680	2	L10T34P081R07603+(1,592)|L06T34P029R02690-(203,843)
T34C681	2	L10T34P081R07610+(1,694)|L02T34P079R07411+(87,713)
T34C682	2	L10T34P081R07611+(1,613)|L10T34P084R07904+(127,815)
T34C683	6	L10T34P081R07622+(1,643)|L10T34P081R07644+(1,642)|L10T34P072R06764+(28,643)|L03T34P024R02253+(97,631)|L02T34P103R09738+(73,707)|L10T34P085R08010+(122,763)
T34C684	2	L10T34P081R07626+(1,662)|L02T34P012R01129+(17,676)
T34C685	2	L10T34P081R07630+(1,594)|L10T34P085R07991+(1,675)
T34C686	3	L10T34P081R07650+(1,516)|L02T34P054R05063+(66,694)|L06T34P031R02914+(66,583)
T34C687	3	L10T34P081R07653+(1,639)|L02T34P128R11290+(14,612)|L02T34P050R04628+(2,784)
T34C688	2	L10T34P081R07658+(1,519)|L10T34P077R07193-(109,754)
T34C689	2	L10T34P082R07673+(1,675)|L02T34P066R06209+(56,762)
T34C69	6	L02T34P018R01636+(1,718)|L02T34P127R11203+(24,70)|L02T34P018R01682+(1,719)|L02T34P001Rb0040+(17,637)|L02T34P127R11194+(66,630)|L02T34P001R00028+(70,637)
T34C690	2	L10T34P082R07674+(1,695)|L10T34P077R07267+(1,650)
T34C691	2	L10T34P082R07677+(1,588)|L03T34P074R06954+(51,557)
T34C692	17	L10T34P082R07694+(2,630)|L02T34P100R09457+(2,654)|L10T34P085R07994+(2,628)|L03T34P047R04329+(1,779)|L02T34P054R05038-(51,677)|L02T34P021R01982+(2,783)|L10T34P112R09988+(113,701)|L03T34P023R02152+(131,783)|L02T34P053R04934+(133,826)|L10T34P081R07564+(174,691)|L10T34P077R07239+(177,800)|L03T34P074R06973+(209,815)|L03T34P023R02172+(223,931)|L10T34P085R08009+(234,897)|L02T34P057R05335+(252,838)|L03T3…
T34C693	17	L10T34P082R07710+(1,701)|L02T34P020R01916+(1,772)|L10T34P084R07921+(26,402)|L10T34P073R06815+(36,718)|L03T34P047R04336+(1,714)|L02T34P078R07359+(13,544)|L10T34P081R07596+(17,729)|L02T34P058R05445+(3,775)|L02T34P126R11059+(95,670)|L02T34P127R11116+(69,642)|L02T34P017R01579+(174,869)|L10T34P086R08079+(182,405)|L02T34P069R06473+(226,870)|L03T34P045R04122+(349,885)|L03T34P060R05568+(390,934)|L02T34P0…
T34C694	7	L10T34P082R07712+(1,598)|L10T34P083R07813+(6,596)|L10T34P115R10327+(5,596)|L02T34P017R01573+(14,725)|L06T34P030R02831+(31,696)|L02T34P018R01723+(27,725)|L02T34P068R06391+(183,845)
T34C695	3	L10T34P082R07719+(1,720)|L02T34P078R07305+(13,651)|L03T34P016R01476+(4,756)
T34C696	2	L10T34P082R07726+(1,572)|L03T34P074R06964-(115,666)
T34C697	2	L10T34P082R07738+(1,574)|L02T34P069R06504-(286,966)
T34C698	2	L10T34P082R07740+(1,625)|L10T34P081R07619+(1,521)
T34C699	6	L10T34P082R07753+(1,417)|L02T34P019R01797+(1,641)|L10T34P077R07194+(16,647)|L10T34P077R07244+(17,624)|L02T34P019Rb1797-(75,717)|L02T34P057R05350+(132,647)
T34C7	2	L02T34P002R00106+(1,666)|L02T34P002R00099+(32,407)
T34C70	3	L02T34P018R01665+(1,596)|L02T34P104R09811+(205,899)|L03T34P075R07048+(212,596)
T34C700	8	L10T34P083R07767+(1,697)|L02T34P128R11245+(325,916)|L02T34P013R01223+(491,1067)|L03T34P014R01312+(591,1339)|L02T34P057R05289+(671,1314)|L10T34P082R07680+(715,1303)|L03T34P047R04334+(824,1507)|L03T34P016R01467+(1389,1950)
T34C701	2	L10T34P083R07768+(1,639)|L10T34P083R07770+(1,639)
T34C702	3	L10T34P083R07793+(1,682)|L06T34P028R02602+(4,722)|L02T34P066R06137+(88,688)
T34C703	2	L10T34P083R07799+(1,474)|L03T34P047R04377+(170,893)
T34C704	3	L10T34P083R07800+(1,634)|L06T34P032R03050+(223,868)|L10T34P072R06772+(337,974)
T34C705	2	L10T34P083R07806+(1,695)|L03T34P059R05504-(312,947)
T34C706	3	L10T34P083R07819+(1,667)|L10T34P082R07722+(3,73)|L10T34P083R07844+(21,473)
T34C707	6	L10T34P083R07821+(1,594)|L10T34P083R07822+(10,586)|L10T34P076R07121+(61,610)|L03T34P016R01500+(296,894)|L03T34P016R01495+(641,952)|L03T34P016R01496+(697,1056)
T34C708	2	L10T34P083R07828+(1,662)|L02T34P020R01851+(381,1069)
T34C709	2	L10T34P083R07830+(1,616)|L02T34P079R07462+(57,611)
T34C71	2	L02T34P018R01675+(1,673)|L03T34P014R01317+(228,918)
T34C710	2	L10T34P083R07831+(1,570)|L03T34P022R02038+(450,1080)
T34C711	3	L10T34P084R07862+(1,681)|L10T34P083R07757+(85,776)|L10T34P086R08054+(561,658)
T34C712	7	L10T34P084R07863+(1,643)|L10T34P113R10121+(507,926)|L03T34P061R05696+(863,1517)|L02T34P068R06364+(969,1636)|L02T34P026R02401-(1143,1761)|L03T34P074R06971+(1177,1751)|L03T34P061R05707+(1400,2044)
T34C713	2	L10T34P084R07867-(1,665)|L03T34P074R06949+(280,610)
T34C714	2	L10T34P084R07870+(1,632)|L08T34P063R05907+(184,640)
T34C715	2	L10T34P084R07875+(1,728)|L03T34P047R04384+(325,1078)
T34C716	4	L10T34P084R07895+(1,696)|L03T34P060R05624+(207,761)|L03T34P023R02143+(561,1187)|L10T34P072R06704+(930,1518)
T34C717	2	L10T34P084R07901+(1,665)|L10T34P086R08073+(7,56)
T34C718	2	L10T34P084R07911+(1,409)|L02T34P079R07457-(280,892)
T34C719	4	L10T34P084R07920+(1,662)|L02T34P004R00317+(535,1083)|L15T34P117R10428+(619,1243)|L10T34P086R08052+(851,959)
T34C72	2	L02T34P018R01681+(1,713)|L02T34P066R06158+(428,1041)
T34C720	14	L10T34P084R07922+(1,650)|L11T34P092R08636+(19,428)|L03T34P070R06545+(2,516)|L02T34P003R00260+(27,778)|L05T34P051R04758+(50,694)|L02T34P021R01935+(27,667)|L02T34P069R06426+(27,685)|L02T34P055R05127+(69,653)|L02T34P017R01546-(119,671)|L02T34P125R10986+(76,649)|L02T34P125R10985+(76,355)|L10T34P073R06817+(78,653)|L03T34P074R06929+(81,693)|L02T34P101R09568-(192,679)
T34C721	2	L10T34P084R07943+(1,412)|L03T34P061R05739+(98,779)
T34C722	7	L10T34P084R07945+(1,402)|L06T34P029R02701+(12,715)|L06T34P032R03059+(51,715)|L02T34P057R05295+(48,713)|L02T34P069R06443+(46,715)|L06T34P032R02983+(76,712)|L02T34P019R01760+(86,681)
T34C723	5	L10T34P084R07946+(1,652)|L02T34P069R06434+(34,782)|L02T34P002R00173+(75,675)|L02T34P067R06232+(80,758)|L06T34P032R02990+(333,627)
T34C724	3	L10T34P085R07957+(1,640)|L03T34P059R05542+(140,771)|L10T34P081R07574+(316,777)
T34C725	2	L10T34P085R07973+(1,560)|L02T34P128R11249-(73,612)
T34C726	2	L10T34P085R07978+(1,657)|L02T34P013R01190+(205,315)
T34C727	4	L10T34P085R07984+(1,604)|L10T34P072R06724+(27,731)|L02T34P103R09685+(96,510)|L10T34P076R07160+(348,843)
T34C728	13	L10T34P085R07985+(1,632)|L03T34P045R04176+(92,818)|L02T34P078R07285+(106,785)|L02T34P055R05085+(116,818)|L02T34P002R00097+(174,896)|L03T34P059R05474+(242,871)|L02T34P017R01630+(283,1035)|L02T34P054R05041+(286,976)|L03T34P024R02247+(305,1038)|L10T34P085R07979+(345,984)|L15T34P120R10679+(371,879)|L02T34P054R04992+(464,1158)|L10T34P083R07809+(783,985)
T34C729	4	L10T34P085R07992+(1,707)|L08T34P063R05846+(5,718)|L08T34P062R05789+(50,723)|L02T34P018R01655+(77,721)
T34C73	2	L02T34P018R01715+(1,701)|L10T34P082R07732+(106,810)
T34C730	3	L10T34P085R08000+(1,588)|L02T34P053R04952+(168,844)|L10T34P080R07559+(372,819)
T34C731	2	L10T34P085R08001+(1,626)|L10T34P076R07132+(153,568)
T34C732	2	L10T34P085R08007+(1,625)|L10T34P080R07491-(423,1020)
T34C733	3	L10T34P085R08012+(1,637)|L02T34P013R01213-(231,842)|L10T34P080R07538+(537,696)
T34C734	2	L10T34P085R08022+(1,687)|L02T34P055R05123+(127,661)
T34C735	2	L10T34P085R08024+(1,735)|L10T34P115R10266+(99,784)
T34C736	4	L10T34P085R08038+(1,620)|L10T34P077R07237+(56,620)|L06T34P028R02643+(176,509)|L10T34P072R06799+(330,928)
T34C737	5	L10T34P085R08040+(1,604)|L02T34P104R09786+(8,556)|L03T34P060R05613+(77,714)|L03T34P059R05473+(77,743)|L03T34P071R06694+(141,734)
T34C738	5	L10T34P086R08048+(1,439)|L02T34P066R06175+(201,844)|L10T34P102R09607+(286,950)|L10T34P082R07731+(456,1106)|L03T34P016R01493+(575,1080)
T34C739	2	L10T34P086R08089+(1,493)|L10T34P086R08062+(13,57)
T34C74	3	L02T34P018R01719-(1,666)|L02T34P020R01863+(140,793)|L02T34P020R01835+(216,533)
T34C740	3	L10T34P102R09588+(14,618)|L02T34P069R06508+(1,636)|L15T34P122R10831+(198,837)
T34C741	4	L10T34P102R09591+(1,667)|L03T34P075R07030+(16,680)|L03T34P070R06529+(155,749)|L03T34P059R05539+(523,1187)
T34C742	4	L10T34P102R09594+(1,698)|L03T34P071R06669+(112,620)|L02T34P026R02403+(161,883)|L03T34P022R02043+(303,981)
T34C743	5	L10T34P102R09599+(1,476)|L15T34P122R10907+(13,475)|L02T34P026R02430+(15,737)|L03T34P070R06585+(96,788)|L03T34P071R06636+(190,756)
T34C744	2	L10T34P102R09604+(1,565)|L02T34P126R11100+(13,533)
T34C745	2	L10T34P102R09614+(1,516)|L02T34P056R05244-(61,688)
T34C746	19	L10T34P102R09615+(1,707)|L03T34P061R05664+(42,757)|L02T34P057R05282+(109,713)|L02T34P125R10984+(120,733)|L02T34P018R01728+(82,730)|L10T34P082R07742+(96,713)|L02T34P002R00192+(98,685)|L03T34P060R05645+(84,729)|L02T34P128R11265+(87,671)|L02T34P001R00004+(97,835)|L02T34P001Rb0037+(98,674)|L10T34P072R06716+(109,713)|L03T34P022R02068+(107,835)|L10T34P083R07807+(111,713)|L03T34P059R05505+(107,796)|L03T…
T34C747	6	L10T34P102R09617+(1,585)|L02T34P004R00360+(8,68)|L10T34P102R09613+(49,534)|L02T34P068R06333+(19,421)|L10T34P085R08026-(275,929)|L10T34P086R08076-(535,909)
T34C748	29	L10T34P102R09620+(2,646)|L02T34P002R00141+(1,758)|L03T34P075R07061+(37,644)|L03T34P047R04366+(2,666)|L02T34P127R11174+(30,660)|L02T34P054R05045+(27,681)|L10T34P113R10140+(2,691)|L02T34P125R10925+(38,625)|L10T34P080R07471+(1,673)|L10T34P114R10224+(18,550)|L02T34P069R06478+(16,710)|L03T34P016R01451+(29,654)|L06T34P027R02515+(29,740)|L03T34P059R05510+(17,753)|L02T34P019R01799+(2,759)|L10T34P085R0795…
T34C749	19	L10T34P102R09628+(1,649)|L02T34P078R07293+(12,644)|L02T34P079R07378+(14,625)|L02T34P127R11165+(13,666)|L02T34P127R11180+(14,631)|L02T34P053R04881+(15,796)|L03T34P070R06524+(15,521)|L02T34P058R05388+(25,641)|L02T34P127R11126+(26,666)|L02T34P018R01653+(26,735)|L02T34P018R01669+(27,736)|L02T34P053R04888+(87,782)|L02T34P054R05051+(102,752)|L10T34P082R07707+(92,693)|L02T34P101R09528+(170,841)|L10T34P0…
T34C75	3	L02T34P019R01736+(1,614)|L03T34P024R02296+(1,664)|L02T34P019Rb1736-(365,1108)
T34C750	2	L10T34P102R09644+(1,695)|L02T34P002R00145+(63,651)
T34C751	4	L10T34P102R09649+(1,646)|L03T34P061R05650+(55,339)|L08T34P062R05812+(495,1106)|L02T34P054R05027+(657,1285)
T34C752	8	L10T34P102R09654+(1,654)|L10T34P112R10008+(1,637)|L02T34P100R09415+(2,633)|L02T34P079R07384+(15,349)|L10T34P082R07739+(15,522)|L10T34P114R10201+(5,595)|L02T34P015R01355+(2,718)|L02T34P079R07416+(13,565)
T34C753	4	L10T34P102R09663+(1,692)|L02T34P068R06348+(75,652)|L03T34P074R06946+(313,835)|L03T34P071R06640+(329,827)
T34C754	11	L10T34P102R09667+(1,725)|L02T34P058R05392+(56,723)|L02T34P100R09458+(56,725)|L10T34P076R07134+(65,724)|L03T34P060R05552+(76,781)|L02T34P127R11209+(119,740)|L02T34P057R05303+(90,725)|L02T34P104R09808+(141,734)|L03T34P061R05691+(211,899)|L03T34P014R01275+(236,786)|L03T34P071R06637+(285,760)
T34C755	5	L10T34P112R09969+(1,724)|L02T34P049R04565+(212,906)|L02T34P050R04646+(240,916)|L02T34P103R09680+(291,512)|L02T34P050R04594+(291,732)
T34C756	9	L10T34P112R09972+(1,692)|L02T34P012R01100+(60,690)|L03T34P075R07007+(13,695)|L06T34P032R03064+(17,660)|L02T34P067R06289+(25,695)|L06T34P029R02769+(27,666)|L02T34P101R09496+(73,683)|L02T34P013R01230-(182,701)|L05T34P052R04835+(223,816)
T34C757	2	L10T34P112R09974+(1,429)|L03T34P061R05706+(115,772)
T34C758	3	L10T34P112R09985+(1,680)|L02T34P018R01705-(243,903)|L03T34P070R06597+(268,866)
T34C759	22	L10T34P112R09993+(3,696)|L10T34P085R08043+(1,480)|L02T34P103R09723+(1,697)|L10T34P114R10227+(4,653)|L03T34P014R01264+(16,71)|L03T34P060R05641+(3,750)|L03T34P071R06630+(30,594)|L03T34P061R05654+(29,720)|L10T34P115R10278+(14,702)|L10T34P085R07949+(28,658)|L10T34P073R06834+(36,668)|L03T34P071R06621+(31,729)|L02T34P019R01772-(31,784)|L03T34P061R05714+(37,791)|L02T34P054R05013+(75,721)|L03T34P016R0152…
T34C76	3	L02T34P019R01757+(1,602)|L02T34P050R04641+(213,914)|L10T34P072R06707+(283,977)
T34C760	42	L10T34P112R09995+(1,785)|L02T34P049R04522+(2,800)|L06T34P027R02530+(4,748)|L06T34P027R02538+(29,837)|L10T34P112R09989+(7,808)|L10T34P115R10315+(16,759)|L02T34P100R09405+(2,807)|L10T34P081R07639+(2,688)|L10T34P080R07483+(2,662)|L02T34P020R01907+(27,806)|L10T34P102R09600+(2,845)|L02T34P054R05052+(77,850)|L10T34P085R07982+(77,800)|L02T34P079R07428+(77,697)|L05T34P052R04839+(77,857)|L10T34P114R10218+…
T34C761	8	L10T34P112R10003+(5,637)|L10T34P083R07841+(1,517)|L05T34P052R04802+(64,795)|L02T34P053R04892+(67,691)|L10T34P086R08074+(98,453)|L06T34P027R02531+(138,712)|L06T34P030R02825+(140,821)|L06T34P032R03025+(262,873)
T34C762	2	L10T34P112R10005+(1,592)|L02T34P049R04520+(97,826)
T34C763	3	L10T34P112R10019+(1,611)|L10T34P076R07088+(3,79)|L02T34P126R11064-(80,692)
T34C764	8	L10T34P112R10020+(1,673)|L10T34P114R10178+(1,671)|L10T34P072R06723+(172,927)|L10T34P115R10292+(238,895)|L03T34P075R07052+(391,1051)|L03T34P071R06628+(393,966)|L03T34P047R04331+(589,1246)|L03T34P070R06523+(650,1243)
T34C765	5	L10T34P112R10029+(1,701)|L02T34P053R04903+(163,858)|L10T34P085R07960+(181,800)|L10T34P072R06733+(272,1009)|L02T34P079R07372+(387,1002)
T34C766	5	L10T34P112R10041+(1,654)|L03T34P075R07000+(51,642)|L03T34P014R01319-(70,755)|L02T34P013R01220-(128,743)|L02T34P128R11307+(164,655)
T34C767	3	L10T34P112R10042+(1,712)|L06T34P031R02968+(114,695)|L10T34P073R06848+(66,681)
T34C768	3	L10T34P112R10051+(1,657)|L03T34P046R04302+(65,790)|L06T34P027R02558+(141,806)
T34C769	2	L10T34P112R10058+(1,679)|L02T34P069R06486+(304,981)
T34C77	2	L02T34P019R01778+(1,711)|L08T34P062R05833+(255,662)
T34C770	3	L10T34P112R10059+(1,777)|L02T34P126R11098+(369,966)|L05T34P052R04784+(529,1188)
T34C771	2	L10T34P113R10062+(1,649)|L03T34P059R05497+(67,769)
T34C772	3	L10T34P113R10069+(1,664)|L02T34P125R10952+(92,607)|L02T34P012R01134+(66,664)
T34C773	3	L10T34P113R10071+(1,572)|L10T34P083R07775+(55,630)|L08T34P062R05803+(219,917)
T34C774	9	L10T34P113R10074+(1,760)|L10T34P081R07635+(99,745)|L02T34P067R06265+(115,765)|L02T34P068R06373+(131,657)|L02T34P125R10926+(174,724)|L03T34P059R05486+(190,891)|L02T34P067R06319+(203,911)|L03T34P071R06613+(204,877)|L02T34P101R09526+(246,911)
T34C775	2	L10T34P113R10084+(1,691)|L02T34P019R01823+(77,704)
T34C776	3	L10T34P113R10089+(1,740)|L02T34P079R07435+(3,696)|L02T34P002R00137+(324,759)
T34C777	4	L10T34P113R10093+(1,702)|L10T34P084R07873+(2,712)|L10T34P083R07789+(7,714)|L03T34P061R05673+(206,847)
T34C778	2	L10T34P113R10098+(1,698)|L15T34P122R10849+(105,514)
T34C779	6	L10T34P113R10103+(1,713)|L02T34P050R04606+(11,714)|L02T34P056R05236+(10,714)|L10T34P077R07231+(26,713)|L10T34P081R07633+(11,713)|L10T34P076R07163+(30,712)
T34C78	8	L02T34P019R01789+(8,740)|L03T34P014R01251+(1,798)|L02T34P069R06447+(10,757)|L02T34P053R04943+(99,740)|L02T34P003R00205+(319,1033)|L02T34P018R01635+(326,938)|L02T34P002R00150+(320,934)|L02T34P103R09692+(395,1036)
T34C780	13	L10T34P113R10111+(1,669)|L02T34P017R01629+(2,642)|L10T34P102R09611+(2,670)|L10T34P112R10045+(2,707)|L10T34P085R08034+(2,748)|L02T34P021R01967+(15,774)|L03T34P060R05622+(86,646)|L10T34P077R07250-(225,648)|L02T34P078R07290+(245,873)|L10T34P113R10116+(260,723)|L02T34P066R06140+(268,908)|L10T34P113R10133+(332,727)|L10T34P113R10126+(330,723)
T34C781	2	L10T34P113R10112+(1,728)|L10T34P076R07145+(10,724)
T34C782	2	L10T34P113R10117+(1,683)|L03T34P075R07011+(225,869)
T34C783	16	L10T34P113R10131+(1,692)|L10T34P082R07715+(16,686)|L02T34P004R00328+(67,727)|L10T34P084R07885+(79,713)|L02T34P050R04667+(121,783)|L10T34P113R10118+(121,769)|L02T34P066R06217+(143,827)|L15T34P117R10435+(156,817)|L10T34P073R06842+(192,719)|L02T34P069R06462+(192,876)|L03T34P016R01501+(196,906)|L02T34P001R00081-(266,992)|L03T34P061R05661+(373,947)|L03T34P075R06991+(452,813)|L15T34P122R10836+(421,935)…
T34C784	4	L10T34P113R10132+(1,664)|L02T34P020R01855+(577,1266)|L10T34P102R09592-(603,1220)|L03T34P024R02267+(700,1183)
T34C785	8	L10T34P113R10134+(1,705)|L02T34P128R11273+(7,570)|L10T34P084R07877+(28,162)|L10T34P115R10305+(6,705)|L10T34P083R07762+(7,675)|L10T34P083R07761+(10,668)|L10T34P084R07947+(17,434)|L02T34P055R05120+(16,749)
T34C786	5	L10T34P113R10146+(1,632)|L02T34P017R01580+(15,711)|L02T34P054R05006+(249,692)|L02T34P100R09444+(249,705)|L03T34P071R06699+(313,637)
T34C787	3	L10T34P114R10159+(1,502)|L03T34P022R02057+(72,663)|L02T34P067R06297+(137,501)
T34C788	2	L10T34P114R10162+(1,684)|L10T34P114R10165+(2,660)
T34C789	2	L10T34P114R10163+(1,637)|L15T34P122R10861+(293,695)
T34C79	2	L02T34P019R01796+(1,629)|L02T34P068R06340+(215,606)
T34C790	4	L10T34P114R10167+(1,592)|L06T34P028R02652+(425,1016)|L02T34P012R01138+(898,1560)|L10T34P076R07086+(1053,1561)
T34C791	14	L10T34P114R10174+(1,752)|L02T34P068R06377+(7,617)|L02T34P104R09839+(7,68)|L08T34P063R05858+(12,758)|L02T34P066R06196+(23,767)|L06T34P027R02592+(24,772)|L02T34P017R01552+(112,757)|L02T34P057R05352+(107,817)|L10T34P082R07752+(132,757)|L10T34P084R07905+(147,835)|L10T34P115R10259+(158,546)|L10T34P072R06785+(175,833)|L06T34P030R02842+(177,817)|L10T34P082R07733+(279,707)
T34C792	2	L10T34P114R10180+(1,370)|L10T34P102R09619+(265,369)
T34C793	4	L10T34P114R10185+(1,687)|L10T34P086R08104+(140,495)|L10T34P082R07727+(233,909)|L02T34P054R05054+(322,1011)
T34C794	7	L10T34P114R10197+(1,750)|L10T34P084R07931+(275,991)|L02T34P067R06274+(334,999)|L02T34P100R09424+(351,991)|L10T34P114R10207+(326,978)|L10T34P114R10186+(368,1041)|L02T34P003R00234+(509,1073)
T34C795	10	L10T34P114R10216+(18,572)|L10T34P113R10087+(1,664)|L10T34P086R08125+(85,254)|L02T34P002R00160+(95,696)|L06T34P030R02790+(106,504)|L03T34P024R02249+(95,688)|L03T34P075R07054+(95,744)|L02T34P020R01875+(145,266)|L06T34P031R02934-(156,843)|L10T34P114R10181+(158,765)
T34C796	2	L10T34P114R10235+(1,630)|L03T34P071R06665+(243,645)
T34C797	3	L10T34P114R10239+(1,631)|L10T34P115R10289+(2,671)|L03T34P047R04375-(125,876)
T34C798	2	L10T34P114R10242+(1,684)|L06T34P030R02836+(120,751)
T34C799	3	L10T34P115R10261+(1,604)|L03T34P047R04327+(117,765)|L03T34P071R06655+(389,931)
T34C8	2	L02T34P002R00109+(1,617)|L02T34P019R01756+(11,632)
T34C80	4	L02T34P019R01798+(1,753)|L03T34P048R04432+(65,706)|L03T34P016R01533+(566,1180)|L02T34P128R11260+(594,1160)
T34C800	14	L10T34P115R10267+(5,665)|L03T34P023R02194+(1,737)|L02T34P128R11230+(37,641)|L02T34P128R11229+(37,604)|L03T34P024R02237+(287,1051)|L02T34P015R01352+(288,999)|L02T34P021R01939+(287,1052)|L02T34P100R09473+(368,1068)|L02T34P015R01375+(429,1068)|L02T34P003R00247+(610,1348)|L02T34P012R01069-(783,1504)|L02T34P018R01673-(861,1442)|L02T34P057R05302-(850,1442)|L02T34P127R11190-(1014,1532)
T34C801	9	L10T34P115R10288+(1,694)|L10T34P102R09673+(7,672)|L02T34P020R01888+(22,774)|L11T34P096R09068+(3,770)|L02T34P104R09819+(52,776)|L02T34P057R05297+(77,757)|L02T34P079R07403+(209,771)|L02T34P053R04945+(353,1088)|L03T34P074R06915+(415,752)
T34C802	6	L10T34P115R10291+(1,637)|L10T34P072R06711+(15,701)|L06T34P031R02933+(73,682)|L03T34P023R02142-(160,709)|L06T34P032R03066+(244,786)|L06T34P030R02867+(328,981)
T34C803	2	L10T34P115R10296+(1,654)|L06T34P032R02979+(387,987)
T34C804	5	L10T34P115R10322+(6,616)|L10T34P102R09664+(9,72)|L02T34P069R06458+(1,798)|L02T34P103R09704+(105,568)|L10T34P081R07605+(109,781)
T34C805	2	L10T34P115R10337+(1,647)|L02T34P004R00343+(2,654)
T34C806	2	L10T34P115R10338+(1,648)|L03T34P016R01450+(164,788)
T34C807	12	L11T34P090R08434+(1,359)|L08T34P063R05906+(286,872)|L08T34P063R05910+(305,877)|L08T34P062R05800+(312,758)|L06T34P029R02736+(313,728)|L08T34P062R05798+(310,815)|L08T34P063R05886+(317,816)|L08T34P063R05908+(306,873)|L08T34P063R05879+(317,966)|L08T34P062R05749+(319,936)|L08T34P063R05918+(327,909)|L03T34P059R05481+(330,418)
T34C808	2	L11T34P090R08437+(1,456)|L03T34P016R01463+(13,707)
T34C809	2	L11T34P090R08443+(1,475)|L03T34P071R06696+(80,551)
T34C81	3	L02T34P019R01804+(1,749)|L02T34P050R04652+(305,976)|L02T34P026R02418+(434,1139)
T34C810	2	L11T34P090R08448+(1,312)|L11T34P090R08472+(1,74)
T34C811	28	L11T34P090R08450+(1,524)|L11T34P090R08456+(7,522)|L02T34P079R07441+(1,684)|L03T34P046R04223+(1,548)|L03T34P046R04225+(34,472)|L10T34P083R07779+(6,609)|L05T34P051R04703+(13,741)|L10T34P082R07718+(16,600)|L10T34P081R07587+(16,610)|L10T34P083R07764+(16,729)|L03T34P059R05524+(1,814)|L10T34P077R07202+(28,430)|L10T34P082R07711+(12,729)|L10T34P081R07613+(16,692)|L10T34P084R07898+(16,805)|L10T34P072R0673…
T34C812	2	L11T34P090R08457+(1,540)|L08T34P062R05786+(11,685)
T34C813	4	L11T34P090R08458+(1,480)|L02T34P104R09847+(20,707)|L06T34P030R02858+(27,761)|L06T34P032R03032+(132,802)
T34C814	2	L11T34P090R08459+(1,580)|L02T34P058R05427+(76,730)
T34C815	2	L11T34P090R08461+(1,508)|L11T34P090R08468+(3,331)
T34C816	6	L11T34P090R08475+(1,294)|L08T34P062R05799+(10,77)|L11T34P092R08630+(3,69)|L11T34P092R08687+(1,72)|L11T34P090R08490+(1,325)|L11T34P099R09362+(18,352)
T34C817	19	L11T34P090R08484+(14,522)|L02T34P012R01107+(1,758)|L03T34P045R04130+(2,616)|L02T34P012R01096+(29,734)|L02T34P058R05377+(19,718)|L03T34P060R05640+(2,800)|L02T34P058R05444+(86,800)|L10T34P084R07879+(234,893)|L02T34P127R11168+(342,925)|L02T34P053R04928+(555,1213)|L02T34P125R10959+(680,1230)|L02T34P067R06316+(704,1354)|L02T34P100R09459+(708,1447)|L11T34P090R08498+(806,1336)|L11T34P096R09060+(826,1490…
T34C818	7	L11T34P090R08504+(1,494)|L11T34P092R08644+(2,431)|L11T34P092R08712+(3,468)|L11T34P096R09007+(18,678)|L11T34P099R09337+(20,617)|L11T34P099R09294+(19,701)|L02T34P057R05322+(285,884)
T34C819	43	L11T34P090R08509+(6,525)|L03T34P047R04383+(16,484)|L11T34P096R09045+(7,730)|L11T34P099R09312+(18,659)|L11T34P096R09098+(16,731)|L03T34P045R04186+(8,761)|L03T34P070R06514+(7,654)|L02T34P004R00289+(23,642)|L10T34P086R08102+(31,100)|L03T34P059R05499+(43,231)|L10T34P072R06780+(35,759)|L02T34P026R02477+(35,736)|L02T34P013R01170+(37,434)|L02T34P021R01984+(8,756)|L02T34P125R10963+(21,66)|L03T34P071R0667…
T34C82	6	L02T34P019R01807+(1,732)|L02T34P055R05081+(1,713)|L02T34P020R01883+(66,772)|L02T34P002R00101+(548,1185)|L02T34P019R01732-(634,1337)|L03T34P071R06654-(955,1261)
T34C820	2	L11T34P092R08623+(1,402)|L11T34P090R08479+(287,492)
T34C821	2	L11T34P092R08624+(1,75)|L11T34P092R08634+(1,386)
T34C822	3	L11T34P092R08627+(1,354)|L11T34P099R09354+(18,74)|L11T34P092R08676+(3,73)
T34C823	2	L11T34P092R08640+(1,427)|L08T34P063R05841+(104,730)
T34C824	2	L11T34P092R08641+(1,320)|L11T34P092R08663+(3,75)
T34C825	9	L11T34P092R08650+(1,331)|L11T34P092R08646+(4,265)|L11T34P092R08671+(4,275)|L11T34P096R09025+(5,351)|L11T34P099R09302+(27,350)|L11T34P099R09385+(19,350)|L11T34P096R09061+(13,359)|L11T34P090R08495+(26,348)|L11T34P099R09331+(21,359)
T34C826	2	L11T34P092R08653+(1,506)|L02T34P013R01203-(85,686)
T34C827	6	L11T34P092R08654+(1,226)|L11T34P092R08651+(2,385)|L11T34P092R08677+(10,472)|L03T34P024R02301+(38,723)|L10T34P115R10269+(23,598)|L06T34P028R02612+(24,777)
T34C828	3	L11T34P092R08657+(1,104)|L10T34P084R07906+(8,659)|L02T34P050R04648-(603,1298)
T34C829	24	L11T34P092R08661+(1,483)|L11T34P092R08674+(1,381)|L11T34P092R08702+(2,74)|L11T34P096R09074+(1,699)|L11T34P092R08629+(2,401)|L11T34P092R08704+(9,440)|L10T34P114R10164+(13,679)|L11T34P099R09374+(15,680)|L11T34P096R09027+(15,693)|L11T34P096R09058+(5,679)|L11T34P096R09097+(12,692)|L11T34P092R08693+(23,439)|L11T34P090R08449+(20,457)|L11T34P096R09069+(15,678)|L11T34P090R08447+(23,457)|L11T34P096R09079+…
T34C83	3	L02T34P019R01811+(1,641)|L02T34P017R01591+(12,615)|L10T34P084R07889-(469,1164)
T34C830	3	L11T34P092R08667+(1,482)|L11T34P096R09072+(7,668)|L15T34P120R10722+(454,942)
T34C831	3	L11T34P092R08694+(1,403)|L11T34P092R08697+(1,272)|L11T34P096R09036+(61,237)
T34C832	4	L11T34P092R08698+(1,261)|L10T34P082R07744+(13,595)|L02T34P126R11030+(262,637)|L03T34P061R05737+(369,1124)
T34C833	10	L11T34P092R08700+(1,479)|L11T34P096R09099+(15,472)|L02T34P126R11051+(21,645)|L02T34P126R11102+(22,659)|L02T34P019R01819+(89,758)|L02T34P126R11038+(103,670)|L10T34P081R07586+(104,739)|L02T34P067R06296+(90,698)|L03T34P046R04235+(265,661)|L03T34P070R06532+(380,706)
T34C834	38	L11T34P092R08706+(1,514)|L11T34P092R08686+(2,449)|L11T34P096R09084+(18,649)|L10T34P102R09671+(10,701)|L10T34P102R09675+(10,313)|L02T34P125R11013+(23,595)|L11T34P096R09014+(24,649)|L02T34P079R07426+(10,692)|L02T34P126R11068+(24,682)|L02T34P067R06270+(35,688)|L02T34P101R09579+(17,701)|L03T34P074R06904+(22,585)|L11T34P099R09369+(18,701)|L11T34P099R09373+(21,694)|L11T34P099R09333+(21,687)|L02T34P069R…
T34C835	6	L11T34P092R08710+(1,460)|L10T34P077R07212+(22,670)|L10T34P080R07531+(64,721)|L03T34P059R05531+(289,994)|L06T34P029R02752+(323,990)|L05T34P052R04794+(677,1345)
T34C836	2	L11T34P096R09055+(1,465)|L03T34P047R04358+(7,686)
T34C837	2	L11T34P096R09057+(1,643)|L02T34P020R01833+(113,688)
T34C838	8	L11T34P096R09062+(1,651)|L08T34P062R05769+(26,762)|L02T34P019R01739+(49,717)|L02T34P057R05273+(60,762)|L02T34P067R06226+(79,856)|L02T34P020R01919+(207,957)|L02T34P078R07345+(253,807)|L02T34P018R01638+(321,1023)
T34C839	2	L11T34P099R09307+(1,577)|L02T34P126R11081+(183,814)
T34C84	2	L02T34P020R01841+(1,570)|L03T34P024R02250+(323,969)
T34C840	6	L11T34P099R09322+(1,627)|L11T34P090R08518+(49,330)|L11T34P096R09051+(49,570)|L02T34P104R09859+(123,787)|L02T34P012R01057+(151,896)|L02T34P026R02438+(255,910)
T34C841	2	L11T34P099R09332+(1,524)|L05T34P052R04812-(74,600)
T34C842	16	L11T34P099R09343-(1,549)|L02T34P104R09848+(44,723)|L02T34P021R02009+(54,421)|L03T34P048R04431+(39,751)|L15T34P120R10636+(113,537)|L03T34P061R05681+(64,723)|L03T34P023R02135+(107,751)|L03T34P047R04339+(117,848)|L02T34P013R01248+(116,780)|L02T34P068R06328+(142,720)|L02T34P053R04947+(148,832)|L03T34P060R05562+(128,806)|L03T34P061R05692+(148,784)|L03T34P061R05685+(228,899)|L03T34P023R02202+(405,899)|…
T34C843	2	L11T34P099R09355+(1,666)|L02T34P068R06382+(385,701)
T34C844	35	L11T34P099R09357+(1,683)|L11T34P090R08460+(6,464)|L11T34P092R08647+(6,453)|L11T34P092R08689+(8,193)|L11T34P092R08695+(7,349)|L11T34P092R08655+(7,311)|L11T34P096R09056+(23,80)|L11T34P092R08652+(7,383)|L11T34P092R08668+(8,389)|L11T34P092R08675+(7,389)|L11T34P092R08633+(7,452)|L11T34P092R08638+(8,430)|L11T34P092R08664+(8,442)|L11T34P092R08645+(16,449)|L11T34P092R08705+(8,454)|L11T34P096R09083+(9,434…
T34C845	6	L11T34P099R09367+(11,514)|L11T34P090R08511+(1,510)|L03T34P047R04337+(3,714)|L11T34P096R09038+(9,514)|L05T34P052R04797+(15,744)|L03T34P061R05693+(100,513)
T34C846	20	L15T34P117R10351+(1,739)|L02T34P018R01725+(40,759)|L02T34P100R09425+(48,745)|L02T34P056R05190+(40,764)|L02T34P100R09413+(41,726)|L10T34P080R07500+(41,746)|L02T34P013R01233+(107,740)|L02T34P018R01643+(67,747)|L02T34P078R07306+(101,744)|L02T34P017R01616+(113,804)|L02T34P018R01724+(138,759)|L03T34P016R01535+(144,679)|L02T34P127R11176+(156,795)|L02T34P055R05113+(140,819)|L02T34P018R01667+(144,783)|L0…
T34C847	3	L15T34P117R10359+(1,692)|L15T34P120R10688+(21,93)|L06T34P027R02536+(51,466)
T34C848	31	L15T34P117R10360+(1,682)|L15T34P117R10425+(1,659)|L05T34P051R04731+(7,686)|L02T34P021R01950+(8,687)|L02T34P128R11292+(20,606)|L02T34P079R07379+(7,679)|L02T34P066R06142+(21,677)|L02T34P057R05327+(31,686)|L02T34P053R04957+(8,686)|L03T34P061R05713+(21,679)|L02T34P056R05260+(8,702)|L02T34P058R05406+(30,702)|L02T34P050R04644+(10,707)|L02T34P127R11145+(41,677)|L02T34P104R09792+(16,663)|L10T34P077R07257…
T34C849	4	L15T34P117R10362+(1,681)|L02T34P055R05086+(46,742)|L02T34P104R09807+(46,712)|L02T34P018R01652+(81,787)
T34C85	3	L02T34P020R01848+(1,675)|L06T34P027R02555+(51,668)|L02T34P058R05450+(100,668)
T34C850	2	L15T34P117R10366+(1,709)|L15T34P122R10904+(140,784)
T34C851	4	L15T34P117R10372+(1,707)|L03T34P024R02231+(27,779)|L03T34P059R05478+(41,719)|L02T34P015R01364+(218,779)
T34C852	2	L15T34P117R10373+(1,724)|L15T34P117R10390+(1,72)
T34C853	2	L15T34P117R10379+(1,721)|L15T34P117R10350+(12,704)
T34C854	2	L15T34P117R10383+(1,679)|L02T34P013R01227+(381,1027)
T34C855	2	L15T34P117R10388+(1,630)|L02T34P103R09741+(369,640)
T34C856	4	L15T34P117R10391+(1,657)|L05T34P052R04871+(63,734)|L06T34P027R02574+(82,784)|L06T34P027R02532-(454,977)
T34C857	2	L15T34P117R10393+(1,614)|L15T34P117R10357+(26,681)
T34C858	6	L15T34P117R10394+(1,719)|L02T34P055R05142+(12,659)|L02T34P101R09529+(22,722)|L02T34P004R00330+(37,539)|L02T34P079R07380+(24,724)|L03T34P071R06622+(85,627)
T34C859	2	L15T34P117R10396+(1,715)|L02T34P002R00115+(29,784)
T34C86	2	L02T34P020R01857+(1,698)|L02T34P053R04970+(61,680)
T34C860	2	L15T34P117R10399+(1,687)|L02T34P079R07406+(75,735)
T34C861	2	L15T34P117R10401+(1,662)|L15T34P120R10723+(16,170)
T34C862	5	L15T34P117R10409+(1,709)|L02T34P015R01399+(22,771)|L15T34P120R10674+(94,625)|L02T34P058R05418+(64,820)|L11T34P099R09370+(712,840)
T34C863	3	L15T34P117R10410+(1,697)|L02T34P026R02483+(135,768)|L02T34P026R02464+(479,1012)
T34C864	3	L15T34P117R10414+(1,720)|L15T34P117R10367+(24,678)|L03T34P023R02151+(653,1280)
T34C865	4	L15T34P117R10422+(1,682)|L11T34P090R08492+(41,588)|L15T34P117R10377+(41,724)|L02T34P126R11107+(109,691)
T34C866	3	L15T34P117R10429+(1,672)|L08T34P062R05753+(56,697)|L15T34P117R10356+(56,672)
T34C867	16	L15T34P117R10430+(1,658)|L02T34P126R11082+(15,667)|L02T34P057R05333+(30,733)|L02T34P053R04921+(32,679)|L02T34P055R05108+(42,731)|L10T34P115R10258+(53,564)|L03T34P059R05518+(73,749)|L02T34P128R11219+(253,816)|L03T34P060R05597+(487,1206)|L02T34P068R06404+(538,902)|L03T34P016R01518+(603,1172)|L03T34P059R05535+(661,1279)|L02T34P069R06488+(788,1427)|L03T34P016R01464+(831,1427)|L02T34P026R02458+(867,15…
T34C868	2	L15T34P117R10437+(1,678)|L02T34P012R01074+(457,1071)
T34C869	12	L15T34P117R10438+(1,717)|L10T34P081R07618+(26,678)|L02T34P101R09520+(33,715)|L10T34P115R10313+(39,700)|L10T34P073R06808+(141,882)|L10T34P076R07126+(175,772)|L02T34P078R07361+(230,861)|L02T34P013R01216+(184,848)|L11T34P096R09042+(338,933)|L03T34P061R05651+(662,1327)|L03T34P061R05724+(891,1552)|L10T34P083R07846+(1094,1550)
T34C87	5	L02T34P020R01865+(1,703)|L02T34P053R04937+(90,746)|L03T34P075R07078+(94,746)|L03T34P074R06969+(412,1017)|L02T34P017R01609+(450,1065)
T34C870	8	L15T34P117R10440+(1,640)|L02T34P125R10969+(91,568)|L02T34P079R07458+(91,640)|L02T34P125R10928+(181,677)|L02T34P002R00103+(586,1246)|L02T34P012R01118+(742,1375)|L02T34P126R11072+(956,1574)|L03T34P075R07002+(1212,1539)
T34C871	5	L15T34P120R10650+(1,467)|L02T34P127R11131+(52,729)|L02T34P017R01601+(482,1077)|L03T34P023R02128+(850,1550)|L10T34P082R07745-(858,1485)
T34C872	3	L15T34P120R10659+(13,663)|L10T34P073R06800+(1,716)|L10T34P073R06809+(81,717)
T34C873	4	L15T34P120R10660+(1,613)|L15T34P117R10355+(9,667)|L03T34P071R06688+(45,641)|L02T34P053R04950+(117,667)
T34C874	6	L15T34P120R10661+(1,617)|L02T34P103R09708+(89,469)|L02T34P055R05075+(148,679)|L02T34P003R00210+(281,859)|L03T34P070R06538+(415,789)|L03T34P022R02032+(519,1142)
T34C875	2	L15T34P120R10664+(1,651)|L10T34P113R10109+(259,930)
T34C876	2	L15T34P120R10680+(1,582)|L15T34P120R10708+(10,404)
T34C877	7	L15T34P120R10681+(1,513)|L15T34P120R10706+(38,376)|L02T34P104R09789+(161,794)|L10T34P077R07260+(271,855)|L10T34P076R07172+(287,855)|L02T34P126R11075+(370,833)|L10T34P114R10175-(387,907)
T34C878	5	L15T34P120R10687+(1,646)|L02T34P050R04600+(84,729)|L10T34P073R06840+(149,757)|L02T34P128R11300+(205,757)|L02T34P066R06187+(650,1307)
T34C879	5	L15T34P120R10693+(1,638)|L15T34P120R10654+(38,109)|L02T34P021R01997+(83,835)|L02T34P056R05214+(89,772)|L02T34P012R01139+(558,1148)
T34C88	2	L02T34P020R01866+(1,719)|L15T34P122R10842+(69,497)
T34C880	2	L15T34P120R10699+(1,651)|L15T34P120R10689+(214,745)
T34C881	2	L15T34P120R10704+(1,621)|L02T34P050R04674+(107,682)
T34C882	3	L15T34P120R10724+(1,568)|L02T34P015R01397+(91,721)|L03T34P016R01494+(99,700)
T34C883	5	L15T34P120R10726+(1,610)|L02T34P058R05375+(30,684)|L10T34P113R10075+(29,684)|L02T34P066R06183+(121,794)|L05T34P052R04818+(230,822)
T34C884	5	L15T34P120R10729+(1,661)|L02T34P127R11167+(72,718)|L03T34P014R01278+(124,808)|L03T34P059R05506+(125,773)|L03T34P075R07042-(290,966)
T34C89	7	L02T34P020R01867+(1,716)|L02T34P020R01868+(11,704)|L03T34P059R05468+(1,702)|L02T34P054R05010+(60,696)|L02T34P054R04984+(76,716)|L02T34P018R01639+(85,748)|L10T34P086R08109+(150,309)
T34C891	4	L15T34P122R10843+(1,715)|L10T34P083R07787+(3,637)|L02T34P067R06233+(64,722)|L10T34P085R08008+(82,649)
T34C892	2	L15T34P122R10846+(1,618)|L02T34P013R01168-(445,815)
T34C893	3	L15T34P122R10879+(1,586)|L02T34P079R07401+(72,768)|L02T34P104R09863+(151,793)
T34C894	2	L15T34P122R10896+(1,549)|L03T34P014R01272-(105,720)
T34C895	2	L15T34P122R10923+(1,460)|L15T34P122R10873+(40,461)
T34C9	2	L02T34P002R00120+(1,693)|L02T34P057R05296+(51,724)
T34C90	2	L02T34P020R01878+(1,768)|L05T34P052R04830+(334,944)
T34C91	5	L02T34P020R01886+(11,612)|L02T34P055R05106+(1,770)|L02T34P058R05430+(227,934)|L10T34P114R10198+(415,1041)|L02T34P018R01700+(438,1089)
T34C92	2	L02T34P020R01893+(1,661)|L02T34P021R01969+(202,951)
T34C93	3	L02T34P020R01894+(1,718)|L10T34P113R10151+(286,952)|L02T34P053R04884+(334,1074)
T34C94	8	L02T34P020R01895+(1,725)|L02T34P001Rb0036+(31,550)|L02T34P019R01824+(32,710)|L02T34P001R00065+(32,744)|L02T34P054R05050+(60,635)|L02T34P015R01429+(51,753)|L02T34P021R02010+(226,750)|L02T34P055R05128+(361,548)
T34C95	2	L02T34P020R01913+(1,720)|L02T34P013R01238-(455,1170)
T34C96	2	L02T34P020R01914+(1,677)|L02T34P017R01599+(15,704)
T34C97	2	L02T34P020Rb1892+(1,478)|L02T34P015R01373-(169,837)
T34C98	4	L02T34P021R01924+(1,715)|L02T34P056R05257+(22,715)|L02T34P056R05239+(73,869)|L02T34P020R01889+(502,1090)
T34C99	2	L02T34P021R01941+(1,638)|L02T34P053R04911+(282,985)
T3KC1	7	L52T3KP001R00002+(1,536)|L52T3KP020R01904+(18,478)|L52T3KP020R01892+(37,440)|L52T3KP003R00288+(2,548)|L52T3KP020R01919+(18,538)|L52T3KP007R00598+(3,538)|L52T3KP009R00813+(5,538)
T3KC10	6	L52T3KP001R00033+(1,534)|L52T3KP010R00953+(2,140)|L52T3KP007R00614+(1,320)|L52T3KP017R01587+(3,142)|L52T3KP020R01916+(17,434)|L52T3KP015R01388+(6,504)
T3KC100	5	L52T3KP009R00800+(1,420)|L52T3KP017R01590+(1,142)|L52T3KP007R00660+(2,252)|L52T3KP017R01589+(17,410)|L52T3KP017R01591+(100,339)
T3KC101	3	L52T3KP009R00802+(1,562)|L52T3KP017R01622+(15,149)|L52T3KP012R01063+(4,562)
T3KC102	2	L52T3KP009R00806+(1,556)|L52T3KP009R00805+(2,128)
T3KC103	3	L52T3KP009R00807+(1,136)|L52T3KP016R01514+(2,462)|L52T3KP015R01432+(3,138)
T3KC104	2	L52T3KP009R00816+(1,349)|L52T3KP011R01056+(8,135)
T3KC105	2	L52T3KP009R00831+(1,511)|L52T3KP008R00746+(2,524)
T3KC106	4	L52T3KP009R00864+(1,577)|L52T3KP018R01642+(2,450)|L52T3KP017R01581+(4,474)|L52T3KP008R00720+(3,532)
T3KC107	4	L52T3KP010R00874+(1,138)|L52T3KP011R01039+(2,398)|L52T3KP011R01040+(1,445)|L52T3KP011R01051+(1,445)
T3KC108	2	L52T3KP010R00906+(1,442)|L52T3KP010R00905+(238,384)
T3KC109	3	L52T3KP010R00915+(1,476)|L52T3KP008R00756+(14,502)|L52T3KP016R01517+(150,476)
T3KC11	5	L52T3KP001R00043+(1,549)|L52T3KP019R01778+(6,456)|L52T3KP013R01213+(4,579)|L52T3KP018R01674+(6,456)|L52T3KP012R01099+(5,456)
T3KC110	2	L52T3KP010R00925+(1,522)|L52T3KP010R00918+(19,539)
T3KC111	6	L52T3KP010R00929+(1,235)|L52T3KP010R00936+(92,183)|L52T3KP017R01544+(89,211)|L52T3KP017R01586+(94,191)|L52T3KP010R00926+(102,235)|L52T3KP011R00970+(80,268)
T3KC112	4	L52T3KP010R00935+(1,135)|L52T3KP017R01613+(2,139)|L52T3KP016R01459+(3,446)|L52T3KP016R01446+(40,447)
T3KC113	4	L52T3KP010R00942+(1,530)|L52T3KP019R01795+(8,498)|L52T3KP017R01539+(7,532)|L52T3KP017R01538+(150,468)
T3KC114	3	L52T3KP011R01015+(1,485)|L52T3KP003R00222+(3,144)|L52T3KP016R01447+(45,142)
T3KC115	3	L52T3KP011R01019+(1,470)|L52T3KP011R01018+(17,485)|L52T3KP011R01008+(36,467)
T3KC116	7	L52T3KP011R01026+(1,566)|L52T3KP002R00119+(4,569)|L52T3KP020R01835+(19,566)|L52T3KP013R01157+(21,176)|L52T3KP020R01896+(21,485)|L52T3KP011R00966+(4,575)|L52T3KP016R01496+(21,571)
T3KC117	8	L52T3KP011R01049+(1,596)|L52T3KP018R01667+(16,575)|L52T3KP016R01528+(17,147)|L52T3KP006R00499+(2,530)|L52T3KP018R01712+(3,452)|L52T3KP015R01413+(6,522)|L52T3KP013R01200+(14,528)|L52T3KP010R00921+(3,575)
T3KC118	15	L52T3KP012R01060+(1,507)|L52T3KP012R01113+(57,472)|L52T3KP012R01121+(40,501)|L52T3KP012R01068+(1,500)|L52T3KP012R01135+(48,473)|L52T3KP012R01093+(18,487)|L52T3KP012R01097+(19,485)|L52T3KP012R01096+(16,507)|L52T3KP012R01144+(49,505)|L52T3KP012R01147+(16,480)|L52T3KP012R01116+(19,531)|L52T3KP012R01148+(40,507)|L52T3KP012R01114+(48,527)|L52T3KP012R01133+(75,492)|L52T3KP012R01123+(75,505)
T3KC119	4	L52T3KP012R01071+(1,553)|L52T3KP012R01070+(13,563)|L52T3KP013R01164+(13,518)|L52T3KP014R01276+(28,588)
T3KC12	3	L52T3KP001R00054+(1,143)|L52T3KP004R00383+(1,142)|L52T3KP004R00368+(1,500)
T3KC120	2	L52T3KP012R01074+(1,344)|L52T3KP003R00246+(18,154)
T3KC121	3	L52T3KP012R01082+(1,559)|L52T3KP007R00635+(5,615)|L52T3KP007R00622+(196,304)
T3KC122	2	L52T3KP012R01086+(1,534)|L52T3KP012R01085+(51,412)
T3KC123	2	L52T3KP012R01088+(1,519)|L52T3KP002R00137+(5,144)
T3KC124	5	L52T3KP012R01095+(1,483)|L52T3KP012R01094+(6,473)|L52T3KP012R01083+(7,484)|L52T3KP017R01607+(7,143)|L52T3KP018R01680+(7,136)
T3KC125	2	L52T3KP012R01104+(1,499)|L52T3KP020R01853+(4,130)
T3KC126	2	L52T3KP012R01127+(1,514)|L52T3KP012R01150+(295,402)
T3KC127	4	L52T3KP012R01128+(1,254)|L52T3KP016R01456+(3,247)|L52T3KP019R01818+(4,253)|L52T3KP016R01516+(3,253)
T3KC128	4	L52T3KP012R01130+(1,290)|L52T3KP012R01142+(2,436)|L52T3KP015R01404+(6,334)|L52T3KP012R01118+(45,334)
T3KC129	7	L52T3KP012R01134+(1,575)|L52T3KP015R01347+(43,142)|L52T3KP015R01358+(15,142)|L52T3KP017R01584+(2,143)|L52T3KP015R01359+(2,142)|L52T3KP012R01092+(2,579)|L52T3KP013R01174+(4,140)
T3KC13	3	L52T3KP001R00066+(1,524)|L52T3KP015R01427+(3,143)|L52T3KP010R00884+(8,563)
T3KC130	3	L52T3KP012R01136+(1,143)|L52T3KP001R00024+(2,531)|L52T3KP017R01592+(11,145)
T3KC131	2	L52T3KP013R01180+(1,520)|L52T3KP013R01167+(10,518)
T3KC132	2	L52T3KP013R01204+(1,508)|L52T3KP014R01302+(33,502)
T3KC133	2	L52T3KP013R01223+(1,565)|L52T3KP015R01417+(11,538)
T3KC134	3	L52T3KP013R01226+(1,569)|L52T3KP013R01238+(5,572)|L52T3KP013R01227+(68,504)
T3KC135	7	L52T3KP014R01267+(1,548)|L52T3KP001R00057+(5,168)|L52T3KP007R00639+(2,526)|L52T3KP001R00073+(4,525)|L52T3KP016R01532+(21,524)|L52T3KP007R00666+(5,563)|L52T3KP013R01161+(10,548)
T3KC136	2	L52T3KP014R01280+(1,568)|L52T3KP014R01281+(156,205)
T3KC137	6	L52T3KP014R01293+(1,358)|L52T3KP019R01816+(30,356)|L52T3KP009R00772+(20,430)|L52T3KP019R01808+(30,154)|L52T3KP016R01448+(24,425)|L52T3KP019R01817+(30,419)
T3KC138	4	L52T3KP014R01317+(1,532)|L52T3KP007R00661+(4,217)|L52T3KP020R01864+(19,145)|L52T3KP015R01363+(139,526)
T3KC139	4	L52T3KP015R01379+(1,325)|L52T3KP015R01390+(3,534)|L52T3KP020R01915+(14,496)|L52T3KP015R01391+(3,534)
T3KC14	5	L52T3KP001R00069+(1,544)|L52T3KP010R00892+(3,506)|L52T3KP017R01575+(4,506)|L52T3KP013R01233+(6,563)|L52T3KP001R00068+(68,421)
T3KC140	2	L52T3KP015R01396+(1,537)|L52T3KP020R01873+(12,460)
T3KC141	8	L52T3KP015R01414+(1,500)|L52T3KP011R00989+(15,524)|L52T3KP003R00265+(17,513)|L52T3KP011R00990+(15,524)|L52T3KP018R01705+(19,525)|L52T3KP019R01752+(22,563)|L52T3KP017R01572+(31,542)|L52T3KP018R01701+(30,533)
T3KC142	3	L52T3KP015R01418+(1,547)|L52T3KP015R01429+(12,540)|L52T3KP015R01406+(82,522)
T3KC143	3	L52T3KP015R01424+(1,539)|L52T3KP015R01436+(17,539)|L52T3KP015R01412+(18,543)
T3KC144	2	L52T3KP015R01439+(1,555)|L52T3KP015R01438+(50,554)
T3KC145	2	L52T3KP016R01474+(1,521)|L52T3KP016R01486+(20,520)
T3KC146	6	L52T3KP017R01568+(1,491)|L52T3KP011R01032+(1,532)|L52T3KP014R01318+(4,516)|L52T3KP008R00739+(4,491)|L52T3KP010R00919+(4,491)|L52T3KP002R00147+(82,505)
T3KC147	44	L52T3KP017R01605+(23,146)|L52T3KP018R01652+(23,116)|L52T3KP014R01310+(1,199)|L52T3KP014R01252+(23,120)|L52T3KP010R00911+(27,188)|L52T3KP017R01556+(24,182)|L52T3KP017R01588+(2,128)|L52T3KP017R01598+(37,200)|L52T3KP017R01609+(37,150)|L52T3KP017R01603+(23,199)|L52T3KP018R01720+(24,169)|L52T3KP018R01672+(54,169)|L52T3KP018R01691+(35,152)|L52T3KP011R01006+(37,182)|L52T3KP017R01596+(2,164)|L52T3KP017R0…
T3KC148	3	L52T3KP017R01606+(1,528)|L52T3KP009R00812+(3,556)|L52T3KP018R01660+(3,557)
T3KC149	3	L52T3KP017R01624+(1,114)|L52T3KP017R01545+(15,442)|L52T3KP018R01685+(29,110)
T3KC15	3	L52T3KP001R00082+(1,523)|L52T3KP001R00094+(32,523)|L52T3KP001R00070+(33,526)
T3KC150	3	L52T3KP018R01657+(1,554)|L52T3KP008R00688+(30,539)|L52T3KP016R01504+(11,539)
T3KC151	2	L52T3KP018R01663+(1,404)|L52T3KP018R01651+(13,408)
T3KC152	6	L52T3KP018R01699+(1,143)|L52T3KP004R00332+(3,506)|L52T3KP008R00676+(10,526)|L52T3KP017R01577+(10,519)|L52T3KP017R01627+(10,516)|L52T3KP011R01033+(21,575)
T3KC153	3	L52T3KP019R01734+(1,477)|L52T3KP019R01733+(21,477)|L52T3KP020R01861+(22,521)
T3KC154	2	L52T3KP019R01743+(1,513)|L52T3KP019R01731+(46,504)
T3KC155	3	L52T3KP019R01783+(1,481)|L52T3KP010R00939+(2,481)|L52T3KP018R01688+(4,528)
T3KC156	2	L52T3KP019R01793+(1,418)|L52T3KP019R01781+(33,487)
T3KC157	2	L52T3KP019R01803+(1,551)|L52T3KP019R01815+(31,494)
T3KC158	4	L52T3KP019R01822+(1,135)|L52T3KP012R01124+(21,134)|L52T3KP008R00690+(2,530)|L52T3KP015R01386+(2,135)
T3KC16	3	L52T3KP001R00089+(1,459)|L52T3KP005R00403+(18,157)|L52T3KP002R00191+(15,156)
T3KC17	9	L52T3KP002R00105+(1,587)|L52T3KP003R00212+(1,521)|L52T3KP018R01694+(6,156)|L52T3KP015R01422+(1,545)|L52T3KP009R00827+(5,540)|L52T3KP003R00214+(1,614)|L52T3KP003R00241+(4,511)|L52T3KP003R00226+(1,615)|L52T3KP020R01825+(21,540)
T3KC18	8	L52T3KP002R00138+(1,558)|L52T3KP003R00270+(3,142)|L52T3KP013R01215+(5,477)|L52T3KP004R00290+(1,545)|L52T3KP005R00470+(1,141)|L52T3KP019R01805+(19,545)|L52T3KP013R01163+(8,545)|L52T3KP004R00302+(168,402)
T3KC19	10	L52T3KP002R00150+(1,590)|L52T3KP014R01297+(8,175)|L52T3KP001R00061+(3,171)|L52T3KP005R00391+(1,588)|L52T3KP001R00076+(3,547)|L52T3KP011R01047+(36,168)|L52T3KP004R00330+(3,553)|L52T3KP014R01261+(19,165)|L52T3KP015R01371+(6,568)|L52T3KP018R01711+(7,555)
T3KC2	18	L52T3KP001R00009+(1,549)|L52T3KP019R01785+(6,164)|L52T3KP013R01198+(5,529)|L52T3KP011R01016+(47,549)|L52T3KP015R01399+(8,534)|L52T3KP010R00865+(18,157)|L52T3KP020R01914+(49,492)|L52T3KP010R00950+(8,530)|L52T3KP013R01187+(1,533)|L52T3KP011R01005+(1,548)|L52T3KP011R01004+(5,530)|L52T3KP013R01169+(2,578)|L52T3KP013R01188+(7,577)|L52T3KP017R01611+(17,162)|L52T3KP016R01519+(19,157)|L52T3KP018R01638+(8…
T3KC20	2	L52T3KP002R00161+(1,287)|L52T3KP002R00172+(1,140)
T3KC21	2	L52T3KP002R00162+(1,558)|L52T3KP018R01668+(6,570)
T3KC22	2	L52T3KP002R00176+(1,562)|L52T3KP014R01323+(5,548)
T3KC23	8	L52T3KP003R00209+(1,512)|L52T3KP003R00197+(18,158)|L52T3KP005R00436+(13,156)|L52T3KP011R01017+(15,158)|L52T3KP014R01279+(14,158)|L52T3KP003R00232+(13,152)|L52T3KP013R01244+(1,156)|L52T3KP005R00404+(70,155)
T3KC24	6	L52T3KP003R00221+(1,460)|L52T3KP004R00294+(3,535)|L52T3KP016R01531+(19,144)|L52T3KP011R01013+(3,555)|L52T3KP019R01736+(7,515)|L52T3KP014R01311+(10,556)
T3KC25	2	L52T3KP003R00225+(1,331)|L52T3KP006R00521+(1,139)
T3KC26	12	L52T3KP003R00230+(1,503)|L52T3KP007R00637+(5,158)|L52T3KP001R00006+(2,526)|L52T3KP020R01905+(57,148)|L52T3KP004R00342+(17,149)|L52T3KP001R00025+(4,147)|L52T3KP019R01807+(7,145)|L52T3KP020R01912+(7,511)|L52T3KP020R01895+(53,233)|L52T3KP020R01883+(19,233)|L52T3KP020R01894+(60,225)|L52T3KP010R00914+(18,457)
T3KC27	3	L52T3KP003R00233+(1,492)|L52T3KP003R00224+(4,512)|L52T3KP020R01850+(20,145)
T3KC28	17	L52T3KP003R00235+(1,157)|L52T3KP006R00503+(1,532)|L52T3KP018R01709+(19,159)|L52T3KP020R01860+(56,425)|L52T3KP008R00767+(15,500)|L52T3KP001R00049+(17,547)|L52T3KP007R00585+(18,560)|L52T3KP013R01212+(19,207)|L52T3KP011R01023+(19,531)|L52T3KP010R00945+(19,552)|L52T3KP015R01397+(31,537)|L52T3KP007R00658+(18,578)|L52T3KP009R00859+(18,549)|L52T3KP013R01176+(20,537)|L52T3KP019R01777+(19,595)|L52T3KP020R…
T3KC29	2	L52T3KP003R00236+(1,399)|L52T3KP018R01719+(18,157)
T3KC3	9	L52T3KP001R00010+(1,478)|L52T3KP016R01461+(44,321)|L52T3KP016R01460+(9,322)|L52T3KP002R00173+(4,422)|L52T3KP017R01631+(5,477)|L52T3KP017R01619+(34,476)|L52T3KP004R00298+(1,480)|L52T3KP009R00821+(1,480)|L52T3KP006R00506+(4,550)
T3KC30	30	L52T3KP003R00237+(1,567)|L52T3KP018R01717+(29,164)|L52T3KP005R00457+(13,489)|L52T3KP006R00500+(13,538)|L52T3KP004R00379+(15,532)|L52T3KP001R00023+(14,559)|L52T3KP014R01291+(21,162)|L52T3KP002R00104+(16,583)|L52T3KP017R01558+(50,480)|L52T3KP017R01578+(29,474)|L52T3KP013R01217+(28,467)|L52T3KP018R01658+(17,486)|L52T3KP016R01449+(31,543)|L52T3KP018R01645+(29,543)|L52T3KP013R01210+(18,535)|L52T3KP016…
T3KC31	11	L52T3KP003R00240+(1,633)|L52T3KP004R00354+(17,183)|L52T3KP004R00355+(15,182)|L52T3KP006R00509+(49,581)|L52T3KP006R00510+(18,576)|L52T3KP008R00715+(33,165)|L52T3KP017R01618+(19,528)|L52T3KP018R01696+(22,570)|L52T3KP011R01038+(19,528)|L52T3KP003R00228+(58,613)|L52T3KP002R00122+(18,613)
T3KC32	83	L52T3KP003R00244+(1,512)|L52T3KP008R00755+(15,477)|L52T3KP017R01626+(14,477)|L52T3KP003R00256+(1,516)|L52T3KP004R00296+(1,163)|L52T3KP006R00512+(1,541)|L52T3KP001R00062+(17,163)|L52T3KP003R00257+(13,510)|L52T3KP003R00269+(15,505)|L52T3KP006R00576+(15,532)|L52T3KP001R00045+(15,532)|L52T3KP003R00220+(15,511)|L52T3KP003R00223+(15,532)|L52T3KP009R00835+(15,532)|L52T3KP001R00067+(15,555)|L52T3KP003R00…
T3KC33	2	L52T3KP003R00258+(1,505)|L52T3KP020R01893+(33,481)
T3KC34	2	L52T3KP003R00259+(1,427)|L52T3KP003R00247+(2,427)
T3KC35	6	L52T3KP003R00262+(1,607)|L52T3KP018R01649+(4,139)|L52T3KP003R00261+(3,142)|L52T3KP007R00602+(1,141)|L52T3KP005R00413+(5,137)|L52T3KP007R00587+(5,137)
T3KC36	2	L52T3KP003R00272+(1,530)|L52T3KP018R01654+(17,561)
T3KC37	16	L52T3KP003R00284+(1,538)|L52T3KP003R00279+(3,140)|L52T3KP001R00008+(2,536)|L52T3KP019R01730+(6,155)|L52T3KP014R01333+(56,496)|L52T3KP020R01881+(21,531)|L52T3KP006R00488+(2,542)|L52T3KP017R01579+(7,155)|L52T3KP004R00329+(4,537)|L52T3KP013R01224+(4,543)|L52T3KP010R00890+(10,535)|L52T3KP008R00768+(18,531)|L52T3KP004R00328+(6,571)|L52T3KP011R00997+(20,586)|L52T3KP016R01513+(20,577)|L52T3KP019R01794+(…
T3KC38	2	L52T3KP003R00285+(1,437)|L52T3KP014R01338+(14,153)
T3KC39	22	L52T3KP003R00287+(1,571)|L52T3KP004R00371+(15,518)|L52T3KP012R01117+(18,542)|L52T3KP017R01628+(20,517)|L52T3KP001R00078+(15,536)|L52T3KP019R01756+(33,517)|L52T3KP003R00276+(17,570)|L52T3KP019R01773+(20,568)|L52T3KP014R01319+(13,543)|L52T3KP003R00254+(17,159)|L52T3KP003R00213+(18,566)|L52T3KP020R01849+(33,548)|L52T3KP015R01350+(15,596)|L52T3KP011R01045+(19,589)|L52T3KP014R01295+(22,570)|L52T3KP014…
T3KC4	3	L52T3KP001R00016+(1,525)|L52T3KP016R01483+(7,143)|L52T3KP017R01547+(3,143)
T3KC40	80	L52T3KP004R00303+(1,433)|L52T3KP004R00333+(18,157)|L52T3KP020R01841+(51,430)|L52T3KP015R01369+(52,430)|L52T3KP013R01220+(36,430)|L52T3KP013R01229+(39,375)|L52T3KP013R01171+(31,430)|L52T3KP019R01732+(33,430)|L52T3KP017R01570+(20,425)|L52T3KP011R01046+(19,425)|L52T3KP013R01248+(31,424)|L52T3KP010R00957+(19,424)|L52T3KP018R01683+(18,424)|L52T3KP014R01298+(22,429)|L52T3KP010R00899+(15,425)|L52T3KP008…
T3KC41	3	L52T3KP004R00305+(1,536)|L52T3KP013R01194+(1,546)|L52T3KP013R01208+(10,544)
T3KC42	23	L52T3KP004R00306+(1,533)|L52T3KP002R00167+(4,151)|L52T3KP001R00053+(3,148)|L52T3KP002R00128+(4,148)|L52T3KP004R00317+(19,406)|L52T3KP019R01806+(19,498)|L52T3KP004R00335+(1,483)|L52T3KP015R01393+(8,518)|L52T3KP012R01137+(1,514)|L52T3KP004R00322+(4,493)|L52T3KP004R00323+(4,491)|L52T3KP004R00334+(4,491)|L52T3KP010R00889+(1,514)|L52T3KP012R01077+(7,514)|L52T3KP005R00462+(1,497)|L52T3KP004R00346+(15,4…
T3KC43	9	L52T3KP004R00310+(1,500)|L52T3KP013R01159+(4,526)|L52T3KP018R01648+(4,531)|L52T3KP004R00308+(6,517)|L52T3KP004R00321+(6,177)|L52T3KP009R00804+(16,526)|L52T3KP013R01172+(15,532)|L52T3KP013R01158+(32,532)|L52T3KP004R00320+(66,459)
T3KC44	2	L52T3KP004R00312+(1,398)|L52T3KP004R00300+(2,475)
T3KC45	2	L52T3KP004R00325+(1,289)|L52T3KP019R01749+(12,290)
T3KC46	2	L52T3KP004R00351+(1,568)|L52T3KP004R00350+(17,564)
T3KC47	3	L52T3KP004R00353+(1,530)|L52T3KP008R00765+(1,505)|L52T3KP017R01537+(30,505)
T3KC48	4	L52T3KP004R00358+(1,482)|L52T3KP005R00412+(4,467)|L52T3KP007R00604+(11,482)|L52T3KP006R00498+(46,553)
T3KC49	2	L52T3KP004R00363+(1,360)|L52T3KP020R01868+(30,157)
T3KC5	2	L52T3KP001R00018+(1,522)|L52T3KP017R01551+(6,549)
T3KC50	2	L52T3KP004R00377+(1,402)|L52T3KP002R00143+(4,143)
T3KC51	2	L52T3KP005R00386+(1,467)|L52T3KP019R01779+(13,462)
T3KC52	3	L52T3KP005R00389+(1,506)|L52T3KP011R00972+(2,150)|L52T3KP013R01179+(13,556)
T3KC53	14	L52T3KP005R00390+(1,534)|L52T3KP017R01559+(9,500)|L52T3KP005R00411+(3,498)|L52T3KP005R00418+(3,576)|L52T3KP005R00424+(3,432)|L52T3KP005R00469+(56,437)|L52T3KP005R00425+(4,475)|L52T3KP015R01377+(6,576)|L52T3KP009R00815+(9,542)|L52T3KP012R01075+(17,573)|L52T3KP014R01289+(17,618)|L52T3KP020R01911+(17,492)|L52T3KP009R00828+(21,484)|L52T3KP014R01322+(38,578)
T3KC54	11	L52T3KP005R00395+(1,551)|L52T3KP008R00759+(1,509)|L52T3KP011R01054+(2,528)|L52T3KP011R01053+(1,553)|L52T3KP015R01423+(1,553)|L52T3KP017R01620+(15,524)|L52T3KP016R01472+(15,553)|L52T3KP002R00097+(12,551)|L52T3KP011R01041+(32,547)|L52T3KP011R01042+(1,553)|L52T3KP014R01253+(17,558)
T3KC55	2	L52T3KP005R00396+(1,553)|L52T3KP014R01287+(31,137)
T3KC56	16	L52T3KP005R00397+(1,475)|L52T3KP007R00650+(1,507)|L52T3KP003R00271+(2,509)|L52T3KP020R01897+(22,473)|L52T3KP010R00894+(2,537)|L52T3KP009R00809+(6,538)|L52T3KP013R01228+(6,541)|L52T3KP013R01240+(37,510)|L52T3KP013R01165+(6,585)|L52T3KP012R01069+(7,585)|L52T3KP019R01804+(18,542)|L52T3KP008R00731+(9,533)|L52T3KP016R01535+(9,207)|L52T3KP001R00092+(15,525)|L52T3KP019R01758+(18,561)|L52T3KP019R01757+(1…
T3KC57	2	L52T3KP005R00398+(1,464)|L52T3KP005R00399+(1,468)
T3KC58	8	L52T3KP005R00401+(1,381)|L52T3KP006R00513+(1,539)|L52T3KP007R00578+(1,399)|L52T3KP001R00032+(2,539)|L52T3KP008R00709+(19,534)|L52T3KP009R00863+(19,532)|L52T3KP006R00571+(3,544)|L52T3KP012R01109+(36,539)
T3KC59	4	L52T3KP005R00409+(1,485)|L52T3KP020R01865+(31,316)|L52T3KP004R00380+(13,522)|L52T3KP016R01441+(22,546)
T3KC6	2	L52T3KP001R00022+(1,533)|L52T3KP003R00199+(4,514)
T3KC60	43	L52T3KP005R00421+(1,489)|L52T3KP016R01490+(33,371)|L52T3KP007R00665+(17,472)|L52T3KP012R01073+(15,471)|L52T3KP015R01426+(1,485)|L52T3KP005R00437+(13,511)|L52T3KP004R00292+(15,480)|L52T3KP016R01497+(31,485)|L52T3KP016R01509+(35,480)|L52T3KP002R00146+(18,479)|L52T3KP017R01599+(31,510)|L52T3KP016R01508+(35,507)|L52T3KP013R01160+(19,486)|L52T3KP017R01541+(20,507)|L52T3KP002R00155+(17,506)|L52T3KP008R…
T3KC61	5	L52T3KP005R00428+(1,331)|L52T3KP001R00064+(2,145)|L52T3KP015R01374+(1,502)|L52T3KP008R00673+(9,331)|L52T3KP019R01801+(17,502)
T3KC62	3	L52T3KP005R00433+(1,464)|L52T3KP005R00402+(4,487)|L52T3KP005R00422+(50,464)
T3KC63	14	L52T3KP005R00438+(1,497)|L52T3KP007R00594+(1,555)|L52T3KP009R00842+(1,569)|L52T3KP014R01335+(9,557)|L52T3KP002R00183+(4,581)|L52T3KP006R00514+(4,520)|L52T3KP009R00843+(8,521)|L52T3KP019R01766+(8,143)|L52T3KP014R01254+(39,579)|L52T3KP019R01780+(20,546)|L52T3KP007R00644+(14,593)|L52T3KP019R01784+(19,587)|L52T3KP017R01595+(17,575)|L52T3KP019R01770+(19,581)
T3KC64	4	L52T3KP005R00449+(1,497)|L52T3KP005R00461+(54,492)|L52T3KP005R00459+(1,459)|L52T3KP005R00460+(4,459)
T3KC65	2	L52T3KP005R00450+(1,496)|L52T3KP007R00583+(4,144)
T3KC66	3	L52T3KP005R00451+(1,537)|L52T3KP005R00473+(1,505)|L52T3KP005R00452+(16,476)
T3KC67	2	L52T3KP005R00466+(1,550)|L52T3KP005R00478+(7,550)
T3KC68	2	L52T3KP005R00467+(1,503)|L52T3KP005R00442+(3,457)
T3KC69	12	L52T3KP005R00474+(1,499)|L52T3KP006R00490+(1,513)|L52T3KP001R00004+(2,316)|L52T3KP005R00426+(6,146)|L52T3KP017R01593+(6,431)|L52T3KP011R01036+(20,509)|L52T3KP016R01444+(9,510)|L52T3KP004R00356+(2,509)|L52T3KP016R01507+(20,472)|L52T3KP003R00282+(5,501)|L52T3KP013R01184+(2,520)|L52T3KP013R01196+(6,472)
T3KC7	2	L52T3KP001R00028+(1,324)|L52T3KP018R01722+(4,139)
T3KC70	2	L52T3KP005R00480+(1,327)|L52T3KP007R00654+(1,144)
T3KC71	6	L52T3KP006R00491+(1,528)|L52T3KP005R00441+(4,563)|L52T3KP018R01695+(6,553)|L52T3KP005R00464+(10,555)|L52T3KP005R00429+(17,563)|L52T3KP005R00453+(44,569)
T3KC72	3	L52T3KP006R00501+(1,521)|L52T3KP017R01623+(3,496)|L52T3KP017R01621+(99,379)
T3KC73	5	L52T3KP006R00515+(1,518)|L52T3KP006R00516+(48,401)|L52T3KP004R00359+(5,486)|L52T3KP015R01407+(10,142)|L52T3KP011R01035+(6,543)
T3KC74	2	L52T3KP006R00524+(1,521)|L52T3KP007R00628+(5,522)
T3KC75	3	L52T3KP006R00527+(1,523)|L52T3KP008R00738+(9,537)|L52T3KP016R01502+(22,545)
T3KC76	4	L52T3KP006R00529+(1,607)|L52T3KP020R01907+(35,520)|L52T3KP020R01918+(17,509)|L52T3KP006R00496+(2,605)
T3KC77	3	L52T3KP006R00535+(1,527)|L52T3KP016R01526+(16,519)|L52T3KP006R00523+(12,519)
T3KC78	2	L52T3KP006R00537+(1,517)|L52T3KP012R01139+(6,518)
T3KC79	5	L52T3KP006R00538+(1,518)|L52T3KP003R00253+(4,143)|L52T3KP006R00562+(1,517)|L52T3KP006R00549+(15,525)|L52T3KP006R00574+(65,515)
T3KC8	18	L52T3KP001R00029+(1,486)|L52T3KP003R00234+(3,153)|L52T3KP001R00055+(1,541)|L52T3KP013R01203+(1,398)|L52T3KP020R01910+(19,510)|L52T3KP001R00056+(2,539)|L52T3KP006R00544+(4,624)|L52T3KP009R00839+(5,530)|L52T3KP020R01891+(53,488)|L52T3KP018R01728+(17,488)|L52T3KP014R01272+(7,530)|L52T3KP016R01524+(9,488)|L52T3KP017R01608+(19,530)|L52T3KP020R01909+(21,488)|L52T3KP016R01484+(21,578)|L52T3KP015R01362+(…
T3KC80	7	L52T3KP006R00551+(1,521)|L52T3KP005R00445+(2,478)|L52T3KP015R01431+(4,536)|L52T3KP011R01029+(6,145)|L52T3KP003R00245+(5,443)|L52T3KP018R01713+(7,535)|L52T3KP012R01105+(6,540)
T3KC81	5	L52T3KP006R00563+(1,495)|L52T3KP014R01303+(5,470)|L52T3KP017R01561+(1,517)|L52T3KP017R01550+(42,148)|L52T3KP014R01290+(149,458)
T3KC82	8	L52T3KP006R00575+(1,250)|L52T3KP001R00038+(3,529)|L52T3KP002R00153+(5,582)|L52T3KP002R00160+(5,579)|L52T3KP018R01687+(7,471)|L52T3KP017R01553+(6,532)|L52T3KP013R01245+(8,557)|L52T3KP008R00702+(9,534)
T3KC83	6	L52T3KP007R00591+(1,156)|L52T3KP003R00238+(2,503)|L52T3KP018R01702+(7,160)|L52T3KP020R01846+(20,473)|L52T3KP009R00794+(10,503)|L52T3KP019R01751+(20,534)
T3KC84	3	L52T3KP007R00595+(1,495)|L52T3KP007R00634+(1,145)|L52T3KP002R00170+(4,566)
T3KC85	2	L52T3KP007R00606+(1,259)|L52T3KP007R00627+(2,531)
T3KC86	58	L52T3KP007R00626+(1,499)|L52T3KP012R01112+(1,498)|L52T3KP014R01324+(1,514)|L52T3KP011R01022+(52,484)|L52T3KP015R01349+(1,500)|L52T3KP015R01410+(1,484)|L52T3KP001R00041+(2,538)|L52T3KP002R00192+(49,184)|L52T3KP003R00202+(35,152)|L52T3KP019R01823+(20,147)|L52T3KP009R00774+(2,147)|L52T3KP005R00465+(2,157)|L52T3KP009R00776+(2,149)|L52T3KP012R01111+(6,153)|L52T3KP009R00860+(2,157)|L52T3KP019R01747+(7,…
T3KC87	12	L52T3KP007R00640+(1,517)|L52T3KP008R00754+(1,462)|L52T3KP001R00075+(3,523)|L52T3KP012R01072+(3,574)|L52T3KP018R01634+(5,527)|L52T3KP016R01515+(19,526)|L52T3KP002R00182+(4,569)|L52T3KP006R00530+(55,149)|L52T3KP006R00484+(4,612)|L52T3KP011R00993+(36,601)|L52T3KP018R01636+(5,570)|L52T3KP015R01375+(8,598)
T3KC88	3	L52T3KP007R00652+(1,481)|L52T3KP020R01900+(17,503)|L52T3KP020R01899+(19,506)
T3KC89	13	L52T3KP007R00662+(1,532)|L52T3KP004R00378+(2,535)|L52T3KP006R00542+(35,153)|L52T3KP002R00164+(4,150)|L52T3KP002R00158+(5,578)|L52T3KP002R00171+(5,589)|L52T3KP011R00996+(7,568)|L52T3KP009R00789+(18,148)|L52T3KP011R01024+(18,560)|L52T3KP020R01847+(22,148)|L52T3KP014R01258+(22,560)|L52T3KP011R00995+(16,565)|L52T3KP012R01106+(69,552)
T3KC9	10	L52T3KP001R00031+(1,535)|L52T3KP001R00039+(3,530)|L52T3KP001R00020+(50,517)|L52T3KP001R00046+(1,530)|L52T3KP004R00313+(1,564)|L52T3KP010R00880+(3,552)|L52T3KP014R01271+(21,549)|L52T3KP019R01821+(6,581)|L52T3KP008R00758+(8,505)|L52T3KP008R00757+(38,591)
T3KC90	9	L52T3KP008R00675+(1,538)|L52T3KP001R00091+(52,142)|L52T3KP007R00668+(4,460)|L52T3KP003R00210+(16,143)|L52T3KP008R00705+(8,538)|L52T3KP016R01471+(17,538)|L52T3KP016R01485+(17,542)|L52T3KP018R01665+(17,538)|L52T3KP019R01765+(17,512)
T3KC91	2	L52T3KP008R00679+(1,459)|L52T3KP002R00132+(4,143)
T3KC92	4	L52T3KP008R00692+(1,581)|L52T3KP005R00417+(5,142)|L52T3KP008R00693+(1,530)|L52T3KP008R00696+(15,560)
T3KC93	2	L52T3KP008R00697+(1,459)|L52T3KP010R00927+(3,140)
T3KC94	2	L52T3KP008R00704+(1,547)|L52T3KP014R01344+(1,140)
T3KC95	5	L52T3KP008R00741+(1,550)|L52T3KP018R01697+(8,517)|L52T3KP020R01828+(17,517)|L52T3KP004R00336+(4,502)|L52T3KP013R01211+(15,534)
T3KC96	2	L52T3KP008R00751+(1,524)|L52T3KP017R01546+(20,517)
T3KC97	2	L52T3KP009R00778+(1,506)|L52T3KP008R00719+(15,504)
T3KC98	2	L52T3KP009R00780+(1,116)|L52T3KP010R00924+(14,162)
T3KC99	3	L52T3KP009R00795+(1,586)|L52T3KP002R00141+(5,579)|L52T3KP011R00978+(5,575)
T52C1	2	L19T52P001R00003+(1,390)|L19T52P004R01316+(86,619)
T52C10	2	L19T52P001R00056+(1,581)|L19T52P002R00520+(108,598)
T52C100	2	L19T52P002R00725+(1,281)|L19T52P004R01183+(210,280)
T52C101	3	L19T52P002R00760+(1,68)|L19T52P002R00389+(10,66)|L19T52P003R01021+(2,379)
T52C102	2	L19T52P002R00761+(1,449)|L19T52P004R01515+(396,659)
T52C103	2	L19T52P002R00765+(1,549)|L19T52P005R01688+(347,943)
T52C104	2	L19T52P002R00767+(1,416)|L19T52P002R00768+(22,429)
T52C105	9	L19T52P003R00773+(1,58)|L19T52P003R00846+(2,396)|L19T52P003R00847+(2,396)|L19T52P002R00555-(54,479)|L19T52P002R00394+(96,634)|L19T52P005R01814+(107,634)|L19T52P005R01815+(107,634)|L19T52P005R01643-(276,673)|L19T52P004R01160-(488,1111)
T52C106	6	L19T52P003R00775+(1,580)|L19T52P002R00596+(2,596)|L19T52P005R01653+(25,611)|L19T52P004R01455+(137,599)|L19T52P002R00536+(333,609)|L19T52P002R00692-(386,813)
T52C107	2	L19T52P003R00792+(1,378)|L19T52P003R00793+(1,378)
T52C108	2	L19T52P003R00794+(1,470)|L19T52P003R00795+(1,470)
T52C109	3	L19T52P003R00796+(1,437)|L19T52P002R00707+(50,390)|L19T52P003R00797+(1,437)
T52C11	4	L19T52P001R00068+(1,637)|L19T52P001R00332-(514,1032)|L19T52P005R01660+(707,966)|L19T52P005R01661+(707,966)
T52C110	2	L19T52P003R00798+(1,298)|L19T52P003R00799+(1,298)
T52C111	3	L19T52P003R00810+(1,457)|L19T52P003R00811+(1,243)|L19T52P002R00508+(198,242)
T52C112	2	L19T52P003R00812+(1,611)|L19T52P003R00813+(1,611)
T52C113	2	L19T52P003R00814+(1,497)|L19T52P003R00815+(1,497)
T52C114	2	L19T52P003R00818+(1,423)|L19T52P005R01787+(93,313)
T52C115	3	L19T52P003R00831+(1,334)|L19T52P005R01756+(70,622)|L19T52P005R01757+(70,622)
T52C116	2	L19T52P003R00833+(1,539)|L19T52P004R01339+(394,941)
T52C117	3	L19T52P003R00837+(1,572)|L19T52P001R00005+(499,1012)|L19T52P002R00735+(643,1139)
T52C118	5	L19T52P003R00839+(1,592)|L19T52P001R00290+(9,615)|L19T52P004R01270+(72,691)|L19T52P005R01648+(317,951)|L19T52P003R00926-(439,981)
T52C119	2	L19T52P003R00840+(1,522)|L19T52P003R00841+(1,522)
T52C12	2	L19T52P001R00070+(1,509)|L19T52P002R00478+(2,515)
T52C120	3	L19T52P003R00844+(1,530)|L19T52P003R00845+(1,530)|L19T52P003R00820+(12,578)
T52C121	2	L19T52P003R00856+(1,582)|L19T52P003R00857+(1,582)
T52C122	2	L19T52P003R00858+(1,434)|L19T52P003R00859+(1,434)
T52C123	2	L19T52P003R00860+(1,433)|L19T52P003R00861+(1,433)
T52C124	2	L19T52P003R00862+(1,383)|L19T52P003R00863+(1,383)
T52C125	3	L19T52P003R00877+(1,531)|L19T52P004R01524+(1,646)|L19T52P003R01117-(66,542)
T52C126	8	L19T52P003R00881+(1,476)|L19T52P002R00472+(8,486)|L19T52P004R01471+(21,489)|L19T52P004R01508+(63,476)|L19T52P001R00077+(77,486)|L19T52P005R01594+(83,486)|L19T52P003R00884+(238,725)|L19T52P004R01512+(393,476)
T52C127	5	L19T52P003R00882+(1,426)|because(61,62)|The(62,65)|L19T52P004R01503+(61,361)
T52C128	35	L19T52P003R00887+(1,614)|L19T52P003R01016+(50,326)|L19T52P003R00912+(24,563)|L19T52P001R00138+(9,569)|L19T52P005R01772+(10,588)|L19T52P005R01773+(10,588)|L19T52P002R00756+(9,627)|L19T52P004R01213+(10,589)|L19T52P005R01729+(10,611)|L19T52P005R01633+(32,608)|L19T52P002R00387+(10,597)|L19T52P005R01551+(27,584)|L19T52P001R00107+(10,588)|L19T52P002R00700+(10,595)|L19T52P004R01303+(10,620)|L19T52P004R0…
T52C129	2	L19T52P003R00892+(1,488)|L19T52P003R00893+(1,488)
T52C13	3	L19T52P001R00081+(1,600)|L19T52P001R00016+(54,630)|L19T52P004R01441+(196,831)
T52C130	2	L19T52P003R00900+(1,691)|L19T52P003R00901+(1,691)
T52C131	2	L19T52P003R00902+(1,605)|L19T52P003R00903+(1,605)
T52C132	2	L19T52P003R00904+(1,335)|L19T52P003R00905+(1,335)
T52C133	2	L19T52P003R00906+(1,631)|L19T52P003R00907+(1,631)
T52C134	2	L19T52P003R00910+(1,122)|L19T52P003R00911+(1,122)
T52C135	3	L19T52P003R00914+(1,324)|L19T52P004R01436+(34,635)|L19T52P004R01247-(557,836)
T52C136	2	L19T52P003R00916+(1,549)|L19T52P002R00586-(458,924)
T52C137	2	L19T52P003R00920+(1,354)|L19T52P001R00238+(8,325)
T52C138	7	L19T52P003R00921-(1,637)|L19T52P002R00744+(102,446)|L19T52P002R00577+(101,586)|L19T52P001R00092+(101,580)|L19T52P004R01509-(130,636)|L19T52P001R00309+(184,781)|L19T52P001R00382-(611,1150)
T52C139	3	L19T52P003R00928+(1,498)|L19T52P003R00952+(349,470)|L19T52P003R00953+(349,470)
T52C14	2	L19T52P001R00084+(1,310)|L19T52P002R00468+(4,56)
T52C140	2	L19T52P003R00936+(1,496)|L19T52P003R00937+(1,496)
T52C141	3	L19T52P003R00938+(1,603)|L19T52P003R00939+(1,603)|L19T52P002R00489+(27,605)
T52C142	2	L19T52P003R00946+(1,656)|L19T52P003R00947+(1,656)
T52C143	2	L19T52P003R00950+(1,323)|L19T52P003R00951+(1,323)
T52C144	2	L19T52P003R00958+(1,301)|L19T52P003R00959+(1,283)
T52C145	4	L19T52P003R00973+(1,619)|L19T52P002R00450+(252,696)|L19T52P001R00330+(317,696)|L19T52P001R00102+(470,756)
T52C146	3	L19T52P003R00976+(1,357)|L19T52P004R01255+(9,367)|L19T52P005R01597-(72,586)
T52C147	2	L19T52P003R00981+(1,484)|L19T52P001R00214+(2,311)
T52C148	2	L19T52P003R00983+(1,547)|L19T52P005R01550+(24,557)
T52C149	2	L19T52P003R00984+(1,565)|L19T52P003R00985+(1,565)
T52C15	4	L19T52P001R00090+(1,551)|L19T52P005R01694+(69,614)|L19T52P004R01204+(149,613)|L19T52P001R00088+(269,764)
T52C150	2	L19T52P003R00986+(1,480)|L19T52P003R00987+(1,480)
T52C151	3	L19T52P003R00988+(1,381)|L19T52P003R00989+(1,381)|L19T52P004R01377+(119,415)
T52C152	2	L19T52P003R00990+(1,358)|L19T52P003R00991+(1,358)
T52C153	2	L19T52P003R00992+(1,518)|L19T52P003R00993+(1,518)
T52C154	2	L19T52P003R01013+(1,59)|L19T52P002R00562+(2,361)
T52C155	3	L19T52P003R01015+(1,586)|L19T52P003R00784+(54,542)|L19T52P004R01347-(344,950)
T52C156	3	L19T52P003R01018+(11,509)|L19T52P001R00370+(1,509)|L19T52P003R01028+(146,541)
T52C157	10	L19T52P003R01020+(2,592)|L19T52P002R00704+(1,558)|L19T52P005R01790-(71,577)|L19T52P004R01431-(168,508)|L19T52P001R00063+(144,554)|L19T52P005R01886-(166,491)|L19T52P004R01272+(180,494)|L19T52P004R01352+(203,524)|L19T52P001R00338+(194,524)|L19T52P005R01839+(183,517)
T52C158	2	L19T52P003R01022+(1,569)|L19T52P004R01232+(316,859)
T52C159	5	L19T52P003R01032+(1,579)|L19T52P003R01033+(1,579)|L19T52P004R01298+(212,697)|L19T52P004R01418-(216,758)|L19T52P005R01655-(449,726)
T52C16	2	L19T52P001R00126+(1,315)|L19T52P002R00640+(78,265)
T52C160	2	L19T52P003R01034+(1,360)|L19T52P003R01035+(1,360)
T52C161	5	L19T52P003R01036+(1,709)|L19T52P003R01037+(1,709)|L19T52P002R00693+(336,720)|L19T52P002R00694+(345,689)|L19T52P002R00754+(336,764)
T52C162	2	L19T52P003R01042+(1,550)|L19T52P003R01043+(1,550)
T52C163	2	L19T52P003R01046+(1,592)|L19T52P003R01047+(1,592)
T52C164	2	L19T52P003R01054+(1,231)|L19T52P003R01055+(1,231)
T52C165	2	L19T52P003R01061+(1,254)|L19T52P002R00568+(162,532)
T52C166	2	L19T52P003R01068+(1,269)|L19T52P001R00061+(8,272)
T52C167	3	L19T52P003R01072+(1,390)|L19T52P004R01254-(142,443)|L19T52P005R01552+(244,390)
T52C168	2	L19T52P003R01080+(1,566)|L19T52P003R01081+(1,566)
T52C169	2	L19T52P003R01084+(1,179)|L19T52P003R01085+(1,179)
T52C17	2	L19T52P001R00127+(1,366)|L19T52P001R00277+(1,377)
T52C170	2	L19T52P003R01086+(1,221)|L19T52P003R01087+(1,221)
T52C171	2	L19T52P003R01088+(1,510)|L19T52P003R01089+(1,510)
T52C172	2	L19T52P003R01092+(1,420)|L19T52P003R01093+(1,420)
T52C173	2	L19T52P003R01096+(1,482)|L19T52P003R01097+(1,482)
T52C174	2	L19T52P003R01102+(1,174)|L19T52P003R01103+(1,174)
T52C175	3	L19T52P003R01112+(1,545)|L19T52P005R01806+(54,618)|L19T52P005R01807+(54,618)
T52C176	2	L19T52P003R01127+(1,593)|L19T52P001R00245-(526,1103)
T52C177	2	L19T52P003R01128+(1,556)|L19T52P003R01129+(1,556)
T52C178	3	L19T52P003R01134+(1,274)|L19T52P004R01387+(3,48)|L19T52P003R01135+(1,274)
T52C179	2	L19T52P003R01138+(1,153)|L19T52P003R01139+(1,153)
T52C18	3	L19T52P001R00146+(1,612)|L19T52P003R01150+(1,57)|L19T52P003R01151+(1,57)
T52C180	2	L19T52P003R01140+(1,603)|L19T52P003R01141+(1,603)
T52C181	4	L19T52P003R01142+(1,324)|L19T52P003R01143+(1,324)|L19T52P001R00344-(95,637)|L19T52P002R00623-(164,251)
T52C182	3	L19T52P003R01146+(1,633)|L19T52P003R01147+(1,633)|L19T52P005R01838+(473,713)
T52C183	2	L19T52P004R01153-(1,660)|L19T52P001R00073+(276,627)
T52C184	2	L19T52P004R01155-(1,572)|L19T52P005R01749+(40,519)
T52C185	3	L19T52P004R01157+(1,647)|L19T52P001R00145-(84,641)|L19T52P003R01025+(174,772)
T52C186	2	L19T52P004R01164+(1,641)|L19T52P004R01358+(68,529)
T52C187	5	L19T52P004R01167+(2,551)|L19T52P002R00701+(1,543)|L19T52P003R01152+(74,543)|L19T52P003R00852-(303,595)|L19T52P003R00853-(303,595)
T52C188	3	L19T52P004R01181+(1,213)|L19T52P003R01118-(36,458)|L19T52P004R01158+(36,213)
T52C189	10	L19T52P004R01192+(1,117)|L19T52P005R01616+(1,117)|L19T52P005R01617+(1,117)|L19T52P004R01282+(1,119)|L19T52P003R00932+(11,518)|L19T52P003R01060+(15,118)|L19T52P001R00253+(73,117)|L19T52P001R00132+(74,119)|L19T52P001R00115+(74,119)|L19T52P002R00632-(136,720)
T52C19	5	L19T52P001R00147+(1,605)|L19T52P005R01732+(42,665)|L19T52P003R00994-(63,296)|L19T52P003R00995-(63,296)|L19T52P002R00752+(387,601)
T52C190	2	L19T52P004R01205+(1,281)|L19T52P004R01229+(52,305)
T52C191	2	L19T52P004R01245+(12,451)|L19T52P001R00168+(1,347)
T52C192	3	L19T52P004R01269+(1,571)|L19T52P003R00816+(481,856)|L19T52P003R01069+(580,646)
T52C193	2	L19T52P004R01284+(1,576)|L19T52P001R00128+(264,632)
T52C194	3	L19T52P004R01289+(1,579)|L19T52P004R01430+(85,773)|L19T52P005R01686+(578,1037)
T52C195	5	L19T52P004R01296+(12,637)|L19T52P001R00260+(1,57)|L19T52P001R00078+(242,690)|L19T52P005R01860-(352,731)|L19T52P005R01861-(352,731)
T52C196	2	L19T52P004R01305+(1,436)|L19T52P004R01211-(53,716)
T52C197	2	L19T52P004R01307+(1,390)|L19T52P003R00961+(49,647)
T52C198	2	L19T52P004R01322+(1,592)|L19T52P003R00930-(417,673)
T52C199	2	L19T52P004R01324+(1,578)|L19T52P005R01606+(272,615)
T52C2	9	L19T52P001R00012+(1,645)|L19T52P005R01676+(57,183)|L19T52P005R01677+(57,183)|L19T52P002R00509+(239,802)|L19T52P004R01293+(257,804)|L19T52P004R01294+(305,804)|L19T52P002R00584+(405,845)|L19T52P001R00069+(440,841)|L19T52P001R00355+(598,875)
T52C20	4	L19T52P001R00169+(1,628)|L19T52P003R00934+(1,67)|L19T52P003R01002+(19,64)|L19T52P003R01003+(19,64)
T52C200	6	L19T52P004R01331+(1,638)|L19T52P004R01243+(72,660)|L19T52P004R01308+(360,756)|L19T52P001R00254+(696,756)|L19T52P004R01533+(699,755)|L19T52P003R00817+(702,769)
T52C201	7	L19T52P004R01345+(1,605)|L19T52P001R00255+(117,434)|L19T52P004R01384+(230,616)|L19T52P005R01850-(459,1031)|L19T52P005R01851-(459,1031)|because(601,602)|The(602,605)
T52C202	6	L19T52P004R01349+(1,666)|L19T52P004R01161+(14,668)|L19T52P004R01162+(192,605)|L19T52P004R01350+(257,468)|L19T52P003R00829+(363,630)|L19T52P004R01166+(669,718)
T52C203	4	L19T52P004R01355+(1,521)|L19T52P004R01288+(162,496)|L19T52P003R01116-(234,545)|L19T52P004R01227+(234,541)
T52C204	7	L19T52P004R01357+(1,408)|L19T52P001R00011+(68,407)|L19T52P001R00194+(87,344)|L19T52P004R01479+(87,368)|L19T52P001R00193+(129,373)|L19T52P004R01396+(181,332)|L19T52P005R01784+(194,344)
T52C205	2	L19T52P004R01361+(1,640)|L19T52P003R00790+(414,856)
T52C206	3	L19T52P004R01365+(1,617)|L19T52P004R01175+(124,686)|L19T52P003R01073+(313,553)
T52C207	7	L19T52P004R01374-(1,574)|L19T52P002R00557+(156,574)|L19T52P001R00177+(291,918)|L19T52P001R00013-(582,1074)|L19T52P001R00149+(664,1074)|L19T52P002R00753+(743,1153)|L19T52P001R00243+(744,1147)
T52C208	2	L19T52P004R01376+(1,605)|L19T52P003R01010+(65,673)
T52C209	3	L19T52P004R01380+(1,526)|L19T52P004R01201+(265,813)|L19T52P004R01346+(397,529)
T52C21	2	L19T52P001R00171+(1,257)|L19T52P001R00109+(180,291)
T52C210	2	L19T52P004R01393+(1,360)|L19T52P004R01394+(23,360)
T52C211	3	L19T52P004R01397+(1,662)|L19T52P005R01910+(280,846)|L19T52P005R01911+(280,845)
T52C212	2	L19T52P004R01399+(1,559)|L19T52P005R01794+(24,587)
T52C213	2	L19T52P004R01400+(1,519)|L19T52P002R00625-(52,643)
T52C214	5	L19T52P004R01402+(1,592)|L19T52P002R00531+(18,599)|L19T52P004R01465+(142,391)|L19T52P004R01466+(281,596)|L19T52P005R01888+(447,701)
T52C215	2	L19T52P004R01403+(1,650)|L19T52P001R00371-(348,796)
T52C216	8	L19T52P004R01413+(1,566)|L19T52P003R01094+(2,601)|L19T52P003R01095+(2,601)|L19T52P003R00850+(67,601)|L19T52P001R00241+(103,601)|L19T52P003R00851+(67,601)|L19T52P001R00119+(134,568)|L19T52P005R01780+(239,677)
T52C217	10	L19T52P004R01414+(1,606)|L19T52P004R01172+(13,520)|L19T52P003R00964+(13,557)|L19T52P003R00836+(162,441)|L19T52P005R01612+(222,745)|L19T52P005R01613+(222,745)|L19T52P005R01747+(250,814)|L19T52P005R01766+(327,754)|L19T52P005R01767+(327,754)|L19T52P005R01541-(712,887)
T52C218	3	L19T52P004R01420+(1,577)|L19T52P002R00462+(183,769)|L19T52P002R00488+(384,532)
T52C219	2	L19T52P004R01432+(1,669)|L19T52P003R01011-(300,762)
T52C22	2	L19T52P001R00181+(1,636)|L19T52P002R00507+(235,830)
T52C220	5	L19T52P004R01434+(1,662)|L19T52P001R00052+(1,670)|L19T52P001R00076+(76,422)|L19T52P005R01716+(451,840)|L19T52P005R01717+(451,808)
T52C221	2	L19T52P004R01445+(1,312)|L19T52P005R01920+(215,307)
T52C222	4	L19T52P004R01485+(1,604)|L19T52P003R00778-(209,766)|L19T52P003R00823+(400,736)|L19T52P005R01783-(497,736)
T52C223	3	L19T52P004R01510+(1,461)|L19T52P004R01186+(134,461)|L19T52P001R00106-(176,711)
T52C224	2	L19T52P005R01543+(1,426)|L19T52P002R00454-(146,474)
T52C225	2	L19T52P005R01553+(1,66)|L19T52P001R00232+(19,417)
T52C226	3	L19T52P005R01558+(1,279)|L19T52P005R01556+(9,65)|L19T52P004R01197+(20,282)
T52C227	2	L19T52P005R01559+(1,650)|L19T52P005R01883+(471,746)
T52C228	16	L19T52P005R01560+(1,376)|L19T52P002R00518+(7,367)|L19T52P005R01561+(1,376)|L19T52P003R00834+(7,421)|L19T52P004R01433+(18,421)|L19T52P005R01824+(8,385)|L19T52P003R00876+(17,365)|L19T52P003R00806+(19,412)|L19T52P003R00807+(19,412)|L19T52P002R00399+(8,359)|L19T52P003R01030+(8,361)|L19T52P005R01605+(8,421)|L19T52P004R01395+(8,422)|L19T52P001R00352+(26,365)|L19T52P004R01410+(80,421)|L19T52P005R01649+(…
T52C229	2	L19T52P005R01578+(1,588)|L19T52P005R01579+(1,588)
T52C23	2	L19T52P001R00185+(1,549)|L19T52P001R00009+(54,512)
T52C230	2	L19T52P005R01580+(1,281)|L19T52P005R01581+(1,281)
T52C231	2	L19T52P005R01585+(1,556)|L19T52P004R01168+(3,661)
T52C232	3	L19T52P005R01592-(1,533)|L19T52P005R01758+(205,746)|L19T52P005R01759+(205,746)
T52C233	6	L19T52P005R01599+(1,551)|L19T52P005R01574+(198,649)|L19T52P005R01575+(198,649)|L19T52P004R01212+(299,739)|L19T52P003R00942+(546,1079)|L19T52P003R00943+(546,1079)
T52C234	2	L19T52P005R01610+(1,510)|L19T52P005R01611+(1,510)
T52C235	2	L19T52P005R01614+(1,619)|L19T52P005R01615+(1,619)
T52C236	2	L19T52P005R01618+(1,529)|L19T52P005R01619+(1,529)
T52C237	2	L19T52P005R01622+(1,483)|L19T52P005R01623+(1,481)
T52C238	6	L19T52P005R01626+(1,562)|L19T52P005R01627+(1,562)|L19T52P004R01482+(86,556)|L19T52P003R00870+(225,539)|L19T52P004R01235-(277,551)|L19T52P002R00667-(312,615)
T52C239	2	L19T52P005R01628+(1,588)|L19T52P005R01629+(1,588)
T52C24	5	L19T52P001R00188+(1,546)|L19T52P005R01630+(1,594)|L19T52P005R01631+(1,594)|L19T52P004R01474+(309,714)|L19T52P004R01176+(325,705)
T52C240	2	L19T52P005R01640+(1,463)|L19T52P002R00421-(300,716)
T52C241	2	L19T52P005R01656+(1,632)|L19T52P005R01657+(1,632)
T52C242	2	L19T52P005R01658+(1,590)|L19T52P005R01659+(1,590)
T52C243	2	L19T52P005R01664+(1,556)|L19T52P005R01665+(1,556)
T52C244	2	L19T52P005R01670+(1,577)|L19T52P005R01671+(1,560)
T52C245	6	L19T52P005R01672+(1,280)|L19T52P003R01040+(10,58)|L19T52P003R01041+(10,58)|L19T52P005R01673+(1,280)|L19T52P002R00512+(201,279)|L19T52P004R01469+(205,279)
T52C246	2	L19T52P005R01674+(1,535)|L19T52P005R01675+(1,535)
T52C247	8	L19T52P005R01699+(1,615)|L19T52P001R00239+(71,635)|L19T52P004R01236+(121,624)|L19T52P003R01044-(238,677)|L19T52P003R01045-(238,677)|L19T52P002R00439+(244,624)|L19T52P003R00848+(297,694)|L19T52P003R00849+(297,686)
T52C248	3	L19T52P005R01704+(1,139)|L19T52P005R01705+(1,139)|L19T52P001R00184-(70,589)
T52C249	2	L19T52P005R01706+(1,421)|L19T52P005R01707+(1,421)
T52C25	2	L19T52P001R00189+(1,632)|L19T52P001R00097+(500,687)
T52C250	2	L19T52P005R01708+(1,415)|L19T52P005R01709+(1,415)
T52C251	3	L19T52P005R01710+(1,541)|L19T52P005R01711+(1,541)|L19T52P001R00288-(53,594)
T52C252	2	L19T52P005R01712+(1,556)|L19T52P005R01713+(1,556)
T52C253	2	L19T52P005R01718+(1,529)|L19T52P005R01719+(1,486)
T52C254	2	L19T52P005R01720+(1,264)|L19T52P005R01721+(1,264)
T52C255	2	L19T52P005R01722+(1,522)|L19T52P005R01723+(1,522)
T52C256	14	L19T52P005R01726+(1,593)|L19T52P005R01727+(1,593)|L19T52P004R01443+(1,664)|L19T52P005R01540+(72,576)|L19T52P001R00295+(72,649)|L19T52P002R00706+(204,719)|L19T52P004R01199+(398,861)|L19T52P005R01832-(456,859)|L19T52P005R01820+(513,858)|L19T52P005R01821+(513,858)|L19T52P002R00731-(567,897)|L19T52P005R01682+(568,1092)|L19T52P005R01668-(962,1500)|L19T52P005R01669-(962,1500)
T52C257	3	L19T52P005R01731-(1,521)|L19T52P005R01572+(153,570)|L19T52P005R01573+(153,570)
T52C258	2	L19T52P005R01735-(1,476)|L19T52P003R01014+(274,718)
T52C259	6	L19T52P005R01744+(1,577)|L19T52P002R00501+(48,440)|L19T52P002R00411+(114,577)|L19T52P004R01407+(114,577)|L19T52P005R01893+(198,555)|L19T52P004R01306+(238,625)
T52C26	4	L19T52P001R00201+(1,570)|L19T52P004R01313+(1,58)|L19T52P003R01052+(1,566)|L19T52P003R01053+(1,566)
T52C260	2	L19T52P005R01751+(1,568)|L19T52P002R00758-(32,621)
T52C261	2	L19T52P005R01752+(1,493)|L19T52P005R01753+(1,493)
T52C262	2	L19T52P005R01754+(1,590)|L19T52P005R01755+(1,590)
T52C263	2	L19T52P005R01760+(1,607)|L19T52P005R01761+(1,607)
T52C264	2	L19T52P005R01768+(1,458)|L19T52P005R01769+(1,458)
T52C265	2	L19T52P005R01774+(1,323)|L19T52P005R01775+(1,285)
T52C266	2	L19T52P005R01786-(1,508)|L19T52P004R01233+(55,583)
T52C267	8	L19T52P005R01799+(1,653)|L19T52P001R00156+(95,730)|L19T52P002R00487+(143,762)|L19T52P005R01564+(407,1008)|L19T52P005R01565+(407,1008)|L19T52P004R01225+(425,1047)|L19T52P002R00743+(484,1054)|L19T52P005R01698-(945,1581)
T52C268	2	L19T52P005R01800+(1,636)|L19T52P005R01801+(1,636)
T52C269	2	L19T52P005R01802+(1,464)|L19T52P005R01803+(1,464)
T52C27	2	L19T52P001R00203+(1,577)|L19T52P002R00718+(392,603)
T52C270	2	L19T52P005R01808+(1,459)|L19T52P005R01809+(1,459)
T52C271	2	L19T52P005R01812+(1,576)|L19T52P005R01813+(1,576)
T52C272	3	L19T52P005R01816+(1,562)|L19T52P005R01817+(172,562)|L19T52P002R00560-(172,604)
T52C273	2	L19T52P005R01818+(1,612)|L19T52P005R01819+(1,612)
T52C274	2	L19T52P005R01822+(1,449)|L19T52P005R01823+(1,449)
T52C275	2	L19T52P005R01825+(1,544)|L19T52P001R00026-(355,1007)
T52C276	2	L19T52P005R01828+(1,585)|L19T52P004R01422-(339,906)
T52C277	3	L19T52P005R01835+(1,548)|L19T52P004R01195+(156,404)|L19T52P005R01697-(333,404)
T52C278	3	L19T52P005R01840+(1,593)|L19T52P002R00417-(230,564)|L19T52P005R01831+(230,601)
T52C279	2	L19T52P005R01843-(1,535)|L19T52P004R01406+(38,605)
T52C28	3	L19T52P001R00220+(1,460)|L19T52P001R00098+(2,365)|L19T52P001R00320+(2,61)
T52C280	2	L19T52P005R01848+(1,404)|L19T52P005R01849+(1,404)
T52C281	2	L19T52P005R01852+(1,305)|L19T52P005R01853+(1,244)
T52C282	2	L19T52P005R01854+(1,604)|L19T52P005R01855+(1,604)
T52C283	4	L19T52P005R01858+(1,552)|L19T52P005R01859+(1,552)|L19T52P001R00322+(66,687)|L19T52P001R00159+(487,995)
T52C284	4	L19T52P005R01864+(1,563)|L19T52P005R01865+(1,563)|L19T52P003R00890+(208,548)|L19T52P003R00891+(208,548)
T52C285	2	L19T52P005R01866+(1,345)|L19T52P005R01867+(1,309)
T52C286	3	L19T52P005R01868+(1,604)|L19T52P005R01869+(1,604)|L19T52P001R00066-(53,686)
T52C287	2	L19T52P005R01870+(1,585)|L19T52P005R01871+(1,585)
T52C288	5	L19T52P005R01887+(1,474)|L19T52P005R01570+(120,454)|L19T52P005R01571+(120,454)|L19T52P002R00479-(120,543)|L19T52P001R00307-(143,489)
T52C289	2	L19T52P005R01890+(1,408)|L19T52P004R01256+(150,349)
T52C29	2	L19T52P001R00221+(1,317)|L19T52P002R00606+(215,316)
T52C290	2	L19T52P005R01894+(1,375)|L19T52P004R01499+(8,675)
T52C291	2	L19T52P005R01896+(1,605)|L19T52P005R01897+(1,605)
T52C292	4	L19T52P005R01898+(1,539)|L19T52P005R01899+(1,539)|L19T52P003R00888+(422,582)|L19T52P003R00889+(422,539)
T52C293	6	L19T52P005R01900+(1,609)|L19T52P005R01901+(1,609)|L19T52P005R01895-(104,710)|L19T52P003R01100+(148,659)|L19T52P003R01101+(148,659)|L19T52P003R01124+(202,659)
T52C294	2	L19T52P005R01904+(1,508)|L19T52P005R01905+(1,508)
T52C295	2	L19T52P005R01908+(1,450)|L19T52P005R01909+(1,450)
T52C296	2	L19T52P005R01914+(1,602)|L19T52P005R01915+(1,602)
T52C297	4	L19T52P005R01916+(1,522)|L19T52P005R01917+(1,522)|L19T52P003R00779-(86,544)|L19T52P002R00427-(404,978)
T52C3	2	L19T52P001R00017+(1,426)|L19T52P001R00018+(117,315)
T52C30	3	L19T52P001R00228+(1,382)|L19T52P003R01050+(1,59)|L19T52P003R01051+(1,59)
T52C31	4	L19T52P001R00235+(1,495)|L19T52P004R01297+(140,393)|L19T52P005R01562+(130,499)|L19T52P005R01693-(139,538)
T52C32	11	L19T52P001R00256+(1,606)|L19T52P001R00259+(70,669)|L19T52P005R01584+(215,820)|L19T52P001R00014-(420,1071)|L19T52P004R01329+(473,1019)|L19T52P001R00336+(430,978)|L19T52P004R01325-(472,1002)|L19T52P002R00424+(512,1021)|L19T52P001R00094+(570,1002)|L19T52P002R00728-(564,1071)|L19T52P001R00359+(631,1012)
T52C33	4	L19T52P001R00257+(1,499)|L19T52P001R00111+(335,855)|L19T52P001R00166-(363,841)|L19T52P005R01836+(436,1023)
T52C34	3	L19T52P001R00271+(1,640)|L19T52P003R01082+(73,710)|L19T52P003R01083+(73,710)
T52C35	9	L19T52P001R00284+(1,541)|L19T52P005R01810+(13,270)|L19T52P005R01811+(13,270)|L19T52P002R00762+(2,281)|L19T52P001R00321+(220,747)|L19T52P002R00546-(281,685)|L19T52P004R01364-(281,876)|L19T52P003R01048-(291,928)|L19T52P003R01049-(291,928)
T52C36	4	L19T52P001R00285+(1,621)|L19T52P003R01027+(136,667)|L19T52P001R00049-(189,667)|L19T52P004R01321+(432,917)
T52C37	4	L19T52P001R00287+(1,630)|L19T52P005R01641+(271,811)|L19T52P004R01381+(304,677)|L19T52P004R01517+(304,677)
T52C38	4	L19T52P001R00292+(1,601)|L19T52P003R01144+(268,680)|L19T52P003R00838+(276,678)|L19T52P003R01145+(268,678)
T52C39	2	L19T52P001R00297+(1,593)|L19T52P004R01439+(296,456)
T52C4	4	L19T52P001R00020+(1,498)|L19T52P002R00397+(1,476)|L19T52P002R00682+(8,476)|L19T52P002R00440-(63,551)
T52C40	2	L19T52P001R00301+(1,572)|L19T52P001R00224+(214,530)
T52C41	4	L19T52P001R00303+(1,354)|L19T52P002R00418+(63,354)|L19T52P002R00722+(63,354)|L19T52P003R00782-(214,741)
T52C42	4	L19T52P001R00306+(1,675)|L19T52P001R00160+(100,699)|L19T52P001R00329-(177,721)|L19T52P005R01733+(296,655)
T52C43	7	L19T52P001R00312+(1,488)|L19T52P001R00311+(47,450)|L19T52P002R00626+(65,434)|L19T52P002R00601+(96,414)|L19T52P005R01544+(94,434)|L19T52P004R01323+(73,586)|L19T52P003R01104+(135,420)
T52C44	2	L19T52P001R00315+(1,57)|L19T52P004R01338+(1,555)
T52C45	5	L19T52P001R00317+(1,625)|L19T52P005R01724+(11,57)|L19T52P005R01725+(11,57)|L19T52P001R00186+(246,686)|L19T52P004R01279+(257,614)
T52C46	8	L19T52P001R00319+(1,55)|L19T52P003R01148+(1,619)|L19T52P003R01149+(1,619)|L19T52P005R01542+(240,678)|L19T52P004R01266+(240,835)|L19T52P004R01493+(300,932)|L19T52P003R00787-(398,993)|L19T52P001R00380-(451,986)
T52C47	9	L19T52P001R00327+(1,537)|L19T52P004R01301+(9,537)|L19T52P004R01437+(19,537)|L19T52P001R00144+(8,500)|L19T52P002R00537+(8,490)|L19T52P005R01566+(102,537)|L19T52P001R00037+(119,500)|L19T52P005R01567+(102,537)|L19T52P005R01635+(352,540)
T52C48	4	L19T52P001R00333+(1,79)|L19T52P002R00741+(1,85)|L19T52P001R00100+(2,65)|L19T52P002R00749+(1,518)
T52C49	3	L19T52P001R00334+(1,421)|L19T52P004R01470-(229,834)|L19T52P001R00323+(445,997)
T52C5	2	L19T52P001R00035+(1,510)|L19T52P003R01076+(18,64)
T52C50	3	L19T52P001R00358+(1,637)|L19T52P001R00165+(19,448)|L19T52P002R00732-(531,791)
T52C51	3	L19T52P001R00374+(1,552)|L19T52P005R01576+(153,691)|L19T52P005R01577+(153,691)
T52C52	2	L19T52P001R00381+(1,637)|L19T52P001R00349+(59,585)
T52C53	5	L19T52P002R00402+(1,589)|L19T52P002R00426+(23,582)|L19T52P002R00595+(151,721)|L19T52P001R00289-(379,832)|L19T52P005R01874+(458,888)
T52C54	3	L19T52P002R00403+(1,536)|L19T52P004R01156-(330,686)|L19T52P005R01743+(405,747)
T52C55	6	L19T52P002R00405+(1,577)|L19T52P003R00940+(1,668)|L19T52P003R00941+(1,668)|L19T52P001R00335+(84,685)|L19T52P002R00503+(156,696)|L19T52P001R00215+(589,824)
T52C56	12	L19T52P002R00420+(1,611)|L19T52P002R00747+(1,597)|L19T52P002R00727-(93,652)|L19T52P001R00112+(125,458)|L19T52P005R01781+(153,653)|L19T52P004R01246+(170,644)|L19T52P001R00298+(214,641)|L19T52P004R01425-(229,653)|L19T52P002R00540+(251,809)|L19T52P003R01058+(369,652)|L19T52P003R01057+(368,652)|L19T52P005R01737+(499,644)
T52C57	5	L19T52P002R00422+(1,58)|L19T52P001R00008+(2,455)|L19T52P003R01136-(67,442)|L19T52P003R01137-(67,442)|L19T52P004R01285+(89,390)
T52C58	3	L19T52P002R00423+(1,552)|L19T52P003R01113-(53,609)|L19T52P004R01458+(201,640)
T52C59	3	L19T52P002R00431-(1,410)|L19T52P003R00960+(103,330)|L19T52P005R01736+(103,330)
T52C6	4	L19T52P001R00040+(1,472)|L19T52P001R00142+(1,411)|L19T52P003R00978-(113,461)|L19T52P002R00533+(145,419)
T52C60	9	L19T52P002R00432+(1,609)|L19T52P002R00523+(8,66)|L19T52P002R00708+(8,312)|L19T52P002R00497+(9,312)|L19T52P005R01762+(164,687)|L19T52P002R00515+(275,687)|L19T52P005R01856+(285,713)|L19T52P005R01857+(285,687)|L19T52P001R00366+(326,670)
T52C61	2	L19T52P002R00435+(1,291)|L19T52P002R00457+(2,343)
T52C62	2	L19T52P002R00436+(1,433)|L19T52P002R00460+(31,447)
T52C63	5	L19T52P002R00437+(1,357)|L19T52P002R00697+(1,58)|L19T52P005R01634+(53,668)|L19T52P005R01546-(177,796)|L19T52P002R00715-(286,870)
T52C64	13	L19T52P002R00453+(1,585)|L19T52P002R00561+(225,823)|L19T52P001R00217+(225,864)|L19T52P002R00572+(226,842)|L19T52P004R01311-(279,930)|L19T52P004R01250+(299,899)|L19T52P005R01734+(304,894)|L19T52P002R00532-(317,882)|L19T52P004R01498+(389,894)|L19T52P001R00182+(539,894)|L19T52P004R01502+(506,894)|L19T52P005R01804+(583,882)|L19T52P005R01805+(583,882)
T52C65	3	L19T52P002R00458+(1,216)|L19T52P003R00842+(165,214)|L19T52P003R00843+(165,214)
T52C66	5	L19T52P002R00463+(1,536)|L19T52P002R00510+(108,457)|L19T52P005R01683-(133,661)|L19T52P004R01287+(183,722)|L19T52P002R00729+(279,669)
T52C67	2	L19T52P002R00464+(1,592)|L19T52P005R01795+(328,723)
T52C68	3	L19T52P002R00465+(1,601)|L19T52P005R01624+(31,605)|L19T52P005R01625+(31,601)
T52C69	2	L19T52P002R00490+(1,528)|L19T52P002R00651+(475,536)
T52C7	2	L19T52P001R00043+(1,667)|L19T52P003R00962+(102,657)
T52C70	3	L19T52P002R00492+(1,582)|L19T52P005R01703+(22,667)|L19T52P004R01530-(153,785)
T52C71	2	L19T52P002R00504+(1,452)|L19T52P003R01009+(91,452)
T52C72	6	L19T52P002R00513+(1,607)|L19T52P002R00525+(101,564)|L19T52P004R01460+(177,575)|L19T52P001R00282+(300,575)|L19T52P005R01902+(312,830)|L19T52P005R01903+(312,830)
T52C73	4	L19T52P002R00526+(1,408)|L19T52P003R01098+(2,619)|L19T52P003R01099+(2,619)|L19T52P001R00010+(146,408)
T52C74	4	L19T52P002R00527+(1,462)|L19T52P003R00822+(1,508)|L19T52P002R00575+(2,475)|L19T52P005R01844-(159,523)
T52C75	7	L19T52P002R00538+(1,591)|L19T52P003R00956-(239,602)|L19T52P003R00957-(239,602)|L19T52P003R00879+(269,704)|L19T52P005R01596+(285,679)|L19T52P005R01678+(291,708)|L19T52P005R01679+(291,704)
T52C76	5	L19T52P002R00541+(1,580)|L19T52P004R01505+(162,811)|L19T52P004R01248+(254,813)|L19T52P004R01154+(545,955)|L19T52P001R00372-(838,1125)
T52C77	3	L19T52P002R00564+(1,204)|L19T52P003R00948+(3,173)|L19T52P003R00949+(3,173)
T52C78	2	L19T52P002R00585+(1,411)|L19T52P002R00610+(140,403)
T52C79	3	L19T52P002R00591+(1,375)|L19T52P005R01782+(26,375)|L19T52P001R00248+(55,489)
T52C8	3	L19T52P001R00047+(1,630)|L19T52P002R00514+(110,651)|L19T52P003R00931-(162,720)
T52C80	3	L19T52P002R00599+(1,327)|L19T52P002R00554+(12,57)|L19T52P005R01632+(10,57)
T52C81	3	L19T52P002R00612+(1,317)|L19T52P003R00996+(1,428)|L19T52P003R00997+(1,428)
T52C82	3	L19T52P002R00615+(1,384)|L19T52P003R01000+(11,377)|L19T52P003R01001+(11,377)
T52C83	4	L19T52P002R00617+(1,511)|L19T52P003R00826+(1,56)|L19T52P005R01764+(135,537)|L19T52P005R01765+(135,511)
T52C84	2	L19T52P002R00620+(1,336)|L19T52P002R00619+(2,335)
T52C85	2	L19T52P002R00621+(1,207)|L19T52P003R00828+(106,619)
T52C86	5	L19T52P002R00622+(1,90)|L19T52P005R01604+(2,637)|L19T52P001R00015+(10,637)|L19T52P004R01495+(10,580)|L19T52P001R00274-(424,1054)
T52C87	2	L19T52P002R00630+(1,427)|L19T52P002R00654+(1,425)
T52C88	2	L19T52P002R00662+(1,58)|L19T52P001R00266+(2,336)
T52C89	2	L19T52P002R00663+(1,586)|L19T52P002R00689+(1,572)
T52C9	3	L19T52P001R00048+(1,538)|L19T52P003R00954+(2,595)|L19T52P003R00955+(2,595)
T52C90	2	L19T52P002R00670+(1,335)|L19T52P002R00645+(2,336)
T52C91	21	L19T52P002R00672+(1,551)|L19T52P002R00687+(53,505)|L19T52P001R00191+(8,550)|L19T52P005R01587+(30,518)|L19T52P005R01770+(9,569)|L19T52P005R01771+(9,569)|L19T52P002R00624+(18,569)|L19T52P003R00980+(8,583)|L19T52P004R01253+(9,541)|L19T52P004R01409+(9,541)|L19T52P003R01004+(18,542)|L19T52P003R01005+(18,542)|L19T52P004R01226+(64,497)|L19T52P001R00022-(61,507)|L19T52P001R00104+(108,505)|L19T52P002R0054…
T52C92	3	L19T52P002R00674-(1,568)|L19T52P003R01077+(176,596)|L19T52P001R00324+(184,238)
T52C93	2	L19T52P002R00684+(1,531)|L19T52P004R01506+(199,722)
T52C94	11	L19T52P002R00695+(1,582)|L19T52P004R01360+(114,650)|L19T52P005R01918+(157,678)|L19T52P005R01919+(157,678)|L19T52P005R01568+(294,654)|L19T52P005R01569+(294,654)|L19T52P004R01190+(293,653)|L19T52P001R00002+(293,642)|L19T52P004R01454+(476,736)|because(481,482)|The(482,485)
T52C95	18	L19T52P002R00703+(1,607)|L19T52P001R00105+(136,739)|L19T52P005R01879+(153,730)|L19T52P004R01500+(191,601)|L19T52P004R01182+(232,797)|L19T52P001R00218+(243,893)|L19T52P005R01608+(288,934)|L19T52P005R01609+(288,913)|L19T52P001R00071-(324,891)|L19T52P004R01237+(369,913)|L19T52P001R00300+(415,911)|L19T52P004R01318+(469,891)|L19T52P004R01426+(487,892)|L19T52P003R00777+(587,892)|L19T52P003R00788+(776,8…
T52C96	2	L19T52P002R00705-(1,459)|L19T52P001R00361+(56,228)
T52C97	3	L19T52P002R00709+(1,501)|L19T52P004R01468+(86,490)|L19T52P001R00064-(79,538)
T52C98	4	L19T52P002R00710+(1,319)|L19T52P005R01620+(237,648)|L19T52P005R01621+(237,648)|L19T52P003R01056+(604,648)
T52C99	2	L19T52P002R00723+(1,521)|L19T52P004R01223+(1,564)
T53C1	6	L14T53P106R00009+(1,441)|L14T53P138R01691+(6,70)|L14T53P132R01140+(13,390)|L14T53P134R01249+(5,431)|L14T53P134R01275+(5,431)|L14T53P124R00677+(69,390)
T53C10	2	L14T53P106R00039+(1,556)|L14T53P108R00220+(425,962)
T53C100	2	L14T53P129R00855+(1,528)|L14T53P137R01554+(52,456)
T53C101	4	L14T53P129R00858+(1,627)|L14T53P129R00836+(2,57)|L14T53P140R01825+(75,627)|L14T53P137R01542+(97,639)
T53C102	2	L14T53P130R00877+(14,644)|L14T53P107R00162+(1,650)
T53C103	11	L14T53P130R00888+(9,606)|L14T53P138R01711+(2,572)|L14T53P138R01692+(9,564)|L14T53P134R01330+(9,692)|L14T53P140R01889+(1,723)|L14T53P129R00802+(9,695)|L14T53P109R00382+(115,689)|L14T53P123R00654+(167,377)|L14T53P131R00973+(185,773)|L14T53P132R01086+(428,801)|L14T53P110R00424+(482,1126)
T53C104	2	L14T53P130R00893+(1,329)|L14T53P129R00849-(81,605)
T53C105	4	L14T53P130R00894+(1,629)|L14T53P110R00478+(192,860)|L14T53P124R00676+(201,706)|L14T53P129R00854+(519,1022)
T53C106	4	L14T53P130R00907+(1,508)|L14T53P132R01105+(2,58)|L14T53P129R00782-(71,582)|L14T53P111R00525+(74,514)
T53C107	2	L14T53P130R00908+(1,622)|L14T53P140R01852+(1,620)
T53C108	8	L14T53P130R00914+(2,647)|L14T53P116R00652+(1,716)|L14T53P139R01824+(1,599)|L14T53P138R01644+(1,560)|L14T53P134R01338+(5,663)|L14T53P107R00105+(64,679)|L14T53P108R00230+(78,772)|L14T53P110R00458+(476,1062)
T53C109	2	L14T53P130R00929+(1,620)|L14T53P108R00205+(166,750)
T53C11	9	L14T53P106R00044+(1,741)|L14T53P107R00168+(1,578)|L14T53P139R01805+(13,565)|L14T53P108R00233+(5,664)|L14T53P111R00552+(24,688)|L14T53P124R00703+(73,241)|L14T53P123R00642+(86,316)|L14T53P124R00715+(65,529)|L14T53P123R00645+(515,1016)
T53C110	11	L14T53P130R00931+(1,634)|L14T53P131R00982+(1,552)|L14T53P133R01198+(1,527)|L14T53P134R01306+(1,708)|L14T53P135R01371+(1,634)|L14T53P140R01913+(23,708)|L14T53P131R00962+(2,692)|L14T53P137R01628+(1,687)|L14T53P123R00634+(74,329)|L14T53P111R00571+(141,708)|L14T53P140R01846+(168,778)
T53C111	2	L14T53P130R00938+(1,598)|L14T53P139R01814+(57,591)
T53C112	2	L14T53P131R00970+(1,524)|L14T53P129R00780+(65,651)
T53C113	4	L14T53P131R00978+(1,645)|L14T53P129R00847-(464,1047)|L14T53P109R00307-(486,1119)|L14T53P130R00874+(736,868)
T53C114	3	L14T53P131R00996+(1,526)|L14T53P140R01897+(8,691)|L14T53P136R01526+(318,685)
T53C115	2	L14T53P131R01006+(1,530)|L14T53P123R00603+(303,606)
T53C116	2	L14T53P131R01008+(1,533)|L14T53P134R01322+(3,463)
T53C117	3	L14T53P131R01018+(1,463)|L14T53P138R01716+(54,582)|L14T53P134R01299+(56,646)
T53C118	2	L14T53P131R01033+(1,540)|L14T53P129R00795+(35,541)
T53C119	2	L14T53P132R01062+(1,575)|L14T53P110R00464+(54,665)
T53C12	2	L14T53P106R00049+(1,590)|L14T53P111R00536+(18,706)
T53C120	2	L14T53P132R01076+(1,573)|L14T53P131R01016+(16,651)
T53C121	2	L14T53P132R01084+(1,550)|L14T53P138R01636+(9,544)
T53C122	4	L14T53P132R01085+(1,580)|L14T53P134R01340+(1,620)|L14T53P111R00522+(70,707)|L14T53P124R00767+(89,219)
T53C123	2	L14T53P132R01089+(1,555)|L14T53P107R00127+(20,480)
T53C124	2	L14T53P132R01097+(1,388)|L14T53P111R00494+(54,398)
T53C125	2	L14T53P132R01101+(1,410)|L14T53P130R00873+(9,409)
T53C126	12	L14T53P132R01119+(1,591)|L14T53P139R01806+(11,582)|L14T53P116R00577+(12,629)|L14T53P116R00627+(12,722)|L14T53P132R01149+(143,712)|L14T53P134R01315+(240,912)|L14T53P136R01525+(297,903)|L14T53P135R01384+(304,946)|L14T53P133R01157+(389,910)|L14T53P110R00391+(459,903)|L14T53P137R01550+(603,903)|L14T53P134R01332+(667,906)
T53C127	2	L14T53P132R01124+(1,577)|L14T53P123R00594+(487,731)
T53C128	6	L14T53P132R01137+(1,538)|L14T53P116R00581+(70,655)|L14T53P131R00979+(64,614)|L14T53P130R00952+(66,635)|L14T53P123R00593+(66,311)|L14T53P109R00376+(123,615)
T53C129	2	L14T53P132R01138+(9,530)|L14T53P132R01142+(1,549)
T53C13	3	L14T53P106R00057+(1,697)|L14T53P106R00008+(9,663)|L14T53P110R00385+(38,701)
T53C130	2	L14T53P132R01148+(1,578)|L14T53P111R00526+(272,894)
T53C131	2	L14T53P133R01156+(1,523)|L14T53P137R01540+(18,572)
T53C132	5	L14T53P133R01172+(1,524)|L14T53P134R01283+(71,656)|L14T53P106R00053+(127,656)|L14T53P137R01617-(129,664)|L14T53P109R00346+(239,655)
T53C133	2	L14T53P133R01184+(1,406)|L14T53P134R01305+(10,403)
T53C134	2	L14T53P133R01193+(1,451)|L14T53P135R01394+(9,451)
T53C135	3	L14T53P133R01227+(1,478)|L14T53P108R00259+(2,479)|L14T53P137R01557+(9,518)
T53C136	3	L14T53P133R01229+(1,317)|L14T53P136R01536+(1,58)|L14T53P135R01350+(2,323)
T53C137	2	L14T53P133R01243+(1,520)|L14T53P137R01606+(2,587)
T53C138	2	L14T53P133R01248+(1,512)|L14T53P111R00557+(17,557)
T53C139	3	L14T53P134R01255+(1,628)|L14T53P136R01516+(160,675)|L14T53P131R01024+(220,676)
T53C14	3	L14T53P106R00066+(1,64)|L14T53P131R00981+(1,483)|L14T53P138R01714+(8,66)
T53C140	3	L14T53P134R01268+(1,627)|L14T53P110R00467+(23,704)|L14T53P124R00679+(66,574)
T53C141	2	L14T53P134R01287+(1,391)|L14T53P111R00565+(346,404)
T53C142	2	L14T53P134R01320-(1,440)|L14T53P124R00688+(51,270)
T53C143	2	L14T53P134R01321+(1,514)|L14T53P110R00433-(142,859)
T53C144	2	L14T53P134R01327+(1,412)|L14T53P132R01112-(192,769)
T53C145	2	L14T53P134R01334+(1,658)|L14T53P131R01028+(483,941)
T53C146	2	L14T53P135R01353+(1,655)|L14T53P111R00489+(19,730)
T53C147	2	L14T53P135R01356+(1,452)|L14T53P135R01368+(1,59)
T53C148	3	L14T53P135R01370+(1,654)|L14T53P131R00985+(8,594)|L14T53P110R00429+(29,727)
T53C149	2	L14T53P135R01372+(1,313)|L14T53P111R00505+(228,308)
T53C15	4	L14T53P106R00079+(1,674)|L14T53P131R01047+(17,613)|L14T53P106R00051+(58,663)|L14T53P110R00473+(177,770)
T53C150	2	L14T53P135R01380+(1,67)|L14T53P136R01512+(2,586)
T53C151	3	L14T53P135R01390+(1,639)|L14T53P138R01677+(1,543)|L14T53P136R01458+(1,687)
T53C152	5	L14T53P135R01405+(1,562)|L14T53P129R00812+(1,568)|L14T53P106R00086-(66,567)|L14T53P124R00751+(68,512)|L14T53P111R00513+(70,610)
T53C153	8	L14T53P135R01409+(1,644)|L14T53P133R01245+(2,525)|L14T53P139R01804+(8,542)|L14T53P139R01729+(7,559)|L14T53P139R01749+(8,584)|L14T53P131R01051+(58,644)|L14T53P124R00719+(251,585)|L14T53P124R00718+(413,761)
T53C154	2	L14T53P135R01410+(1,613)|L14T53P129R00774+(143,725)
T53C155	6	L14T53P135R01411+(9,670)|L14T53P133R01225+(1,524)|L14T53P137R01611+(2,670)|L14T53P110R00462+(200,882)|L14T53P135R01433-(459,1028)|L14T53P109R00336-(553,1089)
T53C156	2	L14T53P135R01414+(1,484)|L14T53P111R00496+(54,496)
T53C157	8	L14T53P135R01416+(1,611)|L14T53P136R01508+(96,713)|L14T53P131R01004+(104,737)|L14T53P129R00770+(103,671)|L14T53P139R01780+(111,643)|L14T53P111R00523+(169,793)|L14T53P123R00621+(180,402)|L14T53P124R00704+(197,676)
T53C158	4	L14T53P135R01425+(1,624)|L14T53P138R01656+(1,58)|L14T53P129R00850+(1,663)|L14T53P110R00386+(172,806)
T53C159	3	L14T53P135R01440+(1,622)|L14T53P110R00441+(54,683)|L14T53P108R00264+(147,694)
T53C16	2	L14T53P106R00083+(1,666)|L14T53P133R01242+(289,748)
T53C160	2	L14T53P136R01442+(1,687)|L14T53P111R00483+(36,690)
T53C161	3	L14T53P136R01443+(1,595)|L14T53P131R01037+(22,594)|L14T53P136R01504+(7,613)
T53C162	2	L14T53P136R01446+(1,638)|L14T53P106R00022+(9,662)
T53C163	2	L14T53P136R01456+(1,636)|L14T53P106R00035-(97,783)
T53C164	2	L14T53P136R01462+(1,525)|L14T53P134R01298+(8,523)
T53C165	2	L14T53P136R01469+(1,636)|L14T53P129R00777+(9,636)
T53C166	2	L14T53P136R01470+(1,675)|L14T53P110R00460+(33,680)
T53C167	3	L14T53P136R01476+(1,348)|L14T53P124R00763+(295,346)|L14T53P111R00531+(295,350)
T53C168	2	L14T53P136R01479+(1,567)|L14T53P109R00349+(34,615)
T53C169	2	L14T53P136R01482+(1,581)|L14T53P124R00692-(118,615)
T53C17	2	L14T53P106R00091+(1,71)|L14T53P133R01186+(6,529)
T53C170	3	L14T53P136R01489+(1,688)|L14T53P130R00892+(8,661)|L14T53P130R00881-(385,774)
T53C171	3	L14T53P136R01492+(1,524)|L14T53P138R01633+(8,570)|L14T53P107R00153+(58,612)
T53C172	3	L14T53P136R01531+(1,631)|L14T53P139R01734+(380,860)|L14T53P124R00705+(381,846)
T53C173	2	L14T53P136R01532+(1,579)|L14T53P111R00543+(118,641)
T53C174	2	L14T53P136R01533+(1,656)|L14T53P139R01765+(7,546)
T53C175	2	L14T53P136R01535+(1,400)|L14T53P107R00164+(7,605)
T53C176	4	L14T53P137R01544+(1,616)|L14T53P133R01167+(39,569)|L14T53P124R00701+(165,804)|L14T53P137R01599+(233,789)
T53C177	3	L14T53P137R01561+(1,511)|L14T53P140R01898+(12,111)|L14T53P131R01017+(8,110)
T53C178	2	L14T53P137R01562+(1,573)|L14T53P111R00517+(93,661)
T53C179	3	L14T53P137R01570+(1,689)|L14T53P138R01687-(204,744)|L14T53P134R01281+(395,691)
T53C18	3	L14T53P107R00101+(1,672)|L14T53P137R01551+(13,72)|L14T53P111R00560+(73,700)
T53C180	3	L14T53P137R01576+(1,705)|L14T53P111R00545+(22,627)|L14T53P106R00069-(570,1207)
T53C181	6	L14T53P137R01584+(10,644)|L14T53P132R01134+(1,582)|L14T53P137R01548+(14,644)|L14T53P131R01022+(74,634)|L14T53P109R00326+(208,883)|L14T53P111R00490-(500,1101)
T53C182	2	L14T53P137R01615+(1,500)|L14T53P130R00910+(8,436)
T53C183	2	L14T53P137R01619+(1,601)|L14T53P123R00578-(518,664)
T53C184	5	L14T53P137R01626+(1,551)|L14T53P134R01310+(59,663)|L14T53P110R00395+(113,763)|L14T53P132R01075+(113,461)|L14T53P134R01335+(120,694)
T53C185	2	L14T53P138R01674+(1,544)|L14T53P110R00444+(31,713)
T53C186	3	L14T53P138R01684+(1,547)|L14T53P123R00577+(136,718)|L14T53P111R00559-(161,792)
T53C187	2	L14T53P138R01686-(1,540)|L14T53P123R00625+(196,475)
T53C188	2	L14T53P138R01690+(1,543)|L14T53P109R00353+(25,590)
T53C189	3	L14T53P138R01698+(1,540)|L14T53P140R01876+(8,618)|L14T53P111R00519+(71,726)
T53C19	3	L14T53P107R00107+(1,672)|L14T53P135R01392+(3,636)|L14T53P116R00651+(117,725)
T53C190	3	L14T53P138R01708+(1,559)|L14T53P108R00227+(144,806)|L14T53P139R01790+(351,875)
T53C191	5	L14T53P139R01733+(9,546)|L14T53P139R01812+(1,560)|L14T53P116R00647+(11,702)|L14T53P108R00253+(61,597)|L14T53P116R00659+(61,677)
T53C192	2	L14T53P139R01736+(1,475)|L14T53P139R01817+(11,474)
T53C193	2	L14T53P139R01738+(1,561)|L14T53P139R01815+(9,533)
T53C194	2	L14T53P139R01745+(1,550)|L14T53P111R00528+(61,733)
T53C195	2	L14T53P139R01746+(1,526)|L14T53P109R00304+(2,641)
T53C196	2	L14T53P139R01753+(1,431)|L14T53P140R01893+(9,441)
T53C197	2	L14T53P139R01757+(1,543)|L14T53P116R00636+(21,642)
T53C198	2	L14T53P139R01758+(1,546)|L14T53P139R01760+(1,546)
T53C199	2	L14T53P139R01762+(1,570)|L14T53P135R01401+(2,574)
T53C2	10	L14T53P106R00010+(1,720)|L14T53P108R00283+(1,71)|L14T53P108R00287+(1,71)|L14T53P140R01887+(14,668)|L14T53P109R00340+(8,654)|L14T53P110R00438+(36,751)|L14T53P123R00601+(89,423)|L14T53P116R00634+(72,708)|L14T53P116R00579+(72,708)|L14T53P133R01176-(433,921)
T53C20	3	L14T53P107R00116+(1,454)|L14T53P134R01293+(13,435)|L14T53P130R00942+(14,481)
T53C200	2	L14T53P139R01764+(1,555)|L14T53P124R00724+(165,375)
T53C201	2	L14T53P139R01766+(1,536)|L14T53P139R01777+(1,538)
T53C202	3	L14T53P139R01768+(1,537)|L14T53P110R00389+(12,651)|L14T53P123R00666+(64,289)
T53C203	2	L14T53P139R01774+(1,528)|L14T53P111R00510+(74,710)
T53C204	2	L14T53P139R01775+(1,362)|L14T53P138R01654+(2,361)
T53C205	2	L14T53P139R01784+(1,546)|L14T53P139R01810+(1,551)
T53C206	2	L14T53P139R01798+(1,566)|L14T53P108R00275-(415,1136)
T53C207	2	L14T53P139R01813+(1,522)|L14T53P116R00606+(425,1022)
T53C208	2	L14T53P139R01818+(1,537)|L14T53P124R00675+(63,583)
T53C209	2	L14T53P140R01829+(1,674)|L14T53P116R00597+(2,674)
T53C21	7	L14T53P107R00119+(4,660)|L14T53P140R01841+(13,688)|L14T53P107R00150+(1,660)|L14T53P116R00590+(13,757)|L14T53P132R01126+(71,604)|L14T53P110R00474+(106,696)|L14T53P110R00427+(124,797)
T53C210	3	L14T53P140R01832+(1,535)|L14T53P108R00222+(11,405)|L14T53P111R00575+(153,753)
T53C211	2	L14T53P140R01837+(1,557)|L14T53P139R01740+(321,610)
T53C212	4	L14T53P140R01839+(9,598)|L14T53P136R01501+(1,732)|L14T53P111R00553+(86,687)|L14T53P139R01754+(391,918)
T53C213	2	L14T53P140R01845+(1,657)|L14T53P116R00601+(393,1028)
T53C214	3	L14T53P140R01856+(1,650)|L14T53P110R00407+(12,673)|L14T53P110R00446+(24,714)
T53C215	3	L14T53P140R01863+(1,552)|L14T53P111R00574+(12,577)|L14T53P111R00562+(24,552)
T53C216	6	L14T53P140R01875+(1,654)|L14T53P135R01381+(5,593)|L14T53P131R00964+(15,623)|L14T53P133R01218+(127,524)|L14T53P123R00644+(219,364)|L14T53P124R00714+(262,380)
T53C217	2	L14T53P140R01878+(1,628)|L14T53P123R00632+(25,704)
T53C22	6	L14T53P107R00122+(1,691)|L14T53P136R01454+(91,762)|L14T53P137R01583+(99,175)|L14T53P129R00772+(98,167)|L14T53P107R00114-(281,927)|L14T53P124R00717+(405,872)
T53C23	5	L14T53P107R00124+(1,740)|L14T53P131R00972+(13,545)|L14T53P136R01447+(5,730)|L14T53P138R01670+(6,585)|L14T53P116R00672+(24,730)
T53C24	22	L14T53P107R00131+(1,686)|L14T53P108R00285+(1,257)|L14T53P129R00781+(6,596)|L14T53P138R01645+(6,584)|L14T53P129R00771+(13,576)|L14T53P138R01725+(13,555)|L14T53P129R00796+(13,568)|L14T53P108R00257+(11,649)|L14T53P131R00974+(14,682)|L14T53P134R01297+(15,665)|L14T53P140R01858+(23,677)|L14T53P137R01589+(6,638)|L14T53P109R00383+(28,254)|L14T53P130R00889+(13,673)|L14T53P132R01121+(13,607)|L14T53P134R012…
T53C25	5	L14T53P107R00132+(1,710)|L14T53P134R01277+(4,627)|L14T53P108R00226+(69,693)|L14T53P138R01657+(273,814)|L14T53P110R00447+(765,1443)
T53C26	2	L14T53P107R00136+(1,671)|L14T53P124R00730+(80,382)
T53C27	2	L14T53P107R00149+(1,652)|L14T53P107R00187+(1,71)
T53C28	5	L14T53P107R00156+(1,597)|L14T53P108R00279+(4,82)|L14T53P138R01693+(6,575)|L14T53P140R01905+(5,634)|L14T53P133R01153+(6,535)
T53C29	2	L14T53P107R00158+(1,658)|L14T53P110R00455+(66,656)
T53C3	18	L14T53P106R00018+(1,668)|L14T53P137R01592+(9,641)|L14T53P137R01594+(9,623)|L14T53P130R00882+(10,661)|L14T53P130R00915+(10,649)|L14T53P135R01403+(3,650)|L14T53P109R00322+(11,682)|L14T53P140R01855+(1,661)|L14T53P132R01073+(2,622)|L14T53P135R01426+(2,660)|L14T53P139R01751+(9,601)|L14T53P116R00639+(2,715)|L14T53P132R01115+(3,545)|L14T53P116R00611+(20,714)|L14T53P111R00547+(23,715)|L14T53P123R00655+(1…
T53C30	8	L14T53P107R00175+(1,705)|L14T53P134R01278+(12,685)|L14T53P137R01582+(14,676)|L14T53P136R01507+(6,676)|L14T53P124R00716+(99,300)|L14T53P111R00498+(104,750)|L14T53P136R01450+(235,896)|L14T53P110R00419-(407,954)
T53C31	2	L14T53P107R00176+(1,119)|L14T53P140R01861+(13,495)
T53C32	2	L14T53P107R00179+(1,536)|L14T53P124R00748+(401,716)
T53C33	2	L14T53P107R00185+(1,69)|L14T53P133R01194+(1,522)
T53C34	2	L14T53P107R00188+(1,665)|L14T53P110R00479+(80,685)
T53C35	2	L14T53P107R00189+(1,130)|L14T53P109R00328+(2,697)
T53C36	3	L14T53P107R00192+(1,666)|L14T53P124R00756+(258,480)|L14T53P134R01339-(499,1027)
T53C37	2	L14T53P108R00201+(1,673)|L14T53P106R00082+(7,670)
T53C38	2	L14T53P108R00206+(1,655)|L14T53P131R01003+(41,616)
T53C39	4	L14T53P108R00207+(1,70)|L14T53P108R00208+(1,593)|L14T53P132R01125+(6,72)|L14T53P110R00470+(6,589)
T53C4	4	L14T53P106R00019+(1,704)|L14T53P106R00095+(1,75)|L14T53P107R00167+(1,68)|L14T53P107R00098+(146,816)
T53C40	3	L14T53P108R00213+(1,691)|L14T53P106R00047+(178,797)|L14T53P108R00219+(385,838)
T53C41	4	L14T53P108R00223+(1,618)|L14T53P111R00495+(102,618)|L14T53P139R01770+(197,618)|L14T53P110R00445+(249,694)
T53C42	2	L14T53P108R00234+(1,715)|L14T53P106R00006-(622,1268)
T53C43	4	L14T53P108R00237+(1,461)|L14T53P106R00087+(2,71)|L14T53P131R01025+(28,454)|L14T53P140R01910+(13,460)
T53C44	2	L14T53P108R00238+(1,589)|L14T53P136R01510+(6,590)
T53C45	3	L14T53P108R00246+(1,706)|L14T53P111R00500+(66,682)|L14T53P108R00217+(66,682)
T53C46	2	L14T53P108R00248+(1,626)|L14T53P134R01331+(12,627)
T53C47	3	L14T53P109R00300+(1,536)|L14T53P131R00966+(18,529)|L14T53P111R00485+(157,531)
T53C48	3	L14T53P109R00306+(1,539)|L14T53P130R00911+(84,539)|L14T53P137R01565-(246,789)
T53C49	4	L14T53P109R00311+(1,583)|L14T53P130R00872+(9,643)|L14T53P138R01724+(186,666)|L14T53P130R00937+(216,808)
T53C5	2	L14T53P106R00025+(1,594)|L14T53P111R00524+(65,720)
T53C50	3	L14T53P109R00313+(1,561)|L14T53P116R00623+(29,636)|L14T53P131R01010+(88,659)
T53C51	2	L14T53P109R00317+(1,517)|L14T53P130R00879+(13,604)
T53C52	4	L14T53P109R00323+(1,544)|L14T53P138R01669+(1,602)|L14T53P140R01840+(9,677)|L14T53P124R00695-(462,868)
T53C53	3	L14T53P109R00333+(1,395)|L14T53P110R00461+(33,388)|L14T53P123R00671+(33,386)
T53C54	2	L14T53P109R00343+(1,745)|L14T53P140R01857+(18,644)
T53C55	24	L14T53P109R00360+(1,482)|L14T53P106R00011+(5,540)|L14T53P140R01917+(28,475)|L14T53P109R00302+(44,530)|L14T53P124R00755+(43,530)|L14T53P135R01359+(9,530)|L14T53P111R00567+(32,494)|L14T53P133R01213+(9,529)|L14T53P139R01799+(9,521)|L14T53P133R01181+(9,488)|L14T53P133R01177+(9,481)|L14T53P136R01518+(10,479)|L14T53P140R01834+(18,469)|L14T53P135R01357+(18,479)|L14T53P109R00289+(41,479)|L14T53P136R01534…
T53C56	25	L14T53P109R00364+(1,649)|L14T53P109R00381+(1,282)|L14T53P139R01789+(1,568)|L14T53P130R00933+(8,633)|L14T53P131R00997+(9,616)|L14T53P134R01279+(8,613)|L14T53P111R00551+(30,632)|L14T53P130R00940+(9,615)|L14T53P116R00668+(25,599)|L14T53P131R00977+(23,613)|L14T53P135R01427+(1,614)|L14T53P129R00775+(8,613)|L14T53P131R00976+(23,510)|L14T53P130R00898+(8,613)|L14T53P135R01375+(8,613)|L14T53P130R00885+(8,…
T53C57	2	L14T53P109R00370+(1,377)|L14T53P106R00093+(14,78)
T53C58	3	L14T53P109R00375+(1,76)|L14T53P133R01155+(13,76)|L14T53P139R01755+(13,353)
T53C59	3	L14T53P109R00377+(1,76)|L14T53P135R01365+(6,636)|L14T53P110R00412+(38,706)
T53C6	3	L14T53P106R00029+(1,484)|L14T53P135R01422+(7,63)|L14T53P106R00080-(61,689)
T53C60	2	L14T53P110R00387+(1,661)|L14T53P109R00318-(425,1028)
T53C61	2	L14T53P110R00388+(1,685)|L14T53P109R00378+(19,587)
T53C62	2	L14T53P110R00401+(1,473)|L14T53P129R00788+(10,469)
T53C63	3	L14T53P110R00410+(1,344)|L14T53P111R00535+(24,341)|L14T53P111R00514+(290,352)
T53C64	2	L14T53P110R00411+(1,648)|L14T53P109R00368+(19,693)
T53C65	4	L14T53P110R00414+(1,746)|L14T53P108R00202+(183,826)|L14T53P107R00191+(183,254)|L14T53P139R01742+(196,729)
T53C66	2	L14T53P110R00425+(1,664)|L14T53P110R00430+(1,666)
T53C67	2	L14T53P110R00452+(1,212)|L14T53P139R01788+(163,210)
T53C68	3	L14T53P110R00477+(1,689)|L14T53P107R00130+(166,824)|L14T53P135R01389+(167,779)
T53C69	5	L14T53P111R00492+(1,660)|L14T53P110R00468+(41,660)|L14T53P110R00418+(41,660)|L14T53P131R00999+(41,615)|L14T53P124R00702+(104,635)
T53C7	3	L14T53P106R00030+(1,619)|L14T53P139R01744+(15,538)|L14T53P111R00504+(31,716)
T53C70	2	L14T53P111R00502+(1,357)|L14T53P124R00721+(203,323)
T53C71	2	L14T53P111R00511+(1,702)|L14T53P140R01864+(78,602)
T53C72	3	L14T53P111R00548+(1,669)|L14T53P107R00138+(8,195)|L14T53P123R00580+(97,505)
T53C73	2	L14T53P116R00584+(1,640)|L14T53P124R00693+(293,813)
T53C74	3	L14T53P116R00602+(1,685)|L14T53P133R01246+(294,741)|L14T53P130R00886-(575,1039)
T53C75	2	L14T53P116R00603+(1,638)|L14T53P116R00595+(64,723)
T53C76	2	L14T53P116R00610+(1,687)|L14T53P108R00267+(244,913)
T53C77	4	L14T53P116R00616+(1,697)|L14T53P134R01267+(337,951)|L14T53P116R00615+(330,1014)|L14T53P111R00563+(478,951)
T53C78	12	L14T53P116R00626+(1,659)|L14T53P138R01640+(2,561)|L14T53P136R01523+(2,646)|L14T53P139R01792+(9,561)|L14T53P137R01537+(9,641)|L14T53P130R00887+(9,630)|L14T53P132R01147+(9,591)|L14T53P116R00598+(22,659)|L14T53P135R01391+(2,646)|L14T53P110R00422+(34,671)|L14T53P130R00927+(79,646)|L14T53P123R00597+(183,569)
T53C79	2	L14T53P116R00638+(1,464)|L14T53P116R00624+(128,231)
T53C8	3	L14T53P106R00036+(1,626)|L14T53P130R00896+(13,636)|L14T53P111R00512+(88,730)
T53C80	4	L14T53P116R00641+(1,735)|L14T53P116R00643+(192,786)|L14T53P137R01631+(370,1015)|L14T53P132R01082+(488,1035)
T53C81	11	L14T53P116R00649-(1,569)|L14T53P106R00077+(56,603)|L14T53P109R00369+(56,605)|L14T53P110R00456+(86,559)|L14T53P131R01034+(77,543)|L14T53P132R01136+(63,554)|L14T53P136R01509+(63,552)|L14T53P136R01480+(63,599)|L14T53P130R00948+(64,602)|L14T53P140R01891+(63,598)|L14T53P109R00374+(140,603)
T53C82	2	L14T53P116R00650+(1,670)|L14T53P108R00225+(188,668)
T53C83	2	L14T53P116R00654+(1,674)|L14T53P108R00250+(538,1141)
T53C84	2	L14T53P116R00658-(1,556)|L14T53P124R00761+(437,486)
T53C85	2	L14T53P116R00670+(1,640)|L14T53P110R00397+(15,674)
T53C86	2	L14T53P123R00639+(1,692)|L14T53P131R00975+(96,634)
T53C87	3	L14T53P124R00684+(1,397)|L14T53P137R01601+(268,690)|L14T53P139R01773-(638,1192)
T53C88	2	L14T53P124R00689+(1,471)|L14T53P136R01514+(50,457)
T53C89	2	L14T53P124R00728+(1,447)|L14T53P108R00284+(130,495)
T53C9	3	L14T53P106R00038+(1,653)|L14T53P131R00990+(10,541)|L14T53P136R01495+(2,653)
T53C90	3	L14T53P124R00737+(1,465)|L14T53P124R00726+(2,458)|L14T53P124R00738+(2,458)
T53C91	2	L14T53P124R00743+(1,502)|L14T53P111R00481+(7,594)
T53C92	2	L14T53P124R00762+(1,541)|L14T53P110R00402+(55,562)
T53C93	3	L14T53P129R00785+(9,685)|L14T53P136R01528+(1,594)|L14T53P109R00314+(74,692)
T53C94	37	L14T53P129R00787+(13,641)|L14T53P106R00024+(1,622)|L14T53P140R01886+(14,556)|L14T53P138R01726+(6,566)|L14T53P138R01727+(6,570)|L14T53P107R00121+(1,661)|L14T53P138R01689+(6,568)|L14T53P138R01662+(7,564)|L14T53P109R00308+(5,629)|L14T53P108R00263+(1,622)|L14T53P138R01704+(13,572)|L14T53P138R01703+(6,576)|L14T53P111R00550+(36,640)|L14T53P136R01474+(7,659)|L14T53P136R01487+(7,643)|L14T53P111R00544+(36…
T53C95	2	L14T53P129R00792+(1,643)|L14T53P108R00273+(233,867)
T53C96	2	L14T53P129R00813+(1,623)|L14T53P108R00274+(432,813)
T53C97	2	L14T53P129R00815+(1,649)|L14T53P133R01233+(254,780)
T53C98	2	L14T53P129R00823+(8,466)|L14T53P136R01493+(1,468)
T53C99	3	L14T53P129R00842+(1,566)|L14T53P137R01593+(89,659)|L14T53P109R00367+(386,775)
T59C1	2	L20T59P001R00010+(1,350)|L20T59P003R01056+(212,535)
T59C10	2	L20T59P001R00121+(1,535)|L20T59P004R01512+(268,506)
T59C100	5	L20T59P002R00745+(1,565)|L20T59P004R01312+(143,381)|L20T59P004R01443+(191,561)|L20T59P004R01485+(191,565)|L20T59P002R00665-(353,971)
T59C101	2	L20T59P002R00768+(1,372)|L20T59P003R01152+(27,373)
T59C102	3	L20T59P003R00782+(1,615)|L20T59P005R01689+(12,56)|L20T59P001R00237+(120,676)
T59C103	2	L20T59P003R00784+(1,625)|L20T59P002R00599+(428,867)
T59C104	3	L20T59P003R00791+(1,287)|L20T59P001R00333+(10,338)|L20T59P001R00334+(10,337)
T59C105	5	L20T59P003R00792+(1,646)|L20T59P005R01593+(369,921)|L20T59P001R00107-(407,884)|L20T59P004R01274+(396,890)|L20T59P005R01633+(422,890)
T59C106	2	L20T59P003R00797+(1,575)|L20T59P004R01451+(23,580)
T59C107	2	L20T59P003R00799+(1,652)|L20T59P003R00798+(420,823)
T59C108	2	L20T59P003R00809+(6,470)|L20T59P001R00260+(1,443)
T59C109	3	L20T59P003R00819+(1,506)|L20T59P001R00298+(113,604)|L20T59P001R00382+(215,565)
T59C11	3	L20T59P001R00123+(1,644)|L20T59P001R00205+(33,632)|L20T59P002R00484+(402,551)
T59C110	5	L20T59P003R00822+(1,341)|L20T59P002R00579+(9,373)|L20T59P001R00034+(21,373)|L20T59P004R01287+(23,372)|L20T59P002R00451+(164,377)
T59C111	5	L20T59P003R00825+(1,587)|L20T59P002R00412+(434,978)|L20T59P004R01526+(460,1003)|L20T59P002R00397+(499,1047)|L20T59P005R01874+(692,1003)
T59C112	3	L20T59P003R00836+(1,632)|L20T59P001R00127+(2,59)|L20T59P001R00133-(114,698)
T59C113	2	L20T59P003R00845+(1,614)|L20T59P004R01234+(311,905)
T59C114	11	L20T59P003R00849+(1,678)|L20T59P004R01203+(256,799)|L20T59P002R00690-(256,821)|L20T59P002R00504+(321,780)|L20T59P004R01436+(308,705)|L20T59P002R00723+(313,776)|L20T59P001R00203+(369,780)|L20T59P001R00202+(369,801)|L20T59P001R00315-(428,802)|L20T59P003R00903-(442,820)|L20T59P001R00163-(763,820)
T59C115	10	L20T59P003R00851+(1,617)|L20T59P001R00215+(12,611)|L20T59P003R00917+(233,821)|L20T59P003R01146+(296,881)|L20T59P003R00905+(434,1097)|L20T59P001R00151+(538,1064)|L20T59P004R01192-(510,1152)|L20T59P003R00998+(540,1114)|L20T59P001R00325-(528,1163)|L20T59P004R01518+(543,1069)
T59C116	3	L20T59P003R00866+(1,470)|L20T59P002R00759+(54,470)|L20T59P004R01406+(332,694)
T59C117	16	L20T59P003R00871+(1,398)|L20T59P003R00896+(20,330)|L20T59P002R00613+(2,400)|L20T59P001R00094+(11,374)|L20T59P003R00888+(11,61)|L20T59P003R00879+(2,423)|L20T59P002R00424+(11,398)|L20T59P004R01405+(57,419)|L20T59P004R01480+(1,426)|L20T59P005R01892+(12,362)|L20T59P004R01430+(75,424)|L20T59P001R00340+(61,423)|L20T59P002R00724-(64,360)|L20T59P005R01835+(62,362)|L20T59P002R00501+(94,425)|L20T59P004R014…
T59C118	8	L20T59P003R00876+(1,671)|L20T59P005R01655+(140,733)|L20T59P001R00204+(141,733)|L20T59P004R01286+(195,619)|L20T59P005R01600+(192,822)|L20T59P004R01387+(273,650)|L20T59P001R00131-(376,510)|L20T59P004R01385-(373,733)
T59C119	2	L20T59P003R00880+(1,299)|L20T59P004R01442+(248,302)
T59C12	3	L20T59P001R00128+(1,57)|L20T59P003R00980+(1,55)|L20T59P003R00831+(2,580)
T59C120	9	L20T59P003R00884+(2,658)|L20T59P003R00837+(11,61)|L20T59P001R00141+(1,656)|L20T59P002R00629+(1,594)|L20T59P005R01703+(2,674)|L20T59P002R00528+(71,595)|L20T59P001R00211-(92,652)|L20T59P002R00739-(77,655)|L20T59P001R00301+(121,646)
T59C121	6	L20T59P003R00894+(1,551)|L20T59P001R00109+(290,858)|L20T59P002R00494+(290,788)|L20T59P003R01070-(543,1188)|L20T59P001R00146+(639,1136)|L20T59P001R00009-(894,1136)
T59C122	2	L20T59P003R00895-(1,610)|L20T59P004R01194+(1,307)
T59C123	2	L20T59P003R00898+(1,280)|L20T59P001R00302+(216,281)
T59C124	2	L20T59P003R00904+(1,350)|L20T59P002R00531-(232,685)
T59C125	7	L20T59P003R00906+(1,605)|L20T59P002R00568+(266,724)|L20T59P002R00604+(297,660)|L20T59P003R01054+(415,717)|L20T59P002R00682+(386,660)|L20T59P002R00706+(386,691)|L20T59P001R00384-(439,546)
T59C126	3	L20T59P003R00909+(1,466)|L20T59P004R01269+(59,416)|L20T59P005R01833+(1,416)
T59C127	3	L20T59P003R00910+(1,68)|L20T59P003R01151+(1,528)|L20T59P005R01635+(395,1003)
T59C128	4	L20T59P003R00914+(1,572)|L20T59P004R01377+(164,502)|L20T59P004R01268+(346,573)|L20T59P004R01267+(346,580)
T59C129	2	L20T59P003R00918+(1,328)|L20T59P003R00942+(59,327)
T59C13	2	L20T59P001R00142+(1,456)|L20T59P001R00292+(154,413)
T59C130	2	L20T59P003R00923+(1,359)|L20T59P003R00924+(1,406)
T59C131	6	L20T59P003R00937+(1,480)|L20T59P003R01120+(9,466)|L20T59P004R01502+(80,470)|L20T59P005R01844-(109,679)|L20T59P004R01345+(164,513)|L20T59P004R01346+(168,494)
T59C132	4	L20T59P003R00939-(1,547)|L20T59P002R00758+(175,498)|L20T59P004R01256+(185,509)|L20T59P004R01255+(243,509)
T59C133	3	L20T59P003R00960+(1,220)|L20T59P002R00575+(11,264)|L20T59P004R01320+(53,264)
T59C134	2	L20T59P003R00969+(1,579)|L20T59P004R01378+(422,537)
T59C135	2	L20T59P003R00975+(1,459)|L20T59P004R01360+(25,459)
T59C136	2	L20T59P003R00986+(1,591)|L20T59P004R01211+(175,813)
T59C137	4	L20T59P003R00999+(1,639)|L20T59P004R01507-(7,326)|L20T59P004R01508-(52,326)|L20T59P003R00970+(73,668)
T59C138	2	L20T59P003R01009+(1,564)|L20T59P003R00769+(405,970)
T59C139	5	L20T59P003R01020+(1,474)|L20T59P004R01404+(33,493)|L20T59P004R01202+(442,495)|L20T59P001R00072+(445,493)|L20T59P004R01262+(448,492)
T59C14	3	L20T59P001R00155+(1,423)|L20T59P001R00180+(2,423)|L20T59P002R00539+(12,565)
T59C140	4	L20T59P003R01025+(1,375)|L20T59P003R01099+(122,375)|L20T59P004R01460+(137,419)|L20T59P004R01316+(374,419)
T59C141	2	L20T59P003R01031+(1,588)|L20T59P002R00764+(206,568)
T59C142	4	L20T59P003R01035+(1,275)|L20T59P004R01396+(80,275)|L20T59P003R01036+(71,290)|L20T59P004R01444+(165,290)
T59C143	3	L20T59P003R01037+(1,521)|L20T59P005R01544+(123,581)|L20T59P002R00632+(176,641)
T59C144	9	L20T59P003R01043+(1,686)|L20T59P004R01421+(10,596)|L20T59P004R01375+(52,687)|L20T59P004R01525+(62,506)|L20T59P003R01068+(138,685)|L20T59P002R00678+(206,688)|L20T59P003R01065-(228,758)|L20T59P001R00124+(453,685)|L20T59P001R00096-(700,747)
T59C145	4	L20T59P003R01046+(1,565)|L20T59P003R00789+(70,568)|L20T59P002R00721+(153,568)|L20T59P005R01827-(416,1090)
T59C146	4	L20T59P003R01048+(1,421)|L20T59P001R00280+(169,293)|L20T59P004R01408+(168,293)|L20T59P004R01337-(327,637)
T59C147	7	L20T59P003R01061+(1,605)|L20T59P002R00547+(11,604)|L20T59P002R00577+(117,432)|L20T59P001R00347+(178,573)|L20T59P001R00082+(239,613)|L20T59P004R01529-(314,890)|L20T59P004R01423+(619,937)
T59C148	2	L20T59P003R01072+(1,391)|L20T59P003R00779+(10,56)
T59C149	2	L20T59P003R01077+(1,372)|L20T59P004R01462+(23,282)
T59C15	4	L20T59P001R00156+(1,548)|L20T59P004R01487+(53,603)|L20T59P001R00122+(161,548)|L20T59P001R00098+(161,548)
T59C150	2	L20T59P003R01079+(1,609)|L20T59P003R01104+(27,636)
T59C151	7	L20T59P003R01081+(1,645)|L20T59P003R01071+(187,714)|L20T59P001R00258+(223,585)|L20T59P003R01011-(223,656)|L20T59P003R00865+(250,719)|L20T59P002R00664-(587,1145)|L20T59P002R00727+(670,1097)
T59C152	2	L20T59P003R01083+(1,312)|L20T59P003R01084+(63,318)
T59C153	2	L20T59P003R01087+(1,629)|L20T59P002R00406+(375,771)
T59C154	2	L20T59P003R01101+(1,347)|L20T59P004R01181+(258,595)
T59C155	3	L20T59P003R01102+(1,466)|L20T59P003R00794+(411,794)|L20T59P004R01342-(427,1057)
T59C156	5	L20T59P003R01107+(1,326)|L20T59P002R00516+(2,309)|L20T59P001R00192+(23,256)|L20T59P004R01515+(23,281)|L20T59P004R01492+(24,319)
T59C157	3	L20T59P003R01110+(1,605)|L20T59P002R00478+(453,998)|L20T59P005R01883-(453,739)
T59C158	2	L20T59P003R01111+(1,577)|L20T59P005R01688+(250,580)
T59C159	4	L20T59P003R01114+(1,405)|L20T59P002R00609-(44,330)|L20T59P003R01001+(141,405)|L20T59P004R01407+(145,723)
T59C16	2	L20T59P001R00157+(1,555)|L20T59P002R00565+(20,525)
T59C160	2	L20T59P003R01116+(1,626)|L20T59P003R00995-(397,927)
T59C161	2	L20T59P003R01133+(1,384)|L20T59P003R01134+(2,448)
T59C162	2	L20T59P003R01135-(1,590)|L20T59P001R00052+(110,538)
T59C163	2	L20T59P003R01149+(1,510)|L20T59P003R01150+(352,515)
T59C164	3	L20T59P004R01190+(1,648)|L20T59P001R00089+(2,595)|L20T59P001R00348-(79,696)
T59C165	2	L20T59P004R01199+(1,575)|L20T59P005R01828+(256,965)
T59C166	2	L20T59P004R01210+(1,372)|L20T59P003R00814+(307,372)
T59C167	2	L20T59P004R01218+(1,326)|L20T59P004R01217+(2,327)
T59C168	2	L20T59P004R01220+(1,315)|L20T59P004R01219+(4,315)
T59C169	3	L20T59P004R01230+(1,378)|L20T59P005R01590+(18,376)|L20T59P005R01589+(2,376)
T59C17	2	L20T59P001R00166+(1,646)|L20T59P003R00816+(297,805)
T59C170	5	L20T59P004R01238+(1,657)|L20T59P001R00248+(154,667)|L20T59P004R01359+(263,766)|L20T59P002R00618-(360,518)|L20T59P001R00001+(360,753)
T59C171	2	L20T59P004R01264-(1,333)|L20T59P004R01427+(50,273)
T59C172	2	L20T59P004R01271+(1,422)|L20T59P004R01369+(57,472)
T59C173	2	L20T59P004R01290+(1,407)|L20T59P002R00662-(210,807)
T59C174	4	L20T59P004R01292+(1,613)|L20T59P004R01352+(171,615)|L20T59P001R00084+(294,615)|L20T59P001R00379-(298,676)
T59C175	2	L20T59P004R01317+(1,291)|L20T59P004R01318+(1,292)
T59C176	3	L20T59P004R01329+(1,285)|L20T59P002R00490+(203,284)|L20T59P004R01494+(199,286)
T59C177	2	L20T59P004R01330+(1,382)|L20T59P001R00289+(331,386)
T59C178	2	L20T59P004R01334+(1,327)|L20T59P001R00076+(62,382)
T59C179	3	L20T59P004R01351+(1,635)|L20T59P001R00064+(270,669)|L20T59P005R01884+(291,640)
T59C18	2	L20T59P001R00170+(1,137)|L20T59P004R01464+(91,191)
T59C180	3	L20T59P004R01355-(1,536)|L20T59P003R00823+(61,482)|L20T59P004R01208+(113,482)
T59C181	2	L20T59P004R01370+(1,367)|L20T59P001R00030+(3,313)
T59C182	3	L20T59P004R01371+(1,565)|L20T59P003R00878+(78,744)|L20T59P004R01468-(568,887)
T59C183	2	L20T59P004R01381+(1,350)|L20T59P004R01333+(16,621)
T59C184	2	L20T59P004R01386+(1,474)|L20T59P004R01523+(142,524)
T59C185	2	L20T59P004R01409+(1,466)|L20T59P002R00746+(50,423)
T59C186	2	L20T59P004R01415+(1,432)|L20T59P004R01416+(224,434)
T59C187	3	L20T59P004R01417+(1,630)|L20T59P002R00630+(342,869)|L20T59P002R00763-(689,1211)
T59C188	2	L20T59P004R01418+(1,495)|L20T59P003R01128-(53,633)
T59C189	2	L20T59P004R01425-(1,620)|L20T59P002R00626+(522,999)
T59C19	2	L20T59P001R00172+(1,464)|L20T59P001R00147+(207,457)
T59C190	7	L20T59P004R01438+(1,688)|L20T59P001R00257+(63,689)|L20T59P001R00047+(232,688)|L20T59P004R01153+(349,682)|L20T59P002R00658-(345,744)|L20T59P002R00546-(345,693)|L20T59P003R01010-(440,810)
T59C191	2	L20T59P004R01452-(1,356)|L20T59P003R00842+(195,426)
T59C192	2	L20T59P004R01467+(1,574)|L20T59P002R00469+(183,580)
T59C193	6	L20T59P004R01470+(2,412)|L20T59P002R00417+(1,426)|L20T59P005R01741+(2,610)|L20T59P004R01388+(71,423)|L20T59P003R01064+(150,280)|L20T59P001R00049-(144,421)
T59C194	2	L20T59P004R01474+(1,315)|L20T59P003R01002+(87,651)
T59C195	3	L20T59P004R01476+(1,613)|L20T59P005R01702+(554,931)|L20T59P001R00062+(638,962)
T59C196	2	L20T59P004R01477+(1,597)|L20T59P001R00060-(386,737)
T59C197	2	L20T59P004R01478+(1,377)|L20T59P001R00339+(85,384)
T59C198	3	L20T59P004R01489-(1,604)|L20T59P003R00902+(143,641)|L20T59P001R00020+(269,604)
T59C199	2	L20T59P004R01491+(1,616)|L20T59P001R00017+(532,800)
T59C2	3	L20T59P001R00013+(1,351)|L20T59P004R01166+(29,369)|L20T59P004R01189+(50,550)
T59C20	10	L20T59P001R00177+(1,535)|L20T59P001R00176+(11,541)|L20T59P002R00536+(23,226)|L20T59P004R01278+(11,357)|L20T59P001R00152+(26,503)|L20T59P001R00130+(23,544)|L20T59P002R00511-(53,562)|L20T59P004R01302+(302,357)|L20T59P001R00178+(373,544)|L20T59P001R00201+(428,512)
T59C200	3	L20T59P004R01495+(1,506)|L20T59P002R00392-(107,555)|L20T59P002R00754+(191,525)
T59C201	2	L20T59P004R01509-(1,646)|L20T59P004R01168+(388,611)
T59C202	2	L20T59P004R01516+(1,520)|L20T59P003R01066+(1,480)
T59C203	2	L20T59P004R01520+(1,584)|L20T59P003R00944-(388,1013)
T59C204	2	L20T59P004R01528+(1,314)|L20T59P003R00966-(250,719)
T59C205	3	L20T59P005R01540+(1,622)|L20T59P001R00104+(333,741)|L20T59P001R00093+(375,788)
T59C206	2	L20T59P005R01541+(1,635)|L20T59P004R01242+(72,448)
T59C207	4	L20T59P005R01542+(1,597)|L20T59P003R00834+(40,618)|L20T59P001R00254+(43,602)|L20T59P003R00868-(93,657)
T59C208	4	L20T59P005R01546+(1,606)|L20T59P005R01585+(185,585)|L20T59P002R00468-(185,585)|L20T59P004R01499+(198,553)
T59C209	4	L20T59P005R01548+(1,514)|L20T59P005R01846+(1,59)|L20T59P003R00815+(332,837)|L20T59P002R00576-(587,897)
T59C21	26	L20T59P001R00179+(10,598)|L20T59P002R00486+(1,602)|L20T59P002R00550+(1,571)|L20T59P002R00718+(9,599)|L20T59P003R00856+(10,587)|L20T59P005R01687+(10,587)|L20T59P002R00677+(9,591)|L20T59P003R00858+(9,633)|L20T59P001R00016+(33,618)|L20T59P004R01384+(33,599)|L20T59P004R01522+(32,595)|L20T59P002R00394+(33,603)|L20T59P001R00220+(20,595)|L20T59P002R00442+(82,622)|L20T59P002R00594+(82,618)|L20T59P002R005…
T59C210	4	L20T59P005R01554+(1,663)|L20T59P002R00612+(179,759)|L20T59P003R00867+(222,560)|L20T59P005R01634+(432,802)
T59C211	2	L20T59P005R01559+(1,476)|L20T59P001R00095-(273,879)
T59C212	3	L20T59P005R01588+(1,610)|L20T59P003R01029+(65,621)|L20T59P002R00688+(291,754)
T59C213	15	L20T59P005R01591+(1,499)|L20T59P002R00692+(32,492)|L20T59P002R00598+(40,490)|L20T59P003R00778+(13,497)|L20T59P002R00619+(10,492)|L20T59P001R00316-(57,476)|L20T59P004R01391+(15,477)|L20T59P004R01397+(62,499)|L20T59P003R01028+(154,477)|L20T59P002R00600+(153,520)|L20T59P003R01138+(222,478)|L20T59P004R01266+(235,497)|L20T59P004R01265+(235,497)|L20T59P004R01498+(222,543)|L20T59P001R00228+(499,747)
T59C214	3	L20T59P005R01604-(1,592)|L20T59P002R00717+(278,658)|L20T59P003R00972+(278,659)
T59C215	8	L20T59P005R01605+(1,685)|L20T59P001R00261+(205,608)|L20T59P002R00680+(205,729)|L20T59P004R01524+(329,895)|L20T59P003R00776-(348,939)|L20T59P004R01533+(384,896)|L20T59P002R00508+(421,901)|L20T59P002R00654-(600,1094)
T59C216	2	L20T59P005R01637+(1,461)|L20T59P004R01341+(53,506)
T59C217	2	L20T59P005R01641+(1,626)|L20T59P001R00251-(217,783)
T59C218	2	L20T59P005R01644+(1,628)|L20T59P001R00244+(32,573)
T59C219	4	L20T59P005R01645+(1,667)|L20T59P004R01205+(438,1007)|L20T59P003R00806+(947,1343)|L20T59P004R01298+(947,1343)
T59C22	4	L20T59P001R00187+(1,507)|L20T59P001R00078+(223,475)|L20T59P001R00054+(265,488)|L20T59P004R01206+(265,476)
T59C220	2	L20T59P005R01649+(1,668)|L20T59P005R01606-(384,1023)
T59C221	3	L20T59P005R01652+(1,596)|L20T59P001R00252+(53,596)|L20T59P001R00079+(243,643)
T59C222	2	L20T59P005R01681+(1,638)|L20T59P004R01167+(113,374)
T59C223	4	L20T59P005R01686+(1,591)|L20T59P003R00869+(525,1089)|L20T59P003R00841+(1019,1291)|L20T59P003R01093-(1091,1656)
T59C224	2	L20T59P005R01730+(1,659)|L20T59P002R00607+(205,725)
T59C225	2	L20T59P005R01752+(1,313)|L20T59P004R01439+(84,656)
T59C226	4	L20T59P005R01778+(1,605)|L20T59P004R01198-(234,754)|L20T59P005R01691-(367,810)|L20T59P004R01390+(439,937)
[truncated: 863 more rows]
